# Supplementary material for: The complete chloroplast genome sequence of Morus cathayana and Morus multicaulis, and comparative analysis within genus Morus L
Source: PeerJ. 2017 Mar 8;5:e3037. doi: 10.7717/peerj.3037 (PMC5345388; doi:10.7717/peerj.3037)
Supplement: Supplemental Information 1 [file peerj-05-3037-s002.zip]

Archive with 73 entries (73 files):
- accD.fasta
- atpA.fasta
- atpB.fasta
- atpE.fasta
- atpF.fasta
- atpH.fasta
- atpI.fasta
- ccsA.fasta
- cemA.fasta
- clpP.fasta
- lhbA.fasta
- matK.fasta
- ndhA.fasta
- ndhB.fasta
- ndhC.fasta
- ndhD.fasta
- ndhE.fasta
- ndhF.fasta
- ndhG.fasta
- ndhH.fasta
- ndhI.fasta
- ndhJ.fasta
- ndhK.fasta
- petA.fasta
- petB.fasta
- petD.fasta
- petL,petG.fasta
- petN,psbM.fasta
- psaA.fasta
- psaB.fasta
- psaC.fasta
- psaI.fasta
- psaJ.fasta
- psbA.fasta
- psbB.fasta
- psbC.fasta
- psbD.fasta
- psbF,psbE.fasta
- psbH.fasta
- psbJ,psbL.fasta
- psbK,psbI.fasta
- psbN.fasta
- psbT.fasta
- rbcL.fasta
- rpl2.fasta
- rpl14.fasta
- rpl16.fasta
- rpl20.fasta
- rpl22.fasta
- rpl23.fasta
- rpl32.fasta
- rpl33.fasta
- rpl36.fasta
- rpoA.fasta
- rpoB.fasta
- rpoC1.fasta
- rpoC2.fasta
- rps2.fasta
- rps3.fasta
- rps4.fasta
- rps7.fasta
- rps8.fasta
- rps11.fasta
- rps12.fasta
- rps14.fasta
- rps15.fasta
- rps16.fasta
- rps18.fasta
- rps19.fasta
- ycf1.fasta
- ycf2.fasta
- ycf3.fasta
- ycf4.fasta
