# Supplementary material for: The complete chloroplast genome sequence of Morus cathayana and Morus multicaulis, and comparative analysis within genus Morus L
Source: PeerJ. 2017 Mar 8;5:e3037. doi: 10.7717/peerj.3037 (PMC5345388; doi:10.7717/peerj.3037)
Supplement: Supplemental Information 1 [file peerj-05-3037-s002.zip › accD.fasta]

>cathayana
ATGGAAAAATGGCGGTTCGATTCAATGTTGTTTAGCGGGGTATTAGAATACAGGTGTGGG
CTAAGTAAATCAATAAATAGTCTTGGTGATCCTATTGAAAATACTAGTGTAAATGAAGAT
CCGATTATAAATGATATGGATAAAGACATTCCTAGTGGGAGCGATAGTGACAATTCTAGT
TACAGTAATGTTGATCATTTAGTCGGCGTCAGGTACATTCGGAATTTCCTATCTGATGAC
ACTTTTTTAGTTAGGGATAGTAATAGGGATAGTTACACCATATATTTTGATATTGAAAAT
CAAATTTTTGAAATTGACAACCATGATTCTTTTATAAGTGAACCAGAAAATTCTTTTTAT
AGTTATCAGAATTCTAGTTATCTGAATAATGTATCGAAGAATGACGATCCTCGCTATGAT
CGTTACGTGTATGATACTCAATATAGTTGGAATAATCACATTAATAGTTGCATTGGCAGT
TATCTTCGTTATCAAATCTGTATTGATAGTGACATTTTAACTAGTAGTGACAATTACAAT
AACAATTACATTTATACTTATATTTGTGGCGAAAGAGTAAATAGTAATGAAAGCGAGAGT
TCCAATATAAGAACTGGTGCGGATGATAGTGATTTAACAACTATAAGAGAGAGTTCTAAT
GATTTAGATGTAACTCAAAAATACAGGCATTTGTGGGTTCAATGTGAAAATTGTTATGGA
TTAAATTATAAGAGATTTTTGAAATCAAAAATGAATATTTGTGAACATTGTGGATGTCAT
TTGAAAATGAGTAGTTCAGATAGAATCGAACTTTTGATTGATCCAGGTACTTGGGATCCT
ATGGATGAAGACATGGTCTCTCTGGATCCTATTGAATTTAATTCGGAGGAGGAACCTTAT
AAAGATCGTATTGATTCTTATCAAAGAAAGACGGGATTAACGGAGGCTGTTCAAACAGGT
ACAGGTAAACTAAACGGCATTCCCGTAGCAATTGGGGTTATGGATTTTCAGTTTATGGGG
GGTAGTATGGGATCTGTAGTGGGCGAGAAAATTACACGTTTGATCGAGTATGCTACCAAT
CAATCTTTACCTCTTATTCTAGTATGTGCTTCCGGAGGAGCACGCATGCAAGAAGGAAGT
TTGAGTTTGATGCAAATGGCTAAAATATCTTCTGCTTTATATGATTATCAATCAAATAAA
AAGTTATTCTATATAGCAATCCTTACATCTCCTACTACGGGTGGGGTGACAGCTAGTTTT
GGTATGTTGGGAGATATCATTATTGCCGAACCCAATGCCTACATTGCATTTGCGGGTAAA
AGAGTAATTGAACAAACATTGAATAAGACAGTACCTGAGGGTTCACAAGTGGCTGAATAT
TTATTCCATAAGGGCTTATTCGATCCAATCGTACCACGTAATCCTTTAAAAGGCGTTCTG
AGCGAGTTATTTCAGCTCCATGCTTTCTTTCCTTTGAATCAAAATTCAATCAAGTAG
>indica
ATGGAAAAATGGCGGTTCGATTCAATGTTGTTTAGCGGGGTATTAGAATACAGGTGTGGG
CTAAGTAAATCAATAAATAGTCTTGGTGATCCTATTGAAAATACTAGTGTAAATGAAGAT
CCGATTATAAATGATATGGATAAAGACATTCCTAGTGGGAGCGATAGTGACAATTCTAGT
TACAGTAATGTTGATCATTTAGTCGGCGTCAGGTACATTCGGAATTTCCTATCTGATGAC
ACTTTTTTAGTTAGGGATAGTAATAGGGATAGTTACACCATATATTTTGATATTGAAAAT
CAAATTTTTGAAATTGACAACCATGATTCTTTTATAAGTGAACCAGAAAATTCTTTTTAT
AGTTATCAGAATTCTAGTTATCTGAATAATGTATCGAAGAATGACGATCCTCGCTATGAT
CGTTACGTGTATGATACTCAATATAGTTGGAATAATCACATTAATAGTTGCATTGGCAGT
TATCTTCGTTATCAAATCTGTATTGATAGTGACATTTTAACTAGTAGTGACAATTACAAT
GACAATTACATTTATACTTATATTTGTGGCGAAAGAGTAAATAGTAATGAAAGCGAGAGT
TCCAATATAAGAACTGGTGCGGATGATAGTGATTTAACAACTATAAGAGAGAGTTCTAAT
GATTTAGATGTAACTCAAAAATACAGGCATTTGTGGGTTCAATGTGAAAATTGTTATGGA
TTAAATTATAAGAGATTTTTGAAATCAAAAATGAATATTTGTGAACATTGTGGATGTCAT
TTGAAAATGAGTAGTTCAGATAGAATCGAACTTTTGATTGATCCAGGTACTTGGGATCCT
ATGGATGAAGACATGGTCTCTCTGGATCCTATTGAATTTAATTCGGAGGAGGAACCTTAT
AAAGATCGTATTGATTCTTATCAAAGAAAGACGGGATTAACGGAGGCTGTTCAAACAGGT
ACAGGTAAACTAAACGGCATTCCCGTAGCAATTGGGGTTATGGATTTTCAGTTTATGGGG
GGTAGTATGGGATCTGTAGTGGGCGAGAAAATTACACGTTTGATCGAGTATGCTACCAAT
CAATCTTTACCTCTTATTCTAGTATGTGCTTCCGGAGGAGCACGCATGCAAGAAGGAAGT
TTGAGTTTGATGCAAATGGCTAAAATATCTTCTGCTTTATATGATTATCAATCAAATAAA
AAGTTATTCTATATAGCAATCCTTACATCTCCTACTACGGGTGGGGTGACAGCTAGTTTT
GGTATGTTGGGAGATATCATTATTGCCGAACCCAATGCCTACATTGCATTTGCGGGTAAA
AGAGTAATTGAACAAACATTGAATAAGACAGTACCTGAGGGTTCACAAGTGGCTGAATAT
TTATTCCATAAGGGCTTATTCGATCCAATCGTACCACGTAATCCTTTAAAAGGCGTTCTG
AGCGAGTTATTTCAGCTCCATGCTTTCTTTCCTTTGAATCAAAATTCAATCAAGTAG
>mongolica
ATGGAAAAATGGCGGTTCGATTCAATGTTGTTTAGCGGGGTATTAGAATACAGGTGTGGG
CTAAGTAAATCAATAAATAGTCTTGGTGATCCTATTGAAAATACTAGTGTAAATGAAGAT
CCGATTATAAATGATATGGATAAAGACATTCCTAGTGGGAGCGATAGTGACAATTCTAGT
TACAGTAATGTTGATCATTTAGTCGGCGTCAGGTACATTCGGAATTTCCTATCTGATGAG
ACTTTTTTAGTTAGGGATAGTAATAGGGATAGTTACACCATATATTTTGATATTGAAAAT
CAAATTTTTGAAATTGACAACCATGATTCTTTTATAAGTGAACCAGAAAATTCTTTTTAT
AGTTATCAGAATTCTAGTTATCTGAATAATGTATCGAAGAATGACGATCCTCGCTATGAT
CGTTACGTGTATGATACTCAATATAGTTGGAATAATCACATTAATAGTTGCATTGGCAGT
TATCTTCGTTATCAAATCTGTATTGATAGTGACATTTTAACTAGTAGTGACAATTACAAT
GACAATTACATTTATACTTATATTTGTGGCGAAAGAGTAAATAGTAATGAAAGCGAGAGT
TCCAATATAAGAACTGGTGCGGATGATAGTGATTTAACAACTATAAGAGAGAGTTCTAAT
GATTTAGATGTAACTCAAAAATACAGGCATTTGTGGGTTCAATGTGAAAATTGTTATGGA
TTAAATTATAAGAGATTTTTGAAATCAAAAATGAATATTTGTGAACATTGTGGATGTCAT
TTGAAAATGAGTAGTTCAGATAGAATCGAACTTTTGATTGATCCAGGTACTTGGGATCCT
ATGGATGAAGACATGGTCTCTCTGGATCCTATTGAATTTAATTCGGAGGAGGAACCTTAT
AAAGATCGTATTGATTCTTATCAAAGAAAGACGGGATTAACGGAGGCTGTTCAAACAGGT
ACAGGTAAACTAAACGGCATTCCCGTAGCAATTGGGGTTATGGATTTTCAGTTTATGGGG
GGTAGTATGGGATCTGTAGTGGGCGAGAAAATTACACGTTTGATCGAGTATGCTACCAAT
CAATCTTTACCTCTTATTCTAGTATGTGCTTCCGGAGGAGCACGCATGCAAGAAGGAAGT
TTGAGTTTGATGCAAATGGCTAAAATATCTTCTGCTTTATATGATTATCAATCAAATAAA
AAGTTATTCTATATAGCAATCCTTACATCTCCTACTACGGGTGGGGTGACAGCTAGTTTT
GGTATGTTGGGAGATATCATTATTGCCGAACCCAATGCCTACATTGCATTTGCGGGTAAA
AGAGTAATTGAACAAACATTGAATAAGACAGTACCTGAGGGTTCACAAGTGGCTGAATAT
TTATTCCATAAGGGCTTATTCGATCCAATCGTACCACGTAATCCTTTAAAAGGCGTTCTG
AGCGAGTTATTTCAGCTCCATGCTTTCTTTCCTTTGAATCAAAATTCAATCAAGTAG
>multicaulis
ATGGAAAAATGGCGGTTCGATTCAATGTTGTTTAGCGGGGTATTAGAATACAGGTGTGGG
CTAAGTAAATCAATAAATAGTCTTGGTGATCCTATTGAAAATACTAGTGTAAATGAAGAT
CCGATTATAAATGATATGGATAAAGACATTCCTAGTGGGAGCGATAGTGACAATTCTAGT
TACAGTAATGTTGATCATTTAGTCGGCGTCAGGTACATTCGGAATTTCCTATCTGATGAC
ACTTTTTTAGTTAGGGATAGTAATAGGGATAGTTACACCATATATTTTGATATTGAAAAT
CAAATTTTTGAAATTGACAACCATGATTCTTTTATAAGTGAACCAGAAAATTCTTTTTAT
AGTTATCAGAATTCTAGTTATCTGAATAATGTATCGAAGAATGACGATCCTCGCTATGAT
CGTTACGTGTATGATACTCAATATAGTTGGAATAATCACATTAATAGTTGCATTGGCAGT
TATCTTCGTTATCAAATCTGTATTGATAGTGACATTTTAACTAGTAGTGACAATTACAAT
GACAATTACATTTATACTTATATTTGTGGCGAAAGAGTAAATAGTAATGAAAGCGAGAGT
TCCAATATAAGAACTGGTGCGGATGATAGTGATTTAACAACTATAAGAGAGAGTTCTAAT
GATTTAGATGTAACTCAAAAATACAGGCATTTGTGGGTTCAATGTGAAAATTGTTATGGA
TTAAATTATAAGAGATTTTTGAAATCAAAAATGAATATTTGTGAACATTGTGGATGTCAT
TTGAAAATGAGTAGTTCAGATAGAATCGAACTTTTGATTGATCCAGGTACTTGGGATCCT
ATGGATGAAGACATGGTCTCTCTGGATCCTATTGAATTTAATTCGGAGGAGGAACCTTAT
AAAGATCGTATTGATTCTTATCAAAGAAAGACGGGATTAACGGAGGCTGTTCAAACAGGT
ACAGGTAAACTAAACGGCATTCCCGTAGCAATTGGGGTTATGGATTTTCAGTTTATGGGG
GGTAGTATGGGATCTGTAGTGGGCGAGAAAATTACACGTTTGATCGAGTATGCTACCAAT
CAATCTTTACCTCTTATTCTAGTATGTGCTTCCGGAGGAGCACGCATGCAAGAAGGAAGT
TTGAGTTTGATGCAAATGGCTAAAATATCTTCTGCTTTATATGATTATCAATCAAATAAA
AAGTTATTCTATATAGCAATCCTTACATCTCCTACTACGGGTGGGGTGACAGCTAGTTTT
GGTATGTTGGGAGATATCATTATTGCCGAACCCAATGCCTACATTGCATTTGCGGGTAAA
AGAGTAATTGAACAAACATTGAATAAGACAGTACCTGAGGGTTCACAAGTGGCTGAATAT
TTATTCCATAAGGGCTTATTCGATCCAATCGTACCACGTAATCCTTTAAAAGGCGTTCTG
AGCGAGTTATTTCAGCTCCATGCTTTCTTTCCTTTGAATCAAAATTCAATCAAGTAG
>notabilis
ATGGAAAAATGGCGGTTCGATTCAATGTTGTTTAGCGGGGTATTAGAATACAGGTGTGGG
CTAAGTAAATCAATAAATAGTCTTGGTGATCCTATTGAAAATACTAGTGTAAATGAAGAT
CCGATTATAAATGATATGGATAAAGACATTCCTAGTGGGAGCGATAGTGACAATTCTAGT
TACAGTAATGTTGATCATTTAGTCGGCGTCAGGTACATTCGGAATTTCCTATCTGATGAC
ACTTTTTTAGTTAGGGATAGTAATAGGGATAGTTACACCATATATTTTGATATTGAAAAT
CAAATTTTTGAAATTGACAACCATGATTCTTTTATAAGTGAACCAGAAAATTCTTTTTAT
AGTTATCAGAATTCTAGTTATCTGAATAATGTATCGAAGAATGACGATCCTCGCTATGAT
CGTTACGTGTATGATACTCAATATAGTTGGAATAATCACATTAATAGTTGCATTGGCAGT
TATCTTCGTTATCAAATCTGTATTGATAGTGACATTTTAACTAGTAGTGACAATTACAAT
GACAATTACATTTATACTTATATTTGTGGCGAAAGAGTAAATAGTATTGAAAGCGAGAGT
TCCAATATAAGAACTGGTGCGGATGATAGTGATTTAACAACTATAAGAGAGAGTTCTAAT
GATTTAGATGTAACTCAAAAATACAGGCATTTGTGGGTTCAATGTGAAAATTGTTATGGA
TTAAATTATAAGAGATTTTTGAAATCAAAAATGAATATTTGTGAACATTGTGGATGTCAT
TTGAAAATGAGTAGTTCAGATAGAATCGAACTTTTGATTGATCCAGGTACTTGGGATCCT
ATGGATGAAGACATGGTCTCTCTGGATCCTATTGAATTTAATTCGGAGGAGGAACCTTAT
AAAGATCGTATTGATTCTTATCAAAGAAAGACGGGATTAACGGAGGCTGTTCAAACAGGT
ACAGGTAAACTAAACGGCATTCCCGTAGCAATTGGGGTTATGGATTTTCAGTTTATGGGG
GGTAGTATGGGATCTGTAGTGGGCGAGAAAATTACACGTTTGATCGAGTATGCTACCAAT
CAATCTTTACCTCTTATTCTAGTATGTGCTTCCGGAGGAGCACGCATGCAAGAAGGAAGT
TTGAGTTTGATGCAAATGGCTAAAATATCTTCTGCTTTATATGATTATCAATCAAATAAA
AAGTTATTCTATATAGCAATCCTTACATCTCCTACTACGGGTGGGGTGACAGCTAGTTTT
GGTATGTTGGGAGATATCATTATTGCCGAACCCAATGCCTACATTGCATTTGCGGGTAAA
AGAGTAATTGAACAAACATTGAATAAGACAGTACCTGAGGGTTCACAAGTGGCTGAATAT
TTATTCCATAAGGGCTTATTCGATCCAATCGTACCACGTAATCCTTTAAAAGGCGTTCTG
AGCGAGTTATTTCAGCTCCATGCTTTCTTTCCTTTGAATCAAAATTCAATCAAGTAG
