# Supplementary material for: The complete chloroplast genome sequence of Morus cathayana and Morus multicaulis, and comparative analysis within genus Morus L
Source: PeerJ. 2017 Mar 8;5:e3037. doi: 10.7717/peerj.3037 (PMC5345388; doi:10.7717/peerj.3037)
Supplement: Supplemental Information 1 [file peerj-05-3037-s002.zip › atpA.fasta]

>cathayana
ATGGTAACCATTCGAGCCGATGAAATTAGTGATATTATCCGTGAACGTATTGAACAATAT
AATAGAGAAGTAAAGATTTTAAATACCGGTACCGTACTTCAAGTAGGCGATGGCATTGCT
CGTATTTATGGTCTTGATGAAGTAATGGCAGGTGAATTAGTAGAATTTGAAGAAGGTACG
ATAGGCATTGCTCTGAATTTGGAATCAAATAATGTTGGTGTTGTATTAATGGGTGACGGT
TTGATGATACAAGAAGGAAGTTCTGTAAAAGCAACAGGACGAATTGCTCAGATACCGGTA
AGTGAGGCTTTTTTGGGTCGTGTTATAAATGCACTGGCTAAACCTATTGATGGTCGAGGT
GAAATTTCAGCTTCTGAATCTCGTTTAATTGAATCTCCTGCTCCGGGTATTATTTCGAGA
CGTTCTGTATATGAGCCTCTTCAAACAGGACTTATTGCTATTGATTCAATGATACCTATA
GGACGTGGTCAGCGAGAATTAATTATTGGGGACAGACAGACTGGTAAAACAGCGGTAGCT
ACAGATACGATTCTCAATCAACAGGGGCAAAACGTAATATGTGTTTATGTAGCTATTGGT
CAAAAAGCATCTTCTGTGGCTCAGGTAGTGACTACTTTACAAGAAAGGGGAGCAATGGAA
TACACTATTGTGGTAGCTGAAACGGCGGATTCTCCGGCTACATTACAATACCTCGCTCCT
TACACAGGAGCAACTTTGGCTGAATATTTTATGTACCGTGAACAACACACTTCAATCATT
TATGATGATCCCTCCAAACAAGCACAGGCTTATCGCCAAATGTCTCTTTTATTACGAAGA
CCGCCGGGTCGCGAAGCTTATCCCGGAGATGTTTTTTATTTGCATTCACGCCTTTTGGAA
AGAGCTGCTAAATCAAGTTCTCGTTTAGGTGAAGGAAGTATGACTGCTTTACCAATAGTT
GAGACTCAATCGGGAGATGTTTCGGCTTATATTCCTACTAATGTAATTTCCATTACAGAT
GGACAAATATTCTTATCCGCGGATCTGTTCAATGCTGGAATCAGACCTGCTATTAATGTG
GGTATTTCTGTTTCCAGAGTAGGATCTGCGGCGCAAATTAAAGCTATGAAACAAGTAGCC
GGCAAATTAAAATTGGAATTGGCACAATTCGCAGAATTAGAAGCCTTTGCACAATTTGCC
TCTGATCTCGATAAAGCTACTCAGAATCAATTGGCAAGAGGTCAACGATTACGTGAGTTG
CTCAAACAATCTCAATCAGCCCCTCTAGCGGTGGAAGAACAGATAATCACTATTTATACC
GGAACGAATGGTTATCTTGATTCATTAGAAATTGGACAGGTAAGGAAATTTCTCGTTGAG
TTACGGACTTACTTAAAAACGAATAAACCTCAGTTCCAAGAAATCATATCTTCTACCAAG
ACATTTACTAAGGAAGCAGAAGCCCTTTTGAAAGAAGCTATTCAGGAACAGATGGAGCGT
TTTCTCCTTCAAGAACAAGTATAA
>indica
ATGGTAACCATTCGAGCCGATGAAATTAGTGATATTATCCGTGAACGTATTGAACAATAT
AATAGAGAAGTAAAGATTTTAAATACCGGTACCGTACTTCAAGTAGGCGATGGCATTGCT
CGTATTTATGGTCTTGATGAAGTAATGGCAGGTGAATTAGTAGAATTTGAAGAAGGTACG
ATAGGCATTGCTCTGAATTTGGAATCAAATAATGTTGGTGTTGTATTAATGGGTGACGGT
TTGATGATACAAGAAGGAAGTTCTGTAAAAGCAACAGGACGAATTGCTCAGATACCGGTA
AGTGAGGCTTTTTTGGGTCGTGTTATAAATGCACTGGCTAAACCTATTGATGGTCGAGGT
GAAATTTCAGCTTCTGAATCTCGTTTAATTGAATCTCCTGCTCCGGGTATTATTTCGAGA
CGTTCTGTATATGAGCCTCTTCAAACAGGACTTATTGCTATTGATTCAATGATACCTATA
GGACGTGGTCAGCGAGAATTAATTATTGGGGACAGACAGACTGGTAAAACAGCGGTAGCT
ACAGATACGATTCTCAATCAACAGGGGCAAAACGTAATATGTGTTTATGTAGCTATTGGT
CAAAAAGCATCTTCTGTGGCTCAGGTAGTGACTACTTTACAAGAAAGGGGAGCAATGGAA
TACACTATTGTGGTAGCTGAAACGGCGGATTCTCCGGCTACATTACAATACCTCGCTCCT
TACACAGGAGCAACTTTGGCTGAATATTTTATGTACCGTGAACAACACACTTCAATCATT
TATGATGATCCCTCCAAACAAGCACAGGCTTATCGCCAAATGTCTCTTTTATTACGAAGA
CCGCCGGGTCGCGAAGCTTATCCCGGAGATGTTTTTTATTTGCATTCACGCCTTTTGGAA
AGAGCTGCTAAATCAAGTTCTCGTTTAGGTGAAGGAAGTATGACTGCTTTACCAATAGTT
GAGACTCAATCGGGAGATGTTTCGGCTTATATTCCTACTAATGTAATTTCCATTACAGAT
GGACAAATATTCTTATCCGCGGATCTGTTCAATGCTGGAATCAGACCTGCTATTAATGTG
GGTATTTCTGTTTCCAGAGTAGGATCTGCGGCGCAAATTAAAGCTATGAAACAAGTAGCC
GGCAAATTAAAATTGGAATTGGCACAATTCGCAGAATTAGAAGCCTTTGCACAATTTGCC
TCTGATCTCGATAAAGCTACTCAGAATCAATTGGCAAGAGGTCAACGATTACGTGAGTTG
CTCAAACAATCTCAATCAGCCCCTCTAGCGGTGGAAGAACAGATAATCACTATTTATACC
GGAACGAATGGTTATCTTGATTCATTAGAAATTGGACAGGTAAGGAAATTTCTCGTTGAG
TTACGGACTTACTTAAAAACGAATAAACCTCAGTTCCAAGAAATCATATCTTCTACCAAG
ACATTTACTAAGGAAGCAGAAGCCCTTTTGAAAGAAGCTATTCAGGAACAGATGGAGCGT
TTTCTCCTTCAAGAACAAGTATAA
>mongolica
ATGGTAACCATTCGAGCCGATGAAATTAGTGATATTATCCGTGAACGTATTGAACAATAT
AATAGAGAAGTAAAGATTTTAAATACCGGTACCGTACTTCAAGTAGGCGATGGCATTGCT
CGTATTTATGGTCTTGATGAAGTAATGGCAGGTGAATTAGTAGAATTTGAAGAAGGTACG
ATAGGCATTGCTCTGAATTTGGAATCAAATAATGTTGGTGTTGTATTAATGGGTGACGGT
TTGATGATACAAGAAGGAAGTTCTGTAAAAGCAACAGGACGAATTGCTCAGATACCGGTA
AGTGAGGCTTTTTTGGGTCGTGTTATAAATGCACTGGCTAAACCTATTGATGGTCGAGGT
GAAATTTCAGCTTCTGAATCTCGTTTAATTGAATCTCCTGCTCCGGGTATTATTTCGAGA
CGTTCTGTATATGAGCCTCTTCAAACAGGACTTATTGCTATTGATTCAATGATACCTATA
GGACGTGGTCAGCGAGAATTAATTATTGGGGACAGACAGACTGGTAAAACAGCGGTAGCT
ACAGATACGATTCTCAATCAACAGGGGCAAAACGTAATATGTGTTTATGTAGCTATTGGT
CAAAAAGCATCTTCTGTGGCTCAGGTAGTGACTACTTTACAAGAAAGGGGAGCAATGGAA
TACACTATTGTGGTAGCTGAAACGGCGGATTCTCCGGCTACATTACAATACCTCGCTCCT
TACACAGGAGCAACTTTGGCTGAATATTTTATGTACCGTGAACAACACACTTCAATCATT
TATGATGATCCCTCCAAACAAGCACAGGCTTATCGCCAAATGTCTCTTTTATTACGAAGA
CCGCCGGGTCGCGAAGCTTATCCCGGAGATGTTTTTTATTTGCATTCACGCCTTTTGGAA
AGAGCTGCTAAATCAAGTTCTCGTTTAGGTGAAGGAAGTATGACTGCTTTACCAATAGTT
GAGACTCAATCGGGAGATGTTTCGGCTTATATTCCTACTAATGTAATTTCCATTACAGAT
GGACAAATATTCTTATCCGCGGATCTGTTCAATGCTGGAATCAGACCTGCTATTAATGTG
GGTATTTCTGTTTCCAGAGTAGGATCTGCGGCGCAAATTAAAGCTATGAAACAAGTAGCC
GGCAAATTAAAATTGGAATTGGCACAATTCGCAGAATTAGAAGCCTTTGCACAATTTGCC
TCTGATCTCGATAAAGCTACTCAGAATCAATTGGCAAGAGGTCAACGATTACGTGAGTTG
CTCAAACAATCTCAATCAGCCCCTCTAGCGGTGGAAGAACAGATAATCACTATTTATACC
GGAACGAATGGTTATCTTGATTCATTAGAAATTGGACAGGTAAGGAAATTTCTCGTTGAG
TTACGGACTTACTTAAAAACGAATAAACCTCAGTTCCAAGAAATCATATCTTCTACCAAG
ACATTTACTAAGGAAGCAGAAGCCCTTTTGAAAGAAGCTATTCAGGAACAGATGGAGCGT
TTTCTCCTTCAAGAACAAGTATAA
>multicaulis
ATGGTAACCATTCGAGCCGATGAAATTAGTGATATTATCCGTGAACGTATTGAACAATAT
AATAGAGAAGTAAAGATTTTAAATACCGGTACCGTACTTCAAGTAGGCGATGGCATTGCT
CGTATTTATGGTCTTGATGAAGTAATGGCAGGTGAATTAGTAGAATTTGAAGAAGGTACG
ATAGGCATTGCTCTGAATTTGGAATCAAATAATGTTGGTGTTGTATTAATGGGTGACGGT
TTGATGATACAAGAAGGAAGTTCTGTAAAAGCAACAGGACGAATTGCTCAGATACCGGTA
AGTGAGGCTTTTTTGGGTCGTGTTATAAATGCACTGGCTAAACCTATTGATGGTCGAGGT
GAAATTTCAGCTTCTGAATCTCGTTTAATTGAATCTCCTGCTCCGGGTATTATTTCGAGA
CGTTCTGTATATGAGCCTCTTCAAACAGGACTTATTGCTATTGATTCAATGATACCTATA
GGACGTGGTCAGCGAGAATTAATTATTGGGGACAGACAGACTGGTAAAACAGCGGTAGCT
ACAGATACGATTCTCAATCAACAGGGGCAAAACGTAATATGTGTTTATGTAGCTATTGGT
CAAAAAGCATCTTCTGTGGCTCAGGTAGTGACTACTTTACAAGAAAGGGGAGCAATGGAA
TACACTATTGTGGTAGCTGAAACGGCGGATTCTCCGGCTACATTACAATACCTCGCTCCT
TACACAGGAGCAACTTTGGCTGAATATTTTATGTACCGTGAACAACACACTTCAATCATT
TATGATGATCCCTCCAAACAAGCACAGGCTTATCGCCAAATGTCTCTTTTATTACGAAGA
CCGCCGGGTCGCGAAGCTTATCCCGGAGATGTTTTTTATTTGCATTCACGCCTTTTGGAA
AGAGCTGCTAAATCAAGTTCTCGTTTAGGTGAAGGAAGTATGACTGCTTTACCAATAGTT
GAGACTCAATCGGGAGATGTTTCGGCTTATATTCCTACTAATGTAATTTCCATTACAGAT
GGACAAATATTCTTATCCGCGGATCTGTTCAATGCTGGAATCAGACCTGCTATTAATGTG
GGTATTTCTGTTTCCAGAGTAGGATCTGCGGCGCAAATTAAAGCTATGAAACAAGTAGCC
GGCAAATTAAAATTGGAATTGGCACAATTCGCAGAATTAGAAGCCTTTGCACAATTTGCC
TCTGATCTCGATAAAGCTACTCAGAATCAATTGGCAAGAGGTCAACGATTACGTGAGTTG
CTCAAACAATCTCAATCAGCCCCTCTAGCGGTGGAAGAACAGATAATCACTATTTATACC
GGAACGAATGGTTATCTTGATTCATTAGAAATTGGACAGGTAAGGAAATTTCTCGTTGAG
TTACGGACTTACTTAAAAACGAATAAACCTCAGTTCCAAGAAATCATATCTTCTACCAAG
ACATTTACTAAGGAAGCAGAAGCCCTTTTGAAAGAAGCTATTCAGGAACAGATGGAGCGT
TTTCTCCTTCAAGAACAAGTATAA
>notabilis
ATGGTAACCATTCGAGCCGATGAAATTAGTGATATTATCCGTGAACGTATTGAACAATAT
AATAGAGAAGTAAAGATTTTAAATACCGGTACCGTACTTCAAGTAGGCGATGGCATTGCT
CGTATTTATGGTCTTGATGAAGTAATGGCAGGTGAATTAGTAGAATTTGAAGAAGGTACG
ATAGGCATTGCTCTGAATTTGGAATCAAATAATGTTGGTGTTGTATTAATGGGTGACGGT
TTGATGATACAAGAGGGAAGTTCTGTAAAAGCAACAGGACGAATTGCTCAGATACCGGTA
AGTGAGGCTTTTTTGGGTCGTGTTATAAATGCACTGGCTAAACCTATTGATGGTCGAGGT
GAAATTTCAGCTTCTGAATCTCGTTTAATTGAATCTCCTGCTCCGGGTATTATTTCGAGA
CGTTCTGTATATGAGCCTCTTCAAACAGGACTTATTGCTATTGATTCAATGATACCTATA
GGACGTGGTCAGCGAGAATTAATTATTGGGGACAGACAGACTGGTAAAACAGCGGTAGCT
ACAGATACGATTCTCAATCAACAGGGGCAAAATGTAATATGTGTTTATGTAGCTATTGGT
CAAAAAGCATCTTCTGTGGCTCAGGTAGTGACTACTTTACAAGAAAGGGGAGCAATGGAA
TACACTATTGTGGTAGCTGAAACGGCGGATTCTCCGGCTACATTACAATACCTCGCTCCT
TACACAGGAGCAACTTTGGCTGAATATTTTATGTACCGTGAACAACACACTTCAATCATT
TATGATGATCCCTCCAAACAAGCACAGGCTTATCGCCAAATGTCTCTTTTATTACGAAGA
CCGCCGGGTCGCGAAGCTTATCCCGGAGATGTTTTTTATTTGCATTCACGCCTTTTGGAA
AGAGCTGCTAAATCAAGTTCTCGTTTAGGTGAAGGAAGTATGACTGCTTTACCAATAGTT
GAGACTCAATCGGGAGATGTTTCGGCTTATATTCCTACTAATGTAATTTCCATTACAGAT
GGACAAATATTCTTATCCGCGGATCTGTTCAATGCTGGAATCAGACCTGCTATTAATGTG
GGTATTTCTGTTTCCAGAGTAGGATCTGCGGCGCAAATTAAAGCTATGAAACAAGTAGCC
GGCAAATTAAAATTGGAATTGGCACAATTCGCAGAATTAGAAGCCTTTGCACAATTTGCC
TCTGATCTCGATAAAGCTACTCAGAATCAATTGGCAAGAGGTCAACGATTACGTGAGTTG
CTCAAACAATCTCAATCAGCCCCTCTAGCGGTGGAAGAACAGATAATCACTATTTATACC
GGAACGAATGGTTATCTTGATTCATTAGAAATTGGACAGGTAAGGAAATTTCTCGTTGAG
TTACGGACTTACTTAAAAACGAATAAACCTCAGTTCCAAGAAATCATATCTTCTACCAAG
ACATTTACTAAGGAAGCAGAAGCCCTTTTGAAAGAAGCTATTCAGGAACAGATGGAGCGT
TTTCTCCTTCAAGAACAAGTATAA
