# Supplementary material for: The complete chloroplast genome sequence of Morus cathayana and Morus multicaulis, and comparative analysis within genus Morus L
Source: PeerJ. 2017 Mar 8;5:e3037. doi: 10.7717/peerj.3037 (PMC5345388; doi:10.7717/peerj.3037)
Supplement: Supplemental Information 1 [file peerj-05-3037-s002.zip › atpB.fasta]

>cathayana
ATGAGAATAAATCCTACTACTTCTAGTCCTGGGGTTCCCGCGCTTGAAAAAAAAAACCTG
GGGCGTATTGCTCAAATCATTGGTCCGGTACTAGATGTAGCTTTTCCGCCGGGCAAGATG
CCTAATATTTACAACGCTCTGGTAGTTAAGGGTCGAGATACTGTTGGTCAACAAATTAAT
GTGACTTGTGAAGTACAGCAATTATTAGGAAATAATCGAGTTAGAGCTGTAGCTATGAGT
GCTACAGATGGTCTAATGAGAGGAATGGAAGTGATTGACACAGGAGCTCCTTTAAGTGTT
CCAGTCGGCGGAGCGACGCTAGGACGAATTTTCAACGTGCTTGGAGAGCCCATTGATAAT
TTAGGTCCTGTAGATACTCGCACAACATCTCCTATTCATAGATCTGCGCCTGCCTTTATA
CAATTAGATACAAAATTATCTATTTTTGAAACAGGAATTAAAGTAGTAGATCTTTTAGCC
CCTTATCGCCGTGGAGGAAAAATAGGACTATTCGGGGGGGCTGGAGTAGGTAAAACTGTA
CTCATTATGGAATTGATCAACAACATTGCCAAAGCTCATGGAGGTGTATCCGTATTTGGC
GGAGTAGGTGAGCGTACCCGTGAAGGAAATGATCTTTACATGGAAATGAAAGAATCCGGC
GTAATTAATGAACAAAATATTGCAGAATCAAAAGTGGCTCTAGTCTACGGTCAGATGAAT
GAACCGCCGGGGGCTCGTATGAGAGTTGGTTTAACTGCCCTAACTATGGCGGAGTATTTT
AGAGATGTTAATGAACAAGACGTACTTCTATTTATCGACAATATCTTTCGTTTTGTCCAA
GCGGGATCCGAAGTATCCGCCTTATTGGGTAGAATGCCTTCTGCTGTGGGTTATCAACCC
ACTCTTAGTACCGAAATGGGTTCTTTACAAGAAAGAATTACTTCTACCAAAGAGGGGTCC
ATAACTTCTATTCAAGCAGTTTATGTACCTGCGGACGATTTGACCGATCCAGCTCCGGCC
ACGACATTTGCACATTTAGATGCTACTACCGTACTATCAAGAGGATTGGCCGCCAAAGGC
ATCTATCCAGCAGTAGATCCTTTAGATTCAACGTCAACTATGCTCCAACCTCGGATTGTT
GGTGAAGAACATTATGAAACTGCGCAAAGAGTTAAACAAACTTTACAACGTTACAAAGAA
CTTCAGGACATTATAGCTATCCTTGGGTTGGACGAATTATCCGAAGAAGATCGCTTAACC
GTAGCAAGAGCACGAAAAATTGAGCGTTTCCTGTCACAACCTTTTTTTGTAGCAGAAGTA
TTTACCGGTTCCCCAGGGAAATATGTTGGTCTAGCAGAAACAATTAGAGGGTTTAAATTG
ATCCTTTCTGGAGAATTAGATGGTCTTCCTGAACAGGCTTTTTATTTGGTAGGTAACATT
GATGAAGCTACTGCGAAGGCTACGAACTTAGAAATGGAGAACAAATTGAAGAAATGA
>indica
ATGAGAATAAATCCTACTACTTCTAGTCCTGGGGTTCCCGCGCTTGAAAAAAAAAACCTG
GGGCGTATTGCTCAAATCATTGGTCCGGTACTAGATGTAGCTTTTCCGCCGGGCAAGATG
CCTAATATTTACAACGCTCTGGTAGTTAAGGGTCGAGATACTGTTGGTCAACAAATTAAT
GTGACTTGTGAAGTACAGCAATTATTAGGAAATAATCGAGTTAGAGCTGTAGCTATGAGT
GCTACAGATGGTCTAATGAGAGGAATGGAAGTGATTGACACAGGAGCTCCTTTAAGTGTT
CCAGTCGGCGGAGCGACGCTAGGACGAATTTTCAACGTGCTTGGAGAGCCCATTGATAAT
TTAGGTCCTGTAGATACTCGCACAACATCTCCTATTCATAGATCTGCGCCTGCCTTTATA
CAATTAGATACAAAATTATCTATTTTTGAAACAGGAATTAAAGTAGTAGATCTTTTAGCC
CCTTATCGCCGTGGAGGAAAAATAGGACTATTCGGGGGGGCTGGAGTAGGTAAAACTGTA
CTCATTATGGAATTGATCAACAACATTGCCAAAGCTCATGGAGGTGTATCCGTATTTGGC
GGAGTAGGTGAGCGTACCCGTGAAGGAAATGATCTTTACATGGAAATGAAAGAATCCGGC
GTAATTAATGAACAAAATATTGCAGAATCAAAAGTGGCTCTAGTCTACGGTCAGATGAAT
GAACCGCCGGGGGCTCGTATGAGAGTTGGTTTAACTGCCCTAACTATGGCGGAGTATTTT
AGAGATGTTAATGAACAAGACGTACTTCTATTTATCGACAATATCTTTCGTTTTGTCCAA
GCGGGATCCGAAGTATCCGCCTTATTGGGTAGAATGCCTTCTGCTGTGGGTTATCAACCC
ACTCTTAGTACCGAAATGGGTTCTTTACAAGAAAGAATTACTTCTACCAAAGAGGGGTCC
ATAACTTCTATTCAAGCAGTTTATGTACCTGCGGACGATTTGACCGATCCAGCTCCGGCC
ACGACATTTGCACATTTAGATGCTACTACCGTACTATCAAGAGGATTGGCCGCCAAAGGC
ATCTATCCAGCAGTAGATCCTTTAGATTCAACGTCAACTATGCTCCAACCTCGGATTGTT
GGTGAAGAACATTATGAAACTGCGCAAAGAGTTAGACAAACTTTACAACGTTACAAAGAA
CTTCAGGACATTATAGCTATCCTTGGGTTGGACGAATTATCCGAAGAAGATCGCTTAACC
GTAGCAAGAGCACGAAAAATTGAGCGTTTCCTGTCACAACCTTTTTTTGTAGCAGAAGTA
TTTACCGGTTCCCCAGGGAAATATGTTGGTCTAGCAGAAACAATTAGAGGGTTTAAATTG
ATCCTTTCTGGAGAATTAGATGGTCTTCCTGAACAGGCTTTTTATTTGGTAGGTAACATC
GATGAAGCTACCGCGAAGGCTATGAACTTAGAAATGGAGAACAAATTGAAGAAATGA
>mongolica
ATGAGAATAAATCCTACTACTTCTAGTCCTGGGGTTCCCGCGCTTGAAAAAAAAAACCTG
GGGCGTATTGCTCAAATCATTGGTCCGGTACTAGATGTAGCTTTTCCGCCGGGCAAGATG
CCTAATATTTACAACGCTCTGGTAGTTAAGGGTCGAGATACTGTTGGTCAACAAATTAAT
GTGACTTGTGAAGTACAGCAATTATTAGGAAATAATCGAGTTAGAGCTGTAGCTATGAGT
GCTACAGATGGTCTAATGAGAGGAATGGAAGTGATTGACACAGGAGCTCCTTTAAGTGTT
CCAGTCGGCGGAGCGACGCTAGGACGAATTTTCAACGTGCTTGGAGAGCCCATTGATAAT
TTAGGTCCTGTAGATACTCGCACAACATCTCCTATTCATAGATCTGCGCCTGCCTTTATA
CAATTAGATACAAAATTATCTATTTTTGAAACAGGAATTAAAGTAGTAGATCTTTTAGCC
CCTTATCGCCGTGGAGGAAAAATAGGACTATTCGGGGGGGCTGGAGTAGGTAAAACTGTA
CTCATTATGGAATTGATCAACAACATTGCCAAAGCTCATGGAGGTGTATCCGTATTTGGC
GGAGTAGGTGAGCGTACCCGTGAAGGAAATGATCTTTACATGGAAATGAAAGAATCCGGC
GTAATTAATGAACAAAATATTGCAGAATCAAAAGTGGCTCTAGTCTACGGTCAGATGAAT
GAACCGCCGGGGGCTCGTATGAGAGTTGGTTTAACTGCCCTAACTATGGCGGAGTATTTT
AGAGATGTTAATGAACAAGACGTACTTCTATTTATCGACAATATCTTTCGTTTTGTCCAA
GCGGGATCCGAAGTATCCGCCTTATTGGGTAGAATGCCTTCTGCTGTGGGTTATCAACCC
ACTCTTAGTACCGAAATGGGTTCTTTACAAGAAAGAATTACTTCTACCAAAGAGGGGTCC
ATAACTTCTATTCAAGCAGTTTATGTACCTGCGGACGATTTGACCGATCCAGCTCCGGCC
ACGACATTTGCACATTTAGATGCTACTACCGTACTATCAAGAGGATTGGCCGCCAAAGGC
ATCTATCCAGCAGTAGATCCTTTAGATTCAACGTCAACTATGCTCCAACCTCGGATTGTT
GGTGAAGAACATTATGAAACTGCGCAAAGAGTTAAACAAACTTTACAACGTTACAAAGAA
CTTCAGGACATTATAGCTATCCTTGGGTTGGACGAATTATCCGAAGAAGATCGCTTAACC
GTAGCAAGAGCACGAAAAATTGAGCGTTTCCTGTCACAACCTTTTTTTGTAGCAGAAGTA
TTTACCGGTTCCCCAGGGAAATATGTTGGTCTAGCAGAAACAATTAGAGGGTTTAAATTG
ATCCTTTCTGGAGAATTAGATGGTCTTCCTGAACAGGCTTTTTATTTGGTAGGTAACATT
GATGAAGCTACTGCGAAGGCTACGAACTTAGAAATGGAGAACAAATTGAAGAAATGA
>multicaulis
ATGAGAATAAATCCTACTACTTCTAGTCCTGGGGTTCCCGCGCTTGAAAAAAAAAACCTG
GGGCGTATTGCTCAAATCATTGGTCCGGTACTAGATGTAGCTTTTCCGCCGGGCAAGATG
CCTAATATTTACAACGCTCTGGTAGTTAAGGGTCGAGATACTGTTGGTCAACAAATTAAT
GTGACTTGTGAAGTACAGCAATTATTAGGAAATAATCGAGTTAGAGCTGTAGCTATGAGT
GCTACAGATGGTCTAATGAGAGGAATGGAAGTGATTGACACAGGAGCTCCTTTAAGTGTT
CCAGTCGGCGGAGCGACGCTAGGACGAATTTTCAACGTGCTTGGAGAGCCCATTGATAAT
TTAGGTCCTGTAGATACTCGCACAACATCTCCTATTCATAGATCTGCGCCTGCCTTTATA
CAATTAGATACAAAATTATCTATTTTTGAAACAGGAATTAAAGTAGTAGATCTTTTAGCC
CCTTATCGCCGTGGAGGAAAAATAGGACTATTCGGGGGGGCTGGAGTAGGTAAAACTGTA
CTCATTATGGAATTGATCAACAACATTGCCAAAGCTCATGGAGGTGTATCCGTATTTGGC
GGAGTAGGTGAGCGTACCCGTGAAGGAAATGATCTTTACATGGAAATGAAAGAATCCGGC
GTAATTAATGAACAAAATATTGCAGAATCAAAAGTGGCTCTAGTCTACGGTCAGATGAAT
GAACCGCCGGGGGCTCGTATGAGAGTTGGTTTAACTGCCCTAACTATGGCGGAGTATTTT
AGAGATGTTAATGAACAAGACGTACTTCTATTTATCGACAATATCTTTCGTTTTGTCCAA
GCGGGATCCGAAGTATCCGCCTTATTGGGTAGAATGCCTTCTGCTGTGGGTTATCAACCC
ACTCTTAGTACCGAAATGGGTTCTTTACAAGAAAGAATTACTTCTACCAAAGAGGGGTCC
ATAACTTCTATTCAAGCAGTTTATGTACCTGCGGACGATTTGACCGATCCAGCTCCGGCC
ACGACATTTGCACATTTAGATGCTACTACCGTACTATCAAGAGGATTGGCCGCCAAAGGC
ATCTATCCAGCAGTAGATCCTTTAGATTCAACGTCAACTATGCTCCAACCTCGGATTGTT
GGTGAAGAACATTATGAAACTGCGCAAAGAGTTAAACAAACTTTACAACGTTACAAAGAA
CTTCAGGACATTATAGCTATCCTTGGGTTGGACGAATTATCCGAAGAAGATCGCTTAACC
GTAGCAAGAGCACGAAAAATTGAGCGTTTCCTGTCACAACCTTTTTTTGTAGCAGAAGTA
TTTACCGGTTCCCCAGGGAAATATGTTGGTCTAGCAGAAACAATTAGAGGGTTTAAATTG
ATCCTTTCTGGAGAATTAGATGGTCTTCCTGAACAGGCTTTTTATTTGGTAGGTAACATT
GATGAAGCTACTGCGAAGGCTACGAACTTAGAAATGGAGAACAAATTGAAGAAATAA
>notabilis
ATGAGAATAAATCCTACTACTTCTAGTCCTGGGGTTCCCGCGCTTGAAAAAAAAAACCTG
GGGCGTATTGCTCAAATCATTGGTCCGGTACTAGATGTAGCTTTTCCGCCGGGCAAGATG
CCTAATATTTACAACGCTCTGGTAGTTAAGGGTCGAGATACTGTTGGTCAACAAATTAAT
GTGACTTGTGAAGTACAGCAATTATTAGGAAATAATCGAGTTAGAGCTGTAGCTATGAGT
GCTACAGATGGTCTAATGAGAGGAATGGAAGTGATTGACACAGGAGCTCCTTTAAGTGTT
CCAGTCGGCGGAGCGACGCTAGGACGAATTTTCAACGTGCTTGGAGAGCCCATTGATAAT
TTAGGTCCTGTAGATACTCGCACAACATCTCCTATTCATAGATCTGCGCCTGCCTTTATA
CAATTAGATACAAAATTATCTATTTTTGAAACAGGAATTAAAGTAGTAGATCTTTTAGCC
CCTTATCGCCGTGGAGGAAAAATAGGACTATTCGGGGGGGCTGGAGTAGGTAAAACTGTA
CTCATTATGGAATTGATCAACAACATTGCCAAAGCTCATGGAGGTGTATCCGTATTTGGC
GGAGTAGGTGAGCGTACCCGTGAAGGAAATGATCTTTACATGGAAATGAAAGAATCCGGC
GTAATTAATGAACAAAATATTGCAGAATCAAAAGTGGCTCTAGTCTACGGTCAGATGAAT
GAACCGCCGGGGGCTCGTATGAGAGTTGGTTTAACTGCCCTAACTATGGCGGAGTATTTT
AGAGATGTTAATGAACAAGACGTACTTCTATTTATCGACAATATCTTTCGTTTTGTCCAA
GCGGGATCCGAAGTATCCGCCTTATTGGGTAGAATGCCTTCTGCTGTGGGTTATCAACCC
ACTCTTAGTACCGAAATGGGTTCTTTACAAGAAAGAATTACTTCTACCAAAGAGGGGTCC
ATAACTTCTATTCAAGCAGTTTATGTACCTGCGGACGATTTGACCGATCCAGCTCCGGCC
ACGACATTTGCACATTTAGATGCTACTACCGTACTATCAAGAGGATTGGCCGCCAAAGGC
ATCTATCCAGCAGTAGATCCTTTAGATTCAACGTCAACTATGCTCCAACCTCGGATTGTT
GGTGAAGAACATTATGAAACTGCGCAAAGAGTTAAACAAACTTTACAACGTTACAAAGAA
CTTCAGGACATTATAGCTATCCTTGGGTTGGACGAATTATCCGAAGAAGATCGCTTAACC
GTAGCAAGAGCACGAAAAATTGAGCGTTTCCTGTCACAACCTTTTTTTGTAGCAGAAGTA
TTTACCGGTTCCCCAGGGAAATATGTTGGTCTAGCAGAAACAATTAGAGGGTTTAAATTG
ATCCTTTCTGGAGAATTAGATGGTCTTCCTGAACAGGCTTTTTATTTGGTAGGTAACATT
GATGAAGCTACTGCGAAGGCTACGAACTTAGAAATGGAGAACAAATTGAAGAAATGA
