# Supplementary material for: The complete chloroplast genome sequence of Morus cathayana and Morus multicaulis, and comparative analysis within genus Morus L
Source: PeerJ. 2017 Mar 8;5:e3037. doi: 10.7717/peerj.3037 (PMC5345388; doi:10.7717/peerj.3037)
Supplement: Supplemental Information 1 [file peerj-05-3037-s002.zip › atpE.fasta]

>cathayana
ATGACCTTAAATCTTTGTGTACTGACCCCGAATCGAATTGTTTGGGATTCGGAAGTGAAA
GAAATAATTTTATCTACTAATAGTGGACAAATTGGCATATTACCAAATCACGCGCCTATT
GCCACAGCCGTAGATATCGGTATTTTGAGAATACGCCTTAACGACCAATGGTTAACGATG
GCTCTGATGGGCGGTTTTGCTAGAATAGGTAATAATGAGATCACTGTTTTAGTAAATGAT
GCGGAGAAGGGTAGTGACATTGATCCACAAGAAGCTCAGCAAACTCTTGAAATGGCGGAA
GCTAACTTGAGTAAAGCTGAAGGCAAGAGACAAACAATTGAGGCAAATCTAGCTCTCAGA
CGAGCTAGGACACGAGTAGAGGCTATCAATATGATGTCGTAA
>indica
ATGACCTTAAATCTTTGTGTACTGACCCCGAATCGAATTGTTTGGGATTCGGAAGTGAAA
GAAATAATTTTATCTACTAATAGTGGACAAATTGGCATATTACCAAATCACGCGCCTATT
GCCACAGCCGTAGATATCGGTATTTTGAGAATACGCCTTAACGACCAATGGTTAACGATG
GCTCTGATGGGCGGTTTTGCTAGAATAGGTAATAATGAGATCACTGTTTTAGTAAATGAT
GCGGAGAAGGGTAGTGACATTGATCCACAAGAAGCTCAGCAAACTCTTGAAATGGCGGAA
GCTAACTTGAGTAAAGCTGAAGGCAAGAGACAAACAATTGAGGCAAATCTAGCTCTCAGA
CGAGCTAGGACACGAGTAGAGGCTATCAATATGATGTCGTAA
>mongolica
ATGACCTTAAATCTTTGTGTACTGACCCCGAATCGAATTGTTTGGGATTCGGAAGTGAAA
GAAATAATTTTATCTACTAATAGTGGACAAATTGGCATATTACCAAATCACGCGCCTATT
GCCACAGCCGTAGATATCGGTATTTTGAGAATACGCCTTAACGACCAATGGTTAACGATG
GCTCTGATGGGCGGTTTTGCTAGAATAGGTAATAATGAGATCACTGTTTTAGTAAATGAT
GCGGAGAAGGGTAGTGACATTGATCCACAAGAAGCTCAGCAAACTCTTGAAATGGCGGAA
GCTAACTTGAGTAAAGCTGAAGGCAAGAGACAAACAATTGAGGCAAATCTAGCTCTCAGA
CGAGCTAGGACACGAGTAGAGGCTATCAATATGATGTCGTAA
>multicaulis
ATGACCTTAAATCTTTGTGTACTGACCCCGAATCGAATTGTTTGGGATTCGGAAGTGAAA
GAAATAATTTTATCTACTAATAGTGGACAAATTGGCATATTACCAAATCACGCGCCTATT
GCCACAGCCGTAGATATCGGTATTTTGAGAATACGCCTTAACGACCAATGGTTAACGATG
GCTCTGATGGGCGGTTTTGCTAGAATAGGTAATAATGAGATCACTGTTTTAGTAAATGAT
GCGGAGAAGGGTAGTGACATTGATCCACAAGAAGCTCAGCAAACTCTTGAAATGGCGGAA
GCTAACTTGAGTAAAGCTGAAGGCAAGAGACAAACAATTGAGGCAAATCTAGCTCTCAGA
CGAGCTAGGACACGAGTAGAGGCTATCAATATGATGTCGTGA
>notabilis
ATGACCTTAAATCTTTGTGTACTGACCCCGAATCGAATTGTTTGGGATTCGGAAGTGAAA
GAAATAATTTTATCTACTAATAGTGGACAAATTGGCATATTACCAAATCACGCGCCTATT
GCCACAGCCGTAGATATCGGTATTTTGAGAATACGCCTTAACGACCAATGGTTAACGATG
GCTCTGATGGGCGGTTTTGCTAGAATAGGGAATAATGAGATCACTGTTTTAGTAAATGAT
GCGGAGAAGGGTAGTGACATTGATCCACAAGAAGCTCAGCAAACTCTTGAAATGGCGGAA
GCTAACTTGAGTAAAGCTGAAGGCAAGAGACAAACAATTGAGGCAAATCTAGCTCTCAGA
CGAGCTAGGACACGAGTAGAGGCTATCAATATGATGTCGTAA
