# Supplementary material for: The complete chloroplast genome sequence of Morus cathayana and Morus multicaulis, and comparative analysis within genus Morus L
Source: PeerJ. 2017 Mar 8;5:e3037. doi: 10.7717/peerj.3037 (PMC5345388; doi:10.7717/peerj.3037)
Supplement: Supplemental Information 1 [file peerj-05-3037-s002.zip › atpI.fasta]

>cathayana
ATGAATGTTTTATTATGTTCCATCAACACACTAAAAGGGTTATACGATATATCCGGCGTG
GAAGTAGGCCAACATCTCTATTGGAAAATAGGAGGTTTCCAAGTTCATGCCCAAGTACTT
ATTACTTCTTGGGTTGTAATTGCTATCTTATTAGGTTCATCCATTATAGCTGTTCGTAAT
CCACAAACAATTCCTACTGACGGTCAGAATTTCTTTGAATATGTCCTTGAATTCATTCGA
GACGTGAGCAGAACCCAGATTGGAGAAGAATATGGTCCATGGGTTCCATTTATTGGAACT
ATGTTTCTATTTATTTTTGTTTCGAATTGGTCAGGGGCTCTTTTACCTTGGAAAATCATA
CAGTTACCTCATGGTGAGTTAGCCGCACCCACAAATGATATAAATACTACCGTTGCTTTA
GCTTTACTCACGTCAGTAGCATATTTCTATGCGGGCCTTACCAAAAAGGGATTAGGTTAT
TTCGGTAAATACATTCAACCAACTCCAATCCTCTTACCCATTAACATCCTAGAAGATTTC
ACAAAACCCCTATCGCTTAGTTTTCGACTTTTCGGAAATATATTAGCTGATGAATTAGTA
GTTGTTGTTCTTGTTTCTTTAGTACCTTTAGTGGTTCCTATACCTGTCATGTTCCTTGGA
TTATTTACAAGTGGCATTCAAGCTCTTATTTTTGCAACTTTAGCTGCGGCTTATATAGGA
GAATCCATGGAAGGTCATCATTGA
>indica
ATGAATGTTTTATTATGTTCCATCAACACACTAAAAGGGTTATACGATATATCCGGCGTG
GAAGTAGGCCAACATCTCTATTGGAAAATAGGAGGTTTCCAAGTTCATGCCCAAGTACTT
ATTACTTCTTGGGTTGTAATTGCTATCTTATTAGGTTCATCCATTATAGCTGTTCGTAAT
CCACAAACAATTCCTACTGACGGTCAGAATTTCTTTGAATATGTCCTTGAATTCATTCGA
GACGTGAGCAGAACCCAGATTGGAGAAGAATATGGTCCATGGGTTCCATTTATTGGAACT
ATGTTTCTATTTATTTTTGTTTCGAATTGGTCAGGGGCTCTTTTACCTTGGAAAATCATA
CAGTTACCTCATGGTGAGTTAGCCGCACCCACAAATGATATAAATACTACCGTTGCTTTA
GCTTTACTCACGTCAGTAGCATATTTCTATGCGGGCCTTACCAAAAAGGGATTAGGTTAT
TTCGGTAAATACATTCAACCAACTCCAATCCTCTTACCCATTAACATCCTAGAAGATTTC
ACAAAACCCCTATCGCTTAGTTTTCGACTTTTCGGAAATATATTAGCTGATGAATTAGTA
GTTGTTGTTCTTGTTTCTTTAGTACCTTTAGTGGTTCCTATACCTGTCATGTTCCTTGGA
TTATTTACAAGTGGCATTCAAGCTCTTATTTTTGCAACTTTAGCTGCGGCTTATATAGGA
GAATCCATGGAAGGTCATCATTGA
>mongolica
ATGAATGTTTTATTATGTTCCATCAACACACTAAAAGGGTTATACGATATATCCGGCGTG
GAAGTAGGCCAACATCTCTATTGGAAAATAGGAGGTTTCCAAGTTCATGCCCAAGTACTT
ATTACTTCTTGGGTTGTAATTGCTATCTTATTAGGTTCATCCATTATAGCTGTTCGTAAT
CCACAAACAATTCCTACTGACGGTCAGAATTTCTTTGAATATGTCCTTGAATTCATTCGA
GACGTGAGCAGAACCCAGATTGGAGAAGAATATGGTCCATGGGTTCCATTTATTGGAACT
ATGTTTCTATTTATTTTTGTTTCGAATTGGTCAGGGGCTCTTTTACCTTGGAAAATCATA
CAGTTACCTCATGGTGAGTTAGCCGCACCCACAAATGATATAAATACTACCGTTGCTTTA
GCTTTACTCACGTCAGTAGCATATTTCTATGCGGGCCTTACCAAAAAGGGATTAGGTTAT
TTCGGTAAATACATTCAACCAACTCCAATCCTCTTACCCATTAACATCCTAGAAGATTTC
ACAAAACCCCTATCGCTTAGTTTTCGACTTTTCGGAAATATATTAGCTGATGAATTAGTA
GTTGTTGTTCTTGTTTCTTTAGTACCTTTAGTGGTTCCTATACCTGTCATGTTCCTTGGA
TTATTTACAAGTGGCATTCAAGCTCTTATTTTTGCAACTTTAGCTGCGGCTTATATAGGA
GAATCCATGGAAGGTCATCATTGA
>multicaulis
ATGAATGTTTTATTATGTTCCATCAACACACTAAAAGGGTTATACGATATATCCGGCGTG
GAAGTAGGCCAACATCTCTATTGGAAAATAGGAGGTTTCCAAGTTCATGCCCAAGTACTT
ATTACTTCTTGGGTTGTAATTGCTATCTTATTAGGTTCATCCATTATAGCTGTTCGTAAT
CCACAAACAATTCCTACTGACGGTCAGAATTTCTTTGAATATGTCCTTGAATTCATTCGA
GACGTGAGCAGAACCCAGATTGGAGAAGAATATGGTCCATGGGTTCCATTTATTGGAACT
ATGTTTCTATTTATTTTTGTTTCGAATTGGTCAGGGGCTCTTTTACCTTGGAAAATCATA
CAGTTACCTCATGGTGAGTTAGCCGCACCCACAAATGATATAAATACTACCGTTGCTTTA
GCTTTACTCACGTCAGTAGCATATTTCTATGCGGGCCTTACCAAAAAGGGATTAGGTTAT
TTCGGTAAATACATTCAACCAACTCCAATCCTCTTACCCATTAACATCCTAGAAGATTTC
ACAAAACCCCTATCGCTTAGTTTTCGACTTTTCGGAAATATATTAGCTGATGAATTAGTA
GTTGTTGTTCTTGTTTCTTTAGTACCTTTAGTGGTTCCTATACCTGTCATGTTCCTTGGA
TTATTTACAAGTGGCATTCAAGCTCTTATTTTTGCAACTTTAGCTGCGGCTTATATAGGA
GAATCCATGGAAGGTCATCATTGA
>notabilis
ATGAATGTTTTATTATGTTCCATCAACACACTAAAAGGGTTATACGATATATCCGGCGTG
GAAGTAGGCCAACATCTCTATTGGAAAATAGGAGGTTTCCAAGTTCATGCCCAAGTACTT
ATTACTTCTTGGGTTGTAATTGCTATCTTATTAGGTTCATCCATTATAGCTGTTCGTAAT
CCACAAACAATTCCTACTGACGGTCAGAATTTCTTTGAATATGTCCTTGAATTCATTCGA
GACGTGAGCAGAACCCAGATTGGAGAAGAATATGGTCCATGGGTTCCATTTATTGGAACT
ATGTTTCTATTTATTTTTGTTTCGAATTGGTCAGGGGCTCTTTTACCTTGGAAAATCATA
CAGTTACCTCATGGTGAGTTAGCCGCACCCACAAATGATATAAATACTACCGTTGCTTTA
GCTTTACTCACGTCAGTAGCATATTTCTATGCGGGCCTTACCAAAAAGGGATTAGGTTAT
TTCGGTAAATACATTCAACCAACTCCAATCCTCTTACCCATTAACATCCTAGAAGATTTC
ACAAAACCCCTATCGCTTAGTTTTCGACTTTTCGGAAATATATTAGCTGATGAATTAGTA
GTTGTTGTTCTTGTTTCTTTAGTACCTTTAGTGGTTCCTATACCTGTCATGTTCCTTGGA
TTATTTACAAGTGGCATTCAAGCTCTTATTTTTGCAACTTTAGCTGCGGCTTATATAGGA
GAATCCATGGAAGGTCATCATTGA
