# Supplementary material for: The complete chloroplast genome sequence of Morus cathayana and Morus multicaulis, and comparative analysis within genus Morus L
Source: PeerJ. 2017 Mar 8;5:e3037. doi: 10.7717/peerj.3037 (PMC5345388; doi:10.7717/peerj.3037)
Supplement: Supplemental Information 1 [file peerj-05-3037-s002.zip › ccsA.fasta]

>cathayana
ATGATATTTTCAACTTTAGAGCATATATTAACTCATATATCCTTTTCAGTCGTTTCAATT
GTAATTACAATTCATTTGATAACCTTATTAGTCGATGAAATCATAGGACTATATGATTCG
TTAGAAAAGGGGATGATGACTACTTTTTTCTGTATAACAGGATTATTAATGACTCGTTGG
ATTTATTTGAGATATTTACCATTAAGTAATTTATATGAATCATTAATCTTTCTTTCATGG
AGTTTCTCCATTATTCATATGGTTCCGTATTTTAAAAAGTATAAAAACTATTTAAAGGCA
ATAACCGCGCCAAGTGCTATTTTTACCCAAGGTTTTGCTACTTCGGGTCTTTTAACTGAA
ATGCATCAATCCGAAATATTAGTACCAGCTCTCCAATCCCATTGGTTAATGATGCACGTA
AGTATGATGGTATTGGGCTATGCAGCTCTTTTATGCGGATCATTATTATCACTAGCTCTT
CTAGTCATTACATTTCGAAAATTCATAAGTATTTTTAGTAAAAGCAATAATTTCGTAAAT
GAGTCGTTTTCTCTGGGCGAGATTCAATATGTGAGAGAAAAGAATAATCTTTTACCAAAC
ACCTCTTTTCTTTCTTCTAGGAATTATTACAGGTTTCAATTGATTCAACAATTGGATCTT
TGGAGTTATCGTATTATTAGTCTAGGGTTTATCTTTTTAACCATAGGTATTCTTTCGGGA
GCAGTATGGGCTAATGAAGCATGGGGATCATATTGGAATTGGGATCCAAAGGAGACTTGG
GCATTTATTACGTGGACCCTATTTTCGATTTATTTACATACTCGAACAAATAAAAATTTT
GAAAGTGTAAATTCCGCAATTGTAGCCTCGATGGGCTTTCTTATAATTTGGATATGCTAT
TTTGGGGTTAATTTATTAGGAATAGGGTTGCATAGTTATGGTTCATTTACCTTAACATCT
AATTGA
>indica
ATGATATTTTCAACTTTAGAGCATATATTAACTCATATATCCTTTTCAGTCGTTTCAATT
GTAATTACAATTCATTTGATAACCTTATTAGTCGATGAAATCATAGGACTATATGATTCG
TTAGAAAAGGGGATGATGACTACTTTTTTCTGTATAACAGGATTATTAATGACTCGTTGG
ATTTATTTGAGATATTTACCATTAAGTAATTTATATGAATCATTAATCTTTCTTTCATGG
AGTTTCTCCATTATTCATATGGTTCCGTATTTTAAAAAGTATAAAAACTATTTAAAGGCA
ATAACCGCGCCAAGTGCTATTTTTACCCAAGGTTTTGCTACTTCGGGTCTTTTAACTGAA
ATGCATCAATCCGAAATATTAGTACCAGCTCTCCAATCCCATTGGTTAATGATGCACGTA
AGTATGATGGTATTGGGCTATGCAGCTCTTTTATGCGGATCATTATTATCACTAGCTCTT
CTAGTCATTACATTTCGAAAATTCATAAGTATTTTTAGTAAAAGCAATAATTTCGTAAAT
GAGTCGTTTTCTCTGGGCGAGATTCAATATGTGAGAGAAAAGAATAATCTTTTACCAAAC
ACCTCTTTTCTTTCTTCTAGGAATTATTACAGGTTTCAATTGATTCAACAATTGGATCTT
TGGAGTTATCGTATTATTAGTCTAGGGTTTATCTTTTTAACCATAGGTATTCTTTCGGGA
GCAGTATGGGCTAATGAAGCATGGGGATCATATTGGAATTGGGATCCAAAGGAGACTTGG
GCATTTATTACGTGGACCCTATTTTCGATTTATTTACATACTCGAACAAATAAAAATTTT
GAAAGTGTAAATTCCGCAATTGTAGCCTCGATGGGCTTTCTTATAATTTGGATATGCTAT
TTTGGGGTTAATTTATTAGGAATAGGGTTGCATAGTTATGGTTCATTTACCTTAACATCT
AATTGA
>mongolica
ATGATATTTTCAACTTTAGAGCATATATTAACTCATATATCCTTTTCAGTCGTTTCAATT
GTAATTACAATTCATTTGATAACCTTATTAGTCGATGAAATCATAGGACTATATGATTCG
TTAGAAAAGGGGATGATGACTACTTTTTTCTGTATAACAGGATTATTAATGACTCGTTGG
ATTTATTTGAGATATTTACCATTAAGTAATTTATATGAATCATTAATCTTTCTTTCATGG
AGTTTCTCCATTATTCATATGGTTCCGTATTTTAAAAAGTATAAAAACTATTTAAAGGCA
ATAACCGCGCCAAGTGCTATTTTTACCCAAGGTTTTGCTACTTCGGGTCTTTTAACTGAA
ATGCATCAATCCGAAATATTAGTACCAGCTCTCCAATCCCATTGGTTAATGATGCACGTA
AGTATGATGGTATTGGGCTATGCAGCTCTTTTATGCGGATCATTATTATCACTAGCTCTT
CTAGTCATTACATTTCGAAAATTCATAAGTATTTTTAGTAAAAGCAATAATTTCGTAAAT
GAGTCGTTTTCTCTGGGCGAGATTCAATATGTGAGAGAAAAGAATAATCTTTTACCAAAC
ACCTCTTTTCTTTCTTCTAGGAATTATTACAGGTTTCAATTGATTCAACAATTGGATCTT
TGGAGTTATCGTATTATTAGTCTAGGGTTTATCTTTTTAACCATAGGTATTCTTTCGGGA
GCAGTATGGGCTAATGAAGCATGGGGATCATATTGGAATTGGGATCCAAAGGAGACTTGG
GCATTTATTACGTGGACCCTATTTTCGATTTATTTACATACTCGAACAAATAAAAATTTT
GAAAGTGTAAATTCCGCAATTGTAGCCTCGATGGGCTTTCTTATAATTTGGATATGCTAT
TTTGGGGTTAATTTATTAGGAATAGGGTTGCATAGTTATGGTTCATTTACCTTAACATCT
AATTGA
>multicaulis
ATGATATTTTCAACTTTAGAGCATATATTAACTCATATATCCTTTTCAGTCGTTTCAATT
GTAATTACAATTCATTTGATAACCTTATTAGTCGATGAAATCATAGGACTATATGATTCG
TTAGAAAAGGGGATGATGACTACTTTTTTCTGTATAACAGGATTATTAATGACTCGTTGG
ATTTATTTGAGATATTTACCATTAAGTAATTTATATGAATCATTAATCTTTCTTTCATGG
AGTTTCTCCATTATTCATATGGTTCCGTATTTTAAAAAGTATAAAAACTATTTAAAGGCA
ATAACCGCGCCAAGTGCTATTTTTACCCAAGGTTTTGCTACTTCGGGTCTTTTAACTGAA
ATGCATCAATCCGAAATATTAGTACCAGCTCTCCAATCCCATTGGTTAATGATGCACGTA
AGTATGATGGTATTGGGCTATGCAGCTCTTTTATGCGGATCATTATTATCACTAGCTCTT
CTAGTCATTACATTTCGAAAATTCATAAGTATTTTTAGTAAAAGCAATAATTTCGTAAAT
GAGTCGTTTTCTCTGGGCGAGATTCAATATGTGAGAGAAAAGAATAATCTTTTACCAAAC
ACCTCTTTTCTTTCTTCTAGGAATTATTACAGGTTTCAATTGATTCAACAATTGGATCTT
TGGAGTTATCGTATTATTAGTCTAGGGTTTATCTTTTTAACCATAGGTATTCTTTCGGGA
GCAGTATGGGCTAATGAAGCATGGGGATCATATTGGAATTGGGATCCAAAGGAGACTTGG
GCATTTATTACGTGGACCCTATTTTCGATTTATTTACATACTCGAACAAATAAAAATTTT
GAAAGTGTAAATTCCGCAATTGTAGCCTCGATGGGCTTTCTTATAATTTGGATATGCTAT
TTTGGGGTTAATTTATTAGGAATAGGGTTGCATAGTTATGGTTCATTTACCTTAACATCT
AATTGA
>notabilis
ATGATATTTTCAACTTTAGAGCATATATTAACTCATATATCCTTTTCAGTCGTTTCAATT
GTAATTACAATTCATTTGATAACCTTATTAGTCGATGAAATCATAGGACTATATGATTCG
TTAGAAAAGGGGATGATGACTACTTTTTTCTGTATAACAGGATTATTAATGACTCGTTGG
ATTTATTTGAGATATTTACCATTAAGTAATTTATATGAATCATTAATCTTTCTTTCATGG
AGTTTCTCCATTATTCATATGGTTCCGTATTTTAAAAAGTATAAAAACTATTTAAAGGCA
ATAACCGCGCCAAGTGCTATTTTTACCCAAGGTTTTGCTACTTCGGGTCTTTTAACTGAA
ATGCATCAATCCGAAATATTAGTACCAGCTCTCCAATCCCATTGGTTAATGATGCACGTA
AGTATGATGGTATTGGGCTATGCAGCTCTTTTATGCGGATCATTATTATCACTAGCTCTT
CTAGTCATTACATTTCGAAAATTCATAAGTATTTTTAGTAAAAGCAATAATTTCGTAAAT
GAGTCGTTTTCCCTGGGCGAGATTCAATATGTGAGAGAAAAGAATAATCTTTTACCAAAC
ACCTCTTTTCTTTCTTCTAGGAATTATTACAGGTTTCAATTGATTCAACAATTGGATCTT
TGGAGTTATCGTATTATTAGTCTAGGGTTTATCTTTTTAACCATAGGTATTCTTTCGGGA
GCAGTATGGGCTAATGAAGCATGGGGATCATATTGGAATTGGGATCCAAAGGAGACTTGG
GCATTTATTACGTGGACCCTATTTTCGATTTATTTACATACTCGAACAAATAAAAATTTT
GAAAGTGTAAATTCCGCAATTGTAGCCTCGATGGGCTTTCTTATAATTTGGATATGCTAT
TTTGGGGTTAATTTATTAGGAATAGGGTTGCATAGTTATGGTTCATTTACCTTAACATCT
AATTGA
