# Supplementary material for: The complete chloroplast genome sequence of Morus cathayana and Morus multicaulis, and comparative analysis within genus Morus L
Source: PeerJ. 2017 Mar 8;5:e3037. doi: 10.7717/peerj.3037 (PMC5345388; doi:10.7717/peerj.3037)
Supplement: Supplemental Information 1 [file peerj-05-3037-s002.zip › matK.fasta]

>cathayana
ATGGCGGAATTTCAAGGATATTTAGAACTAGATAGATCTTGGAAACATGACCTCCTATAC
CCACTTATCTTTCGGGAGTATATTTATGTATTTGCTCATGATCTTGGTTTAAATAGATCG
AATTTGTTGGAAAATGTAGGTTATGACAATAAATCTAGTTTACTAATTGTAAAACGTTTA
ATTTCTCGAATGTATCAACAGAATCATTTTATTATTTCCGCTAACGATTCGAACCAAAAT
CAACTTTTTGGGTACAATAAGAATTTGTATTCTCAAATGATATCAGAGGGATTTGCAGTC
ATTGTGGAAATTCCATTTTCCCTACGATTAGTATCTTCCTTAAAGGGGACAGAAATCGTA
AAATATTATAATTTACGATCAATTCATTCAATATTTCCTTTTTTAGAGGACAAATTCTCA
CAGTTAAATTATGTATCAGATGTATTAATACCCTACCCGATTCATCTGGAAATCTTAGTT
CAAACCCTTCGCTACTGGGTAAAAGATGCCTCCTCTTTGCATTTATTACGGTTTTTTCTT
CACGACTATTATAATTGGAATACTCTTATTATTCCAAATAAATATATTTCTATTTTTTCA
AAAAGTAATCCAAGATTATTCTTGTTCCTATATAATTCTCATGTTTGCGAATACGAATCC
ATCTTACTCTTTCTACGTAACCAATCTTCTCATTTACGATTAACATCTTCTGGGGGTTTT
TTTGAGCGAATATATTTCTATGGAAAAATAAAACATCCCGTAGAAGAAGTCTTTGCTAAT
GATTCTCCGACTAGCTTATGGTTCCTCGAGGATCTCTTCATGCATTATGTTAGATATCAA
GGAAAATCAATTCTGGCTTCAAAGGATACGCCTCTTTTCATGAATAAATGGAAATATTAC
CTTGTCCTTTTATGGCAATGTCATTTTTATGTGTGGTCTCAACCAGGAAGGATGTATATA
AACCAATTATGCAAACATTCCTTCAGCTTTTTGGGCTATCTTTCAAGTATGCAAATAAAT
CTTTCAGTAGTACGGAGTCAAATGCTAGAAAATTCGTTTCTAATGGATAATGCTATGAAG
AAGATTGATACATTAGTTCCAATTAGTCTTCTGATTGGATCGTTGGATAAAATGAAATTT
TGTAACGTATTAGGACATCCCGTTAGTAAGTCGACCTGGGCCGATTCGTCGGATTTTGAT
ATTATCGACCGATTTGTGTGTATATGCAGAAATCTTTTTCATTATTACAGTGGATCCTCA
AAAAAAAAGAGTTTGTATCGAATAAAATATATACTTCGACTTTCTTGTGTTAAAACTTTG
GCTCGTAAACACAAAAGTACTGTACGCACTTTTTTGAAAAAATTAGGTTCGAATTTATTG
GAAGAATTCTTTACGGAGGAAGAAGAGGTTCTTTCTTTGATTTTTCCAAGAACTTATTCC
GCTTTGCGGAGGTCATATAAAGGTCGAATTTGGTATTTGGATATTTTTTGCATCAACGAT
CTTGTCAATCATAAATGA
>indica
ATGGCGGAATTTCAAGGATATTTAGAACTAGATAGATCTTGGAAACATGACCTCCTATAC
CCACTTATCTTTCGGGAGTATATTTATGTATTTGCTCATGATCTTGGTTTAAATAGATCG
AATTTGTTGGAAAATGTAGGTTATGACAATAAATCTAGTTTACTAATTGTAAAACGTTTA
ATTTCTCGAATGTATCAACAGAATCATTTTATTATTTCCGCTAACGATTCGAACCAAAAT
CAACTTTTTGGGTACAATAAGAATTTGTATTCTCAAATGATATCAGAGGGATTTGCAGTC
ATTGTGGAAATTCCATTTTCCCTACGATTAGTATCTTCCTTAAAGGGGACAGAAATCGTA
AAATATTATAATTTACGATCAATTCATTCAATATTTCCTTTTTTAGAGGACAAATTCTCA
CAGTTAAATTATGTATCAGATGTATTAATACCCTACCCGATTCATCTGGAAATCTTAGTT
CAAACCCTTCGCTACTGGGTAAAAGATGCCTCCTCTTTGCATTTATTACGGTTTTTTCTT
CACGACTATTATAATTGGAATACTCTTATTATTCCAAATAAATATATTTCTATTTTTTCA
AAAAGTAATCCAAGATTATTCTTGTTCCTATATAATTCTCATGTTTGCGAATACGAATCT
ATCTTACTCTTTCTACGTAACCAATCTTCTCATTTACGATTAACATCTTCTGGGGGTTTT
TTTGAGCGAATATATTTCTATGGAAAAATAAAACATCCCGTAGAAGAAGTCTTTGCTAAT
GATTCTCCGACTAGCTTATGGTTCCTCGAGGATCTCTTCATGCATTATGTTAGATATCAA
GGAAAATCAATTCTGGCTTCAAAGGATACGCCTCTTTTCATGAATAAATGGAAATATTAC
CTTGTCCTTTTATGGCAATGTCATTTTTATGTGTGGTCTCAACCAGGAAGGATGTATATA
AACCAATTATGCAAACATTCCTTCAGCTTTTTGGGCTATCTTTCAAGTATGCAAATAAAT
CTTTCAGTAGTACGGAGTCAAATGCTAGAAAATTCGTTTCTAATGGATAATGCTATGAAG
AAGATTGATACATTAGTTCCAATTAGTCTTCTGATTGGATCGTTGGATAAAATGAAATTT
TGTAACGTATTAGGACATCCCGTTAGTAAGTCGACCTGGGCCGATTCGTCGGATTTTGAT
ATTATCGACCGATTTGTGTGTATATGCAGAAATCTTTTTCATTATTACAGTGGATCCTCA
AAAAAAAAGAGTTTGTATCGAATAAAATATATACTTCGACTTTCTTGTGTTAAAACTTTG
GCTCGTAAACACAAAAGTACTGTACGCACTTTTTTGAAAAAATTAGGTTCGAATTTATTG
GAAGAATTCTTTACGGAGGAAGAAGAGGTTCTTTCTTTGATTTTTCCAAGAACTTATTCC
GCTTTGCGGAGGTCATATAAAGGTCGAATTTGGTATTTGGATATTTTTTGCATCAACGAT
CTTGTCAATCATAAATGA
>mongolica
ATGGCGGAATTTCAAGGATATTTAGAACTAGATAGATCTTGGAAACATGACCTCCTATAC
CCACTTATCTTTCGGGAGTATATTTATGTATTTGCTCATGATCTTGGTTTAAATAGATCG
AATTTGTTGGAAAATGTAGGTTATGACAATAAATCTAGTTTACTAATTGTAAAACGTTTA
ATTTCTCGAATGTATCAACAGAATCATTTTATTATTTCCGCTAACGATTCGAACCAAAAT
CAACTTTTTGGGTACAATAAGAATTTGTATTCTCAAATGATATCAGAGGGATTTGCAGTC
ATTGTGGAAATTCCATTTTCCCTACGATTAGTATCTTCCTTAAAGGGGACAGAAATCGTA
AAATATTATAATTTACGATCAATTCATTCAATATTTCCTTTTTTAGAGGACAAATTCTCA
CAGTTAAATTATGTATCAGATGTATTAATACCCTACCCGATTCATCTGGAAATCTTAGTT
CAAACCCTTCGCTACTGGGTAAAAGATGCCTCCTCTTTGCATTTATTACGGTTTTTTCTT
CACGACTATTATAATTGGAATACTCTTATTATTCCAAATAAATATATTTCTATTTTTTCA
AAAAGTAATCCAAGATTATTCTTGTTCCTATATAATTCTCATGTTTGCGAATACGAATCC
ATCTTACTCTTTCTACGTAACCAATCTTCTCATTTACGATTAACATCTTCTGGGGGTTTT
TTTGAGCGAATATATTTCTATGGAAAAATAAAACATCCCGTAGAAGAAGTCTTTGCTAAT
GATTCTCCGACTAGCTTATGGTTCCTCGAGGATCTCTTCATGCATTATGTTAGATATCAA
GGAAAATCAATTCTGGCTTCAAAGGATACGCCTCTTTTCATGAATAAATGGAAATATTAC
CTTGTCCTTTTATGGCAATGTCATTTTTATGTGTGGTCTCAACCAGGAAGGATGTATATA
AACCAATTATGCAAACATTCCTTCAGCTTTTTGGGCTATCTTTCAAGTATGCAAATAAAT
CTTTCAGTAGTACGGAGTCAAATGCTAGAAAATTCGTTTCTAATGGATAATGCTATGAAG
AAGATTGATACATTAGTTCCAATTAGTCTTCTGATTGGATCGTTGGATAAAATGAAATTT
TGTAACGTATTAGGACATCCCGTTAGTAAGTCGACCTGGGCCGATTCGTCGGATTTTGAT
ATTATCGACCGATTTGTGTGTATATGCAGAAATCTTTTTCATTATTACAGTGGATCCTCA
AAAAAAAAGAGTTTGTATCGAATAAAATATATACTTCGACTTTCTTGTGTTAAAACTTTG
GCTCGTAAACACAAAAGTACTGTACGCACTTTTTTGAAAAAATTAGGTTCGAATTTATTG
GAAGAATTCTTTACGGAGGAAGAAGAGGTTCTTTCTTTGATTTTTCCAAGAACTTATTCC
GCTTTGCGGAGGTCATATAAAGGTCGAATTTGGTATTTGGATATTTTTTGCATCAACGAT
CTTGTCAATCATAAATGA
>multicaulis
ATGGCGGAATTTCAAGGATATTTAGAACTAGATAGATCTTGGAAACATGACCTCCTATAC
CCACTTATCTTTCGGGAGTATATTTATGTATTTGCTCATGATCTTGGTTTAAATAGATCG
AATTTGTTGGAAAATGTAGGTTATGACAATAAATCTAGTTTACTAATTGTAAAACGTTTA
ATTTCTCGAATGTATCAACAGAATCATTTTATTATTTCCGCTAACGATTCGAACCAAAAT
CAACTTTTTGGGTACAATAAGAATTTGTATTCTCAAATGATATCAGAGGGATTTGCAGTC
ATTGTGGAAATTCCATTTTCCCTACGATTAGTATCTTCCTTAAAGGGGACAGAAATCGTA
AAATATTATAATTTACGATCAATTCATTCAATATTTCCTTTTTTAGAGGACAAATTCTCA
CAGTTAAATTATGTATCAGATGTATTAATACCCTACCCGATTCATCTGGAAATCTTAGTT
CAAACCCTTCGCTACTGGGTAAAAGATGCCTCCTCTTTGCATTTATTACGGTTTTTTCTT
CACGACTATTATAATTGGAATACTCTTATTATTCCAAATAAATATATTTCTATTTTTTCA
AAAAGTAATCCAAGATTATTCTTGTTCCTATATAATTCTCATGTTTGCGAATACGAATCT
ATCTTACTCTTTCTACGTAACCAATCTTCTCATTTACGATTAACATCTTCTGGGGGTTTT
TTTGAGCGAATATATTTCTATGGAAAAATAAAACATCCCGTAGAAGAAGTCTTTGCTAAT
GATTCTCCGACTAGCTTATGGTTCCTCGAGGATCTCTTCATGCATTATGTTAGATATCAA
GGAAAATCAATTCTGGCTTCAAAGGATACGCCTCTTTTCATGAATAAATGGAAATATTAC
CTTGTCCTTTTATGGCAATGTCATTTTTATGTGTGGTCTCAACCAGGAAGGATGTATATA
AACCAATTATGCAAACATTCCTTCAGCTTTTTGGGCTATCTTTCAAGTATGCAAATAAAT
CTTTCAGTAGTACGGAGTCAAATGCTAGAAAATTCGTTTCTAATGGATAATGCTATGAAG
AAGATTGATACATTAGTTCCAATTAGTCTTCTGATTGGATCGTTGGATAAAATGAAATTT
TGTAACGTATTAGGACATCCCGTTAGTAAGTCGACCTGGGCCGATTCGTCGGATTTTGAT
ATTATCGACCGATTTGTGTGTATATGCAGAAATCTTTTTCATTATTACAGTGGATCCTCA
AAAAAAAAGAGTTTGTATCGAATAAAATATATACTTCGACTTTCTTGTGTTAAAACTTTG
GCTCGTAAACACAAAAGTACTGTACGCACTTTTTTGAAAAAATTAGGTTCGAATTTATTG
GAAGAATTCTTTACGGAGGAAGAAGAGGTTCTTTCTTTGATTTTTCCAAGAACTTATTCC
GCTTTGCGGAGGTCATATAAAGGTCGAATTTGGTATTTGGATATTTTTTGCATCAACGAT
CTTGTCAATCATAAATGA
>notabilis
ATGGCGGAATTTCAAGGATATTTAGAACTAGATAGATCTTGGAAACATGACCTCCTATAC
CCACTTATCTTTCGGGAGTATATTTATGTATTTGCTCATGATCTTGGTTTAAATAGATCG
AATTTGTTGGAAAATGTAGGTTATGACAATAAATCTAGTTTACTAATTGTAAAACGTTTA
ATTTCTCGAATGTATCAACAGAATCATTTTATTATTTCCGCTAACGATTCGAACCAAAAT
CAACTTTTTGGGTACAATAAGAATTTGTATTCTCAAATGATATCAGAGGGATTTGCAGTC
ATTGTGGAAATTCCATTTTCCCTACGATTAGTATCTTCCTTAAAGGGGACAGAAATCGTA
AAATATTATAATTTACGATCAATTCATTCAATATTTCCTTTTTTAGAGGACAAATTCTCA
CAGTTAAATTATGTATCAGATGTATTAATACCCTACCCGATTCATCTGGAAATCTTAGTT
CAAACCCTTCGCTACTGGGTAAAAGATGCCTCCTCTTTGCATTTATTACGGTTTTTTCTT
CACGACTATTATAATTGTAATACTCTTATTATTCCAAATAAATATATTTCTATTTTTTCA
AAAAGTAATCCAAGATTATTCTTGTTCCTATATAATTCTCATGTTTGCGAATACGAATCC
ATCTTACTCTTTCTACGTAACCAATCTTCTCATTTACGATTAACATCTTCTGGGGTTTTT
TTTGAGCGAATATATTTCTATGGAAAAATAAAACATCCCGTAGAAGAAGTCTTTGCTAAT
GATTCTCCGACTAGTTTATGGTTCCTCGAGGATCTCTTCATGCATTATGTTAGATATCAA
GGAAAATCAATTCTGGCTTCAAAGGATACGCCTCTTTTCATGAATAAATGGAAATATTAC
CTTGTCCTTTTATGGCAATGTCATTTTTATGTGTGGTCTCAACCAGGAAGGATGTATATA
AACCAATTATGCAAACATTCCTTCAGCTTTTTGGGCTATCTTTCAAGTATGCAAATAAAT
CTTTCAGTAGTACGGAGTCAAATGCTAGAAAATTCGTTTCTAATGGATAATGCTATGAAG
AAGATTGATACATTAGTTCCAATTAGTCTTCTGATTGGATCGTTGGATAAAATGAAATTT
TGTAACGTATTAGGACATCCCGTTAGTAAGTCGACCTGGGCCGATTCATCGGATTTTGAT
ATTATCGACCGATTTGTGTGTATATGCAGAAATCTTTTTCATTATTACAGTGGATCCTCA
AAAAAAAAGAGTTTGTATCGAATAAAATATATATTTCGACTTTCTTGTGTTAAAACTTTG
GCTCGTAAACACAAAAGTACTGTACGCACTTTTTTGAAAAAATTAGGTTCGAATTTATTG
GAAGAATTCTTTACGGAGGAAGAAGAGGTTCTTTCTTTGATTTTTCCAAGAACTTATTCC
GCTTTGCGGAGGTCATATAAAGGTCGAATTTGGTATTTGGATATTTTTTGCATCAACGAT
CTTGTCAATCATAAATGA
