# Supplementary material for: The complete chloroplast genome sequence of Morus cathayana and Morus multicaulis, and comparative analysis within genus Morus L
Source: PeerJ. 2017 Mar 8;5:e3037. doi: 10.7717/peerj.3037 (PMC5345388; doi:10.7717/peerj.3037)
Supplement: Supplemental Information 1 [file peerj-05-3037-s002.zip › ndhA.fasta]

>cathayana
ATGATAAGTCATACACCAGAAGTACAAGATATTAATTCTTTTTCTAGATTCGAATTTTTA
AAAGAGACCTATGGAATTATATGGGCCTTTATTCCTATTTTTACTCCTGTATTGGGAATC
ACAATAGGTGTACTAGTAATTGTATGGTTAGAAAGAGAAATATCCGCAGGGATACAACAA
CGTATTGGACCTGAATACGCCGGACCTTTGGGAGTTCTTCAAGCTTTAGCAGATGGGGCA
AAGCTACTTTTCAAAGAAAATCTTTTTCCATCTAGAGGAGAAACTCGTTTATTCAGTATC
GGACCATCCATTGCGGTCATATCCATTTTAGTAAGCTATTCGGTAGTTCCTTTTGGTTCT
CACCTTGTTTTAGTGGATCTCAATATCGGTGTTTTTTTATGGATTGCCATTTCAAGTATT
GCTCCCATTGGCCTTCTTATGTCAGGATATGGTTCAAATAATAAATATTCTTTTTTAGGC
GGTCTACGAGCTGCTGCTCAATCGATTAGTTATGAAATACCATTAACTTTATGTGTGTTA
TCAATATCTCTATTATCTAATAGTTCAAGTACAGTTGATATAGTTGAGGCGCAATCAAAA
TATGGTTTTTGGGGGTGGAATTTGTGGCGTCAACCTATAGGGTTTATTATTTTTCTAATT
TCTTCCCTAGCAGAATGTGAAAGATTACCCTTTGATTTACCAGAAGCAGAAGAAGAATTA
GTAGCAGGGTATCAAACCGAATACTCGGGTATCAAATTTGGTTTATTTTACGTTGCTTCC
TATCTAAACCTATTAGTTTCTTCATTATTTGTAACAATTCTTTACTTAGGTGGTTGGAAT
ATCTCTATTCCGTACATATTTGTTTTTGATTTTTTTGAAATAAATAAAACATATGGTGTT
TTTGAACCCACAATTGGTATGTTTATTACATTAGCTAAAACTTATTTGTTCTTGTTCATT
CCTATCACAACAAGATGGACTTTACCTAGGCTAAGAATGGACCAGCTATTGAATCTTGGA
TGGAAATTTCTTTTACCTATTTCTCTCGGTAATCTATTATTAACAACTTCTTCCCAACTC
TTTTCACTGTAA
>indica
ATGATAAGTCATACACCAGAAGTACAAGATATTAATTCTTTTTCTAGATTCGAATTTTTA
AAAGAGACCTATGGAATTATATGGGCCTTTATTCCTATTTTTACTCCTGTATTGGGAATC
ACAATAGGTGTACTAGTAATTGTATGGTTAGAAAGAGAAATATCCGCAGGGATACAACAA
CGTATTGGACCTGAATACGCCGGACCTTTGGGAGTTCTTCAAGCTTTAGCAGATGGGGCA
AAGCTACTTTTCAAAGAAAATCTTTTTCCATCTAGAGGAGAAACTCGTTTATTCAGTATC
GGACCATCCATTGCGGTCATATCCATTTTAGTAAGCTATTCGGTAGTTCCTTTTGGTTCT
CACCTTGTTTTAGTGGATCTCAATATCGGTGTTTTTTTATGGATTGCCATTTCAAGTATT
GCTCCCATTGGCCTTCTTATGTCAGGATATGGTTCAAATAATAAATATTCTTTTTTAGGC
GGTCTACGAGCTGCTGCTCAATCGATTAGTTATGAAATACCATTAACTTTATGTGTGTTA
TCAATATCTCTATTATCTAATAGTTCAAGTACAGTTGATATAGTTGAGGCGCAATCAAAA
TATGGTTTTTGGGGGTGGAATTTGTGGCGTCAACCTATAGGGTTTATTATTTTTCTAATT
TCTTCCCTAGCAGAATGTGAAAGATTACCCTTTGATTTACCAGAAGCAGAAGAAGAATTA
ATAGCAGGGTATCAAACCGAATACTCGGGTATCAAATTTGGTTTATTTTACGTTGCTTCC
TATCTAAACCTATTAGTTTCTTCATTATTTGTAACAATTCTTTACTTAGGTGGTTGGAAT
ATCTCTATTCCGTACATATTTGTTTTTGATTTTTTTGAAATAAATAAAACATATGGTGTT
TTTGAACCCACAATTGGTATGTTTATTACATTAGCTAAAACTTATTTGTTCTTGTTCATT
CCTATCACAACAAGATGGACTTTACCTAGGCTAAGAATGGACCAGCTATTGAATCTTGGA
TGGAAATTTCTTTTACCTATTTCTCTCGGTAATCTATTATTAACAACTTCTTCCCAACTC
TTTTCACTGTAA
>mongolica
ATGATAAGTCATACACCAGAAGTACAAGATATTAATTCTTTTTCTAGATTCGAATTTTTA
AAAGAGACCTATGGAATTATATGGGCCTTTATTCCTATTTTTACTCCTGTATTGGGAATC
ACAATAGGTGTACTAGTAATTGTATGGTTAGAAAGAGAAATATCCGCAGGGATACAACAA
CGTATTGGACCTGAATACGCCGGACCTTTGGGAGTTCTTCAAGCTTTAGCAGATGGGGCA
AAGCTACTTTTCAAAGAAAATCTTTTTCCATCTAGAGGAGAAACTCGTTTATTCAGTATC
GGACCATCCATTGCGGTCATATCCATTTTAGTAAGCTATTCGGTAGTTCCTTTTGGTTCT
CACCTTGTTTTAGTGGATCTCAATATCGGTGTTTTTTTATGGATTGCCATTTCAAGTATT
GCTCCCATTGGCCTTCTTATGTCAGGATATGGTTCAAATAATAAATATTCTTTTTTAGGC
GGTCTACGAGCTGCTGCTCAATCGATTAGTTATGAAATACCATTAACTTTATGTGTGTTA
TCAATATCTCTATTATCTAATAGTTCAAGTACAGTTGATATAGTTGAGGCGCAATCAAAA
TATGGTTTTTGGGGGTGGAATTTGTGGCGTCAACCTATAGGGTTTATTATTTTTCTAATT
TCTTCCCTAGCAGAATGTGAAAGATTACCCTTTGATTTACCAGAAGCAGAAGAAGAATTA
GTAGCAGGGTATCAAACCGAATACTCGGGTATCAAATTTGGTTTATTTTACGTTGCTTCC
TATCTAAACCTATTAGTTTCTTCATTATTTGTAACAATTCTTTACTTAGGTGGTTGGAAT
ATCTCTATTCCGTACATATTTGTTTTTGATTTTTTTGAAATAAATAAAACATATGGTGTT
TTTGAACCCACAATTGGTATGTTTATTACATTAGCTAAAACTTATTTGTTCTTGTTCATT
CCTATCACAACAAGATGGACTTTACCTAGGCTAAGAATGGACCAGCTATTGAATCTTGGA
TGGAAATTTCTTTTACCTATTTCTCTCGGTAATCTATTATTAACAACTTCTTCCCAACTC
TTTTCACTGTAA
>multicaulis
ATGATAAGTCATACACCAGAAGTACAAGATATTAATTCTTTTTCTAGATTCGAATTTTTA
AAAGAGACCTATGGAATTATATGGGCCTTTATTCCTATTTTTACTCCTGTATTGGGAATC
ACAATAGGTGTACTAGTAATTGTATGGTTAGAAAGAGAAATATCCGCAGGGATACAACAA
CGTATTGGACCTGAATACGCCGGACCTTTGGGAGTTCTTCAAGCTTTAGCAGATGGGGCA
AAGCTACTTTTCAAAGAAAATCTTTTTCCATCTAGAGGAGAAACTCGTTTATTCAGTATC
GGACCATCCATTGCGGTCATATCCATTTTAGTAAGCTATTCGGTAGTTCCTTTTGGTTCT
CACCTTGTTTTAGTGGATCTCAATATCGGTGTTTTTTTATGGATTGCCATTTCAAGTATT
GCTCCCATTGGCCTTCTTATGTCAGGATATGGTTCAAATAATAAATATTCTTTTTTAGGC
GGTCTACGAGCTGCTGCTCAATCGATTAGTTATGAAATACCATTAACTTTATGTGTGTTA
TCAATATCTCTATTATCTAATAGTTCAAGTACAGTTGATATAGTTGAGGCGCAATCAAAA
TATGGTTTTTGGGGGTGGAATTTGTGGCGTCAACCTATAGGGTTTATTATTTTTCTAATT
TCTTCCCTAGCAGAATGTGAAAGATTACCCTTTGATTTACCAGAAGCAGAAGAAGAATTA
ATAGCAGGGTATCAAACCGAATACTCGGGTATCAAATTTGGTTTATTTTACGTTGCTTCC
TATCTAAACCTATTAGTTTCTTCATTATTTGTAACAATTCTTTACTTAGGTGGTTGGAAT
ATCTCTATTCCGTACATATTTGTTTTTGATTTTTTTGAAATAAATAAAACATATGGTGTT
TTTGAACCCACAATTGGTATGTTTATTACATTAGCTAAAACTTATTTGTTCTTGTTCATT
CCTATCACAACAAGATGGACTTTACCTAGGCTAAGAATGGACCAGCTATTGAATCTTGGA
TGGAAATTTCTTTTACCTATTTCTCTCGGTAATCTATTATTAACAACTTCTTCCCAACTC
TTTTCACTGTAA
>notabilis
ATGATAAGTCATACACCAGAAGTACAAGATATTAATTCTTTTTCTAGATTCGAATTTTTA
AAAGAGACCTATGGAATTATATGGGCCTTTATTCCTATTTTTACTCCTGTATTGGGAATC
ACAATAGGTGTACTAGTAATTGTATGGTTAGAAAGAGAAATATCCGCAGGGATACAACAA
CGTATTGGACCTGAATACGCCGGACCTTTGGGAGTTCTTCAAGCTTTAGCAGATGGGGCA
AAGCTACTTTTCAAAGAAAATCTTTTTCCATCTAGAGGAGAAACTCGTTTATTCAGTATC
GGACCATCCATTGCGGTCATATCCATTTTAGTAAGCTATTCGGTAGTTCCTTTTGGTTCT
CACCTTGTTTTAGTGGATCTCAATATCGGTGTTTTTTTATGGATTGCCATTTCAAGTATT
GCTCCCATTGGCCTTCTTATGTCAGGATATGGTTCAAATAATAAATATTCTTTTTTAGGC
GGTCTACGAGCTGCTGCTCAATCGATTAGTTATGAAATACCATTAACTTTATGTGTGTTA
TCAATATCTCTATTATCTAATAGTTCAAGTACAGTTGATATAGTTGAGGCGCAATCAAAA
TATGGTTTTTGGGGGTGGAATTTGTGGCGTCAACCTATAGGGTTTATTATTTTTCTAATT
TCTTCCCTAGCAGAATGTGAAAGATTACCCTTTGATTTACCAGAAGCAGAAGAAGAATTA
GTAGCAGGGTATCAAACCGAATACTCGGGTATCAAATTTGGTTTATTTTACGTTGCTTCC
TATCTAAACCTATTAGTTTCTTCATTATTTGTAACAATTCTTTACTTAGGTGGTTGGAAT
ATCTCTATTCCGTACATATTTGTTTTTGATTTTTTTGAAATAAATAAAACATATGGTGTT
TTTGAACCCACAATTGGTATGTTTATTACATTAGCTAAAACTTATTTGTTCTTGTTCATT
CCTATCACAACAAGATGGACTTTACCTAGGCTAAGAATGGACCAGCTATTGAATCTTGGA
TGGAAATTTCTTTTACCTATTTCTCTCGGTAATCTATTATTAACAACTTCTTCCCAACTC
TTTTCACTGTAA
