# Supplementary material for: The complete chloroplast genome sequence of Morus cathayana and Morus multicaulis, and comparative analysis within genus Morus L
Source: PeerJ. 2017 Mar 8;5:e3037. doi: 10.7717/peerj.3037 (PMC5345388; doi:10.7717/peerj.3037)
Supplement: Supplemental Information 1 [file peerj-05-3037-s002.zip › ndhB.fasta]

>cathayana
ATGATCTGGCATGTACAGAATGAAAACTTCATTCTCGATTCTACGAGAATTTTTATGAAA
GCCTTTCATTTGCTTCTCTTCGATGGAAGTTTTATTTTCCCAGAATGTATCCTAATTTTT
GGCCTAATTCTTCTTCTGATGATCGATTCAACCTCTGATCAAAAAGATATACCTTGGTTA
TATTTCATCTCTTCAACAAGTTTAGTAATGAGCATAACGGCCCTATTGTTCCGATGGAGA
GAAGAACCTATGATTAGCTTTTCGGGAAATTTCCAAACGAACAATTTCAACGAAATCTTT
CAATTTCTTATTTTACTATGTTCAACTTTATGTATTCCTCTATCCGTAGAGTACATTGAA
TGTACAGAAATGGCTATAACGGAGTTTCTGTTATTCGTATTAACAGCTACTCTAGGAGGA
ATGTTTTTATGCGGTGCTAACGATTTAATAACTATTTTTGTAGCTCCAGAATGTTTCAGT
TTATGCTCCTACCTATTATCTGGATATACCAAGAAAGATGTACGGTCTAATGAGGCTACT
ACGAAATATTTACTCATGGGTGGGGCAAGCTCTTCTATTCTGGTTCATGGTTTCTCTTGG
CTCTATGGTTCATCCGGGGGAGAGATCGAGCTTCAAGAAATAGTGAATGGTCTTATCAAT
ACACAAATGTATAACTCCCCAGGAATTTCAATTGCGCTGATATTCATCACTGTAGGAATT
GGGTTCAAGCTTTCCCCAGCCCCTTCTCATCAATGGACTCCTGACGTATACGAAGGATCT
CCCACTCCAGTTGTTGCTTTTCTTTCTGTTACTTCGAAAGTAGCTGCTTCAGCTTCAGCC
ACTCGAATTTTCGATATTCCTTTTTATTTCTCATCAAACGAATGGCATCTTCTTCTGGAA
ATCCTAGCTATTCTTAGCATGATATTGGGGAATCTCATTGCTATTACTCAAACAAGCATG
AAACGTATGCTTGCGTATTCGTCCATAGGTCAAATTGGATATGTAATTATTGGAATAATT
GTTGGAGACTCCAATGGTGGATATGCAAGCATGATAACTTATATGCTGTTCTATATCTCC
ATGAATCTAGGAACTTTTGCTTGCATTGTATCATTTGGTCTACGTACCGGAACTGATAAC
ATTCGAGATTATGCAGGATTATACACGAAAGATGCTTTTTTGGCTCTCTCTTTAGCCCTA
TGTCTCTTATCCTTAGGAGGTCTTCCTCCACTAGCAGGTTTTTTCGGAAAACTTCATTTA
TTCTGGTGTGGATGGCAGGCAGGCCTATATTTCTTGGTTTCAATAGGACTCCTTACGAGC
GTTGTTTCTATCTACTATTATCTAAAAATAATCAAGTTATTAATGACTGGACGAAACCAA
GAAATAACCCCTCACGTGCAAAATTATAGAAGATCCCCTTTAAGATCAAACAATTCCATC
GAATTGAGTATGATTGTATGTGTGATAGCATCTACTATACCAGGAATATCAATGAACCCG
ATTATTGAAATTGCTCAGGATACCCTTTTTTAG
>indica
ATGATCTGGCATGTACAGAATGAAAACTTCATTCTCGATTCTACGAGAATTTTTATGAAA
GCCTTTCATTTGCTTCTCTTCGATGGAAGTTTTATTTTCCCAGAATGTATCCTAATTTTT
GGCCTAATTCTTCTTCTGATGATCGATTCAACCTCTGATCAAAAAGATATACCTTGGTTA
TATTTCATCTCTTCAACAAGTTTAGTAATGAGCATAACGGCCCTATTGTTCCGATGGAGA
GAAGAACCTATGATTAGCTTTTCGGGAAATTTCCAAACGAACAATTTCAACGAAATCTTT
CAATTTCTTATTTTACTATGTTCAACTTTATGTATTCCTCTATCCGTAGAGTACATTGAA
TGTACAGAAATGGCTATAACGGAGTTTCTGTTATTCGTATTAACAGCTACTCTAGGAGGA
ATGTTTTTATGCGGTGCTAACGATTTAATAACTATTTTTGTAGCTCCAGAATGTTTCAGT
TTATGCTCCTACCTATTATCTGGATATACCAAGAAAGATGTACGGTCTAATGAGGCTACT
ACGAAATATTTACTCATGGGTGGGGCAAGCTCTTCTATTCTGGTTCATGGTTTCTCTTGG
CTCTATGGTTCATCCGGGGGAGAGATCGAGCTTCAAGAAATAGTGAATGGTCTTATCAAT
ACACAAATGTATAACTCCCCAGGAATTTCAATTGCGCTGATATTCATCACTGTAGGAATT
GGGTTCAAGCTTTCCCCAGCCCCTTCTCATCAATGGACTCCTGACGTATACGAAGGATCT
CCCACTCCAGTTGTTGCTTTTCTTTCTGTTACTTCGAAAGTAGCTGCTTCAGCTTCAGCC
ACTCGAATTTTCGATATTCCTTTTTATTTCTCATCAAACGAATGGCATCTTCTTCTGGAA
ATCCTAGCTATTCTTAGCATGATATTGGGGAATCTCATTGCTATTACTCAAACAAGCATG
AAACGTATGCTTGCGTATTCGTCCATAGGTCAAATTGGATATGTAATTATTGGAATAATT
GTTGGAGACTCCAATGGTGGATATGCAAGCATGATAACTTATATGCTGTTCTATATCTCC
ATGAATCTAGGAACTTTTGCTTGCATTGTATCATTTGGTCTACGTACCGGAACTGATAAC
ATTCGAGATTATGCAGGATTATACACGAAAGATGCTTTTTTGGCTCTCTCTTTAGCCCTA
TGTCTCTTATCCTTAGGAGGTCTTCCTCCACTAGCAGGTTTTTTCGGAAAACTTCATTTA
TTCTGGTGTGGATGGCAGGCAGGCCTATATTTCTTGGTTTCAATAGGACTCCTTACGAGC
GTTGTTTCTATCTACTATTATCTAAAAATAATCAAGTTATTAATGACTGGACGAAACCAA
GAAATAACCCCTCACGTGCAAAATTATAGAAGATCCCCTTTAAGATCAAACAATTCCATC
GAATTGAGTATGATTGTATGTGTGATAGCATCTACTATACCAGGAATATCAATGAACCCG
ATTATTGAAATTGCTCAGGATACCCTTTTTTAG
>mongolica
ATGATCTGGCATGTACAGAATGAAAACTTCATTCTCGATTCTACGAGAATTTTTATGAAA
GCCTTTCATTTGCTTCTCTTCGATGGAAGTTTTATTTTCCCAGAATGTATCCTAATTTTT
GGCCTAATTCTTCTTCTGATGATCGATTCAACCTCTGATCAAAAAGATATACCTTGGTTA
TATTTCATCTCTTCAACAAGTTTAGTAATGAGCATAACGGCCCTATTGTTCCGATGGAGA
GAAGAACCTATGATTAGCTTTTCGGGAAATTTCCAAACGAACAATTTCAACGAAATCTTT
CAATTTCTTATTTTACTATGTTCAACTTTATGTATTCCTCTATCCGTAGAGTACATTGAA
TGTACAGAAATGGCTATAACGGAGTTTCTGTTATTCGTATTAACAGCTACTCTAGGAGGA
ATGTTTTTATGCGGTGCTAACGATTTAATAACTATTTTTGTAGCTCCAGAATGTTTCAGT
TTATGCTCCTACCTATTATCTGGATATACCAAGAAAGATGTACGGTCTAATGAGGCTACT
ACGAAATATTTACTCATGGGTGGGGCAAGCTCTTCTATTCTGGTTCATGGTTTCTCTTGG
CTCTATGGTTCATCCGGGGGAGAGATCGAGCTTCAAGAAATAGTGAATGGTCTTATCAAT
ACACAAATGTATAACTCCCCAGGAATTTCAATTGCGCTGATATTCATCACTGTAGGAATT
GGGTTCAAGCTTTCCCCAGCCCCTTCTCATCAATGGACTCCTGACGTATACGAAGGATCT
CCCACTCCAGTTGTTGCTTTTCTTTCTGTTACTTCGAAAGTAGCTGCTTCAGCTTCAGCC
ACTCGAATTTTCGATATTCCTTTTTATTTCTCATCAAACGAATGGCATCTTCTTCTGGAA
ATCCTAGCTATTCTTAGCATGATATTGGGGAATCTCATTGCTATTACTCAAACAAGCATG
AAACGTATGCTTGCGTATTCGTCCATAGGTCAAATTGGATATGTAATTATTGGAATAATT
GTTGGAGACTCCAATGGTGGATATGCAAGCATGATAACTTATATGCTGTTCTATATCTCC
ATGAATCTAGGAACTTTTGCTTGCATTGTATCATTTGGTCTACGTACCGGAACTGATAAC
ATTCGAGATTATGCAGGATTATACACGAAAGATGCTTTTTTGGCTCTCTCTTTAGCCCTA
TGTCTCTTATCCTTAGGAGGTCTTCCTCCACTAGCAGGTTTTTTCGGAAAACTTCATTTA
TTCTGGTGTGGATGGCAGGCAGGCCTATATTTCTTGGTTTCAATAGGACTCCTTACGAGC
GTTGTTTCTATCTACTATTATCTAAAAATAATCAAGTTATTAATGACTGGACGAAACCAA
GAAATAACCCCTCACGTGCAAAATTATAGAAGATCCCCTTTAAGATCAAACAATTCCATC
GAATTGAGTATGATTGTATGTGTGATAGCATCTACTATACCAGGAATATCAATGAACCCG
ATTATTGAAATTGCTCAGGATACCCTTTTTTAG
>multicaulis
ATGATCTGGCATGTACAGAATGAAAACTTCATTCTCGATTCTACGAGAATTTTTATGAAA
GCCTTTCATTTGCTTCTCTTCGATGGAAGTTTTATTTTCCCAGAATGTATCCTAATTTTT
GGCCTAATTCTTCTTCTGATGATCGATTCAACCTCTGATCAAAAAGATATACCTTGGTTA
TATTTCATCTCTTCAACAAGTTTAGTAATGAGCATAACGGCCCTATTGTTCCGATGGAGA
GAAGAACCTATGATTAGCTTTTCGGGAAATTTCCAAACGAACAATTTCAACGAAATCTTT
CAATTTCTTATTTTACTATGTTCAACTTTATGTATTCCTCTATCCGTAGAGTACATTGAA
TGTACAGAAATGGCTATAACGGAGTTTCTGTTATTCGTATTAACAGCTACTCTAGGAGGA
ATGTTTTTATGCGGTGCTAACGATTTAATAACTATTTTTGTAGCTCCAGAATGTTTCAGT
TTATGCTCCTACCTATTATCTGGATATACCAAGAAAGATGTACGGTCTAATGAGGCTACT
ACGAAATATTTACTCATGGGTGGGGCAAGCTCTTCTATTCTGGTTCATGGTTTCTCTTGG
CTCTATGGTTCATCCGGGGGAGAGATCGAGCTTCAAGAAATAGTGAATGGTCTTATCAAT
ACACAAATGTATAACTCCCCAGGAATTTCAATTGCGCTGATATTCATCACTGTAGGAATT
GGGTTCAAGCTTTCCCCAGCCCCTTCTCATCAATGGACTCCTGACGTATACGAAGGATCT
CCCACTCCAGTTGTTGCTTTTCTTTCTGTTACTTCGAAAGTAGCTGCTTCAGCTTCAGCC
ACTCGAATTTTCGATATTCCTTTTTATTTCTCATCAAACGAATGGCATCTTCTTCTGGAA
ATCCTAGCTATTCTTAGCATGATATTGGGGAATCTCATTGCTATTACTCAAACAAGCATG
AAACGTATGCTTGCGTATTCGTCCATAGGTCAAATTGGATATGTAATTATTGGAATAATT
GTTGGAGACTCCAATGGTGGATATGCAAGCATGATAACTTATATGCTGTTCTATATCTCC
ATGAATCTAGGAACTTTTGCTTGCATTGTATCATTTGGTCTACGTACCGGAACTGATAAC
ATTCGAGATTATGCAGGATTATACACGAAAGATGCTTTTTTGGCTCTCTCTTTAGCCCTA
TGTCTCTTATCCTTAGGAGGTCTTCCTCCACTAGCAGGTTTTTTCGGAAAACTTCATTTA
TTCTGGTGTGGATGGCAGGCAGGCCTATATTTCTTGGTTTCAATAGGACTCCTTACGAGC
GTTGTTTCTATCTACTATTATCTAAAAATAATCAAGTTATTAATGACTGGACGAAACCAA
GAAATAACCCCTCACGTGCAAAATTATAGAAGATCCCCTTTAAGATCAAACAATTCCATC
GAATTGAGTATGATTGTATGTGTGATAGCATCTACTATACCAGGAATATCAATGAACCCG
ATTATTGAAATTGCTCAGGATACCCTTTTTTAG
>notabilis
ATGATCTGGCATGTACAGAATGAAAACTTCATTCTCGATTCTACGAGAATTTTTATGAAA
GCCTTTCATTTGCTTCTCTTCGATGGAAGTTTTATTTTCCCAGAATGTATCCTAATTTTT
GGCCTAATTCTTCTTCTGATGATCGATTCAACCTCTGATCAAAAAGATATACCTTGGTTA
TATTTCATCTCTTCAACAAGTTTAGTAATGAGCATAACGGCCCTATTGTTCCGATGGAGA
GAAGAACCTATGATTAGCTTTTCGGGAAATTTCCAAACGAACAATTTCAACGAAATCTTT
CAATTTCTTATTTTACTATGTTCAACTTTATGTATTCCTCTATCCGTAGAGTACATTGAA
TGTACAGAAATGGCTATAACGGAGTTTCTGTTATTCGTATTAACAGCTACTCTAGGAGGA
ATGTTTTTATGCGGTGCTAACGATTTAATAACTATTTTTGTAGCTCCAGAATGTTTCAGT
TTATGCTCCTACCTATTATCTGGATATACCAAGAAAGATGTACGGTCTAATGAGGCTACT
ACGAAATATTTACTCATGGGTGGGGCAAGCTCTTCTATTCTGGTTCATGGTTTCTCTTGG
CTCTATGGTTCATCCGGGGGAGAGATCGAGCTTCAAGAAATAGTGAATGGTCTTATCAAT
ACACAAATGTATAACTCCCCAGGAATTTCAATTGCGCTGATATTCATCACTGTAGGAATT
GGGTTCAAGCTTTCCCCAGCCCCTTCTCATCAATGGACTCCTGACGTATACGAAGGATCT
CCCACTCCAGTTGTTGCTTTTCTTTCTGTTACTTCGAAAGTAGCTGCTTCAGCTTCAGCC
ACTCGAATTTTCGATATTCCTTTTTATTTCTCATCAAACGAATGGCATCTTCTTCTGGAA
ATCCTAGCTATTCTTAGCATGATATTGGGGAATCTCATTGCTATTACTCAAACAAGCATG
AAACGTATGCTTGCGTATTCGTCCATAGGTCAAATTGGATATGTAATTATTGGAATAATT
GTTGGAGACTCCAATGGTGGATATGCAAGCATGATAACTTATATGCTGTTCTATATCTCC
ATGAATCTAGGAACTTTTGCTTGCATTGTATCATTTGGTCTACGTACCGGAACTGATAAC
ATTCGAGATTATGCAGGATTATACACGAAAGATGCTTTTTTGGCTCTCTCTTTAGCCCTA
TGTCTCTTATCCTTAGGAGGTCTTCCTCCACTAGCAGGTTTTTTCGGAAAACTTCATTTA
TTCTGGTGTGGATGGCAGGCAGGCCTATATTTCTTGGTTTCAATAGGACTCCTTACGAGC
GTTGTTTCTATCTACTATTATCTAAAAATAATCAAGTTATTAATGACTGGACGAAACCAA
GAAATAACCCCTCACGTGCAAAATTATAGAAGATCCCCTTTAAGATCAAACAATTCCATC
GAATTGAGTATGATTGTATGTGTGATAGCATCTACTATACCAGGAATATCAATGAACCCG
ATTATTGAAATTGCTCAGGATACCCTTTTTTAG
