# Supplementary material for: The complete chloroplast genome sequence of Morus cathayana and Morus multicaulis, and comparative analysis within genus Morus L
Source: PeerJ. 2017 Mar 8;5:e3037. doi: 10.7717/peerj.3037 (PMC5345388; doi:10.7717/peerj.3037)
Supplement: Supplemental Information 1 [file peerj-05-3037-s002.zip › ndhD.fasta]

>cathayana
ACGAATTATTTTCCTTGGTTAACGATAATTATAGTTTTGCCAATATTTGCGGGTTTCCTA
ATTTTATTTCTTCCTCATAGAGGAAATAAGGTAATTAGGTGGTATACTCTTTGTATATGT
ATAATCGAACTCCTTCTAACAACCTATGCATTTGGCTATCATTTCCAATTGGACGATCCA
TTAATCCAACTGGCAGAGGATTATAAATGGATCGATTTTTTGGATTTTTCCTGGAGATTG
GGAATAGATGGAATTTCGATAGGACCTATTTTGCTGACGGGGTTTATCACTACTTTAGCT
ACTTTAGCGGCTCGGCCAGTTACTCGGGAATCCCGAGTATTCCATTTCCTGATGTTAGCA
ATGTATAGCGGTCAAATAGGACCATTTTCTTCTCAAAACCTTTTACTTTTTTTTATCATG
TGGGAATTAGAATTAATTCCAGTTTATCTACTTCTATCCATGTGGGGAGGAAAGAAACGT
TTGTATTCAGCTACAAAATTTATTTTGTACACTGCAGGAAGTTCCGCCTTTTTATTAATG
GGAATTCTAGGTATTTGTTTATCTGCTTCTAATGAACCAACATTAAATTTTGAAACATCA
GCTAATCAATCGTATCCTGTAGCACTCGAAATGCTATTCTATATTGGATTTTTTATTGCT
TTTGCTGTCAAATCGCCGATTATACCCTTACATACCTGGTTACCAGACACTCATGGAGAG
GCACATTACAGTACTTGTATGCTTCTAGCTGGAATCTTATTAAAAATGGGAGCGTATGGA
TTGGTTCGAATCAATATGGAATTATTACCTCACGCACATTCTATATTTTCTCCTTGGTTG
ATGATAGTCGGCACAATTCAAATAATCTATGCAGCTTCAACATCTCCTGGTCAACGTAAT
TTAAAAAAAAGAATAGCTTATTCCTCCGTATCTCATATGGGTTTCATAATTATAGGACTT
GGTTCTATAAACGATACAGGACTCAATGGAGCCATTTTACAAATAATCTCTCATGGATTT
ATTGGCGCGGCGCTTTTTTTCTTGGCAGGAACGAGTTATGATAGAATACGCCTTGTTTAT
CTCGATGAAATGGGCGGAATGGCTATCACAATTCCAAAAATATTTACGACTTTCAGTATC
TTATCAATGGCTTCTCTTGCATTACCGGGCATGAGCGGTTTTGTTGCAGAATTAATATTA
TTTTTTGGAATACTTACTAGCCAAAAATATCTTTTAATGACAAAAATACTAATTACTTTT
GTAATGGCAATTGGAATGATATTAACTCCTATTTATTCATTATCTATGTTACGCCAGATG
TTCTATGGATACAAGCTTTTTACTGCTACAAACTCTTATTTTGTCGATTCTGGTCCGCGA
GAATTTTTTGTTTCGATCTCTATTCTTTTACCCGTAATAGCTATTGGTATTTATCCAGAT
TTCGTTTTCTCACTATCAGTTGACAAAGTCGAAGCTCTTCTATCTAATTATTTTTATCCA
TAG
>indica
ACGAATTATTTTCCTTGGTTAACGATAATTATAGTTTTGCCAATATTTGCGGGTTTCCTA
ATTTTATTTCTTCCTCATAGAGGAAATAAGGTAATTAGGTGGTATACTCTTTGTATATGT
ATAATCGAACTCCTTCTAACAACCTATGCATTTGGCTATCATTTCCAATTGGACGATCCA
TTAATCCAACTGGCAGAGGATTATAAATGGATCGATTTTTTGGATTTTTCCTGGAGATTG
GGAATAGATGGAATTTCGATAGGACCTATTTTGCTGACGGGGTTTATCACTACTTTAGCT
ACTTTAGCGGCTCGGCCAGTTACTCGGGAATCCCGAGTATTCCATTTCCTGATGTTAGCA
ATGTATAGCGGTCAAATAGGACCATTTTCTTCTCAAAACCTTTTACTTTTTTTTATCATG
TGGGAATTAGAATTAATTCCAGTTTATCTACTTCTATCCATGTGGGGAGGAAAGAAACGT
TTGTATTCAGCTACAAAATTTATTTTGTACACTGCAGGAAGTTCCGCCTTTTTATTAGTG
GGAATTCTAGGTATTTGTTTATCTGCTTCTAATGAACCAACATTAAATTTTGAAACATCA
GCTAATCAATCGTATCCTGTAGCACTCGAAATGCTATTCTATATTGGATTTTTTATTGCT
TTTGCTGTCAAATCGCCGATTATACCCTTACATACCTGGTTACCAGACACTCATGGAGAG
GCACATTACAGTACTTGTATGCTTCTAGCTGGAATCTTATTAAAAATGGGAGCGTATGGA
TTGGTTCGAATCAATATGGAATTATTACCTCACGCACATTCTATATTTTCTCCTTGGTTG
ATGATAGTCGGCACAATTCAAATAATCTATGCAGCTTCAACATCTCCTGGTCAACGTAAT
TTAAAAAAAAGAATAGCTTATTCCTCCGTATCTCATATGGGTTTCATAATTATAGGACTT
GGTTCTATAAACGATACAGGACTCAATGGAGCCATTTTACAAATAATCTCTCATGGATTT
ATTGGCGCGGCGCTTTTTTTCTTGGCAGGAACGAGTTATGATAGAATACGCCTTGTTTAT
CTCGATGAAATGGGCGGAATGGCTATCACAATTCCAAAAATATTTACGACTTTCAGTATC
TTATCAATGGCTTCTCTTGCATTACCGGGCATGAGCGGTTTTGTTGCAGAATTAATATTA
TTTTTTGGAATACTTACTAGCCAAAAATATCTTTTAATGACAAAAATACTAATTACTTTT
GTAATGGCAATTGGAATGATATTAACTCCTATTTATTCATTATCTATGTTACGCCAGATG
TTCTATGGATACAAGCTTTTTACTGCTACAAACTCTTATTTTGTCGATTCTGGTCCGCGA
GAATTTTTTGTTTCGATCTCTATTCTTTTACCCGTAATAGCTATTGGTATTTATCCAGAT
TTCGTTTTCTCACTATCAGTTGACAAAGTCGAAGCTCTTCTATCTAATTATTTTTATCCA
TAG
>mongolica
ACGAATTATTTTCCTTGGTTAACGATAATTATAGTTTTGCCAATATTTGCGGGTTTCCTA
ATTTTATTTCTTCCTCATAGAGGAAATAAGGTAATTAGGTGGTATACTCTTTGTATATGT
ATAATCGAACTCCTTCTAACAACCTATGCATTTGGCTATCATTTCCAATTGGACGATCCA
TTAATCCAACTGGCAGAGGATTATAAATGGATCGATTTTTTGGATTTTTCCTGGAGATTG
GGAATAGATGGAATTTCGATAGGACCTATTTTGCTGACGGGGTTTATCACTACTTTAGCT
ACTTTAGCGGCTCGGCCAGTTACTCGGGAATCCCGAGTATTCCATTTCCTGATGTTAGCA
ATGTATAGCGGTCAAATAGGACCATTTTCTTCTCAAAACCTTTTACTTTTTTTTATCATG
TGGGAATTAGAATTAATTCCAGTTTATCTACTTCTATCCATGTGGGGAGGAAAGAAACGT
TTGTATTCAGCTACAAAATTTATTTTGTACACTGCAGGAAGTTCCGCCTTTTTATTAATG
GGAATTCTAGGTATTTGTTTATCTGCTTCTAATGAACCAACATTAAATTTTGAAACATCA
GCTAATCAATCGTATCCTGTAGCACTCGAAATGCTATTCTATATTGGATTTTTTATTGCT
TTTGCTGTCAAATCGCCGATTATACCCTTACATACCTGGTTACCAGACACTCATGGAGAG
GCACATTACAGTACTTGTATGCTTCTAGCTGGAATCTTATTAAAAATGGGAGCGTATGGA
TTGGTTCGAATCAATATGGAATTATTACCTCACGCACATTCTATATTTTCTCCTTGGTTG
ATGATAGTCGGCACAATTCAAATAATCTATGCAGCTTCAACATCTCCTGGTCAACGTAAT
TTAAAAAAAAGAATAGCTTATTCCTCCGTATCTCATATGGGTTTCATAATTATAGGACTT
GGTTCTATAAACGATACAGGACTCAATGGAGCCATTTTACAAATAATCTCTCATGGATTT
ATTGGCGCGGCGCTTTTTTTCTTGGCAGGAACGAGTTATGATAGAATACGCCTTGTTTAT
CTCGATGAAATGGGCGGAATGGCTATCACAATTCCAAAAATATTTACGACTTTCAGTATC
TTATCAATGGCTTCTCTTGCATTACCGGGCATGAGCGGTTTTGTTGCAGAATTAATATTA
TTTTTTGGAATACTTACTAGCCAAAAATATCTTTTAATGACAAAAATACTAATTACTTTT
GTAATGGCAATTGGAATGATATTAACTCCTATTTATTCATTATCTATGTTACGCCAGATG
TTCTATGGATACAAGCTTTTTACTGCTACAAACTCTTATTTTGTCGATTCTGGTCCGCGA
GAATTTTTTGTTTCGATCTCTATTCTTTTACCCGTAATAGCTATTGGTATTTATCCAGAT
TTCGTTTTCTCACTATCAGTTGACAAAGTCGAAGCTCTTCTATCTAATTATTTTTATCCA
TAG
>multicaulis
ACGAATTATTTTCCTTGGTTAACGATAATTATAGTTTTGCCAATATTTGCGGGTTTCCTA
ATTTTATTTCTTCCTCATAGAGGAAATAAGGTAATTAGGTGGTATACTCTTTGTATATGT
ATAATCGAACTCCTTCTAACAACCTATGCATTTGGCTATCATTTCCAATTGGACGATCCA
TTAATCCAACTGGCAGAGGATTATAAATGGATCGATTTTTTGGATTTTTCCTGGAGATTG
GGAATAGATGGAATTTCGATAGGACCTATTTTGCTGACGGGGTTTATCACTACTTTAGCT
ACTTTAGCGGCTCGGCCAGTTACTCGGGAATCCCGAGTATTCCATTTCCTGATGTTAGCA
ATGTATAGCGGTCAAATAGGACCATTTTCTTCTCAAAACCTTTTACTTTTTTTTATCATG
TGGGAATTAGAATTAATTCCAGTTTATCTACTTCTATCCATGTGGGGAGGAAAGAAACGT
TTGTATTCAGCTACAAAATTTATTTTGTACACTGCAGGAAGTTCCGCCTTTTTATTAATG
GGAATTCTAGGTATTTGTTTATCTGCTTCTAATGAACCAACATTAAATTTTGAAACATCA
GCTAATCAATCGTATCCTGTAGCACTCGAAATGCTATTCTATATTGGATTTTTTATTGCT
TTTGCTGTCAAATCGCCGATTATACCCTTACATACCTGGTTACCAGACACTCATGGAGAG
GCACATTACAGTACTTGTATGCTTCTAGCTGGAATCTTATTAAAAATGGGAGCGTATGGA
TTGGTTCGAATCAATATGGAATTATTACCTCACGCACATTCTATATTTTCTCCTTGGTTG
ATGATAGTCGGCACAATTCAAATAATCTATGCAGCTTCAACATCTCCTGGTCAACGTAAT
TTAAAAAAAAGAATAGCTTATTCCTCCGTATCTCATATGGGTTTCATAATTATAGGACTT
GGTTCTATAAACGATACAGGACTCAATGGAGCCATTTTACAAATAATCTCTCATGGATTT
ATTGGCGCGGCGCTTTTTTTCTTGGCAGGAACGAGTTATGATAGAATACGCCTTGTTTAT
CTCGATGAAATGGGCGGAATGGCTATCACAATTCCAAAAATATTTACGACTTTCAGTATC
TTATCAATGGCTTCTCTTGCATTACCGGGCATGAGCGGTTTTGTTGCAGAATTAATATTA
TTTTTTGGAATACTTACTAGCCAAAAATATCTTTTAATGACAAAAATACTAATTACTTTT
GTAATGGCAATTGGAATGATATTAACTCCTATTTATTCATTATCTATGTTACGCCAGATG
TTCTATGGATACAAGCTTTTTACTGCTACAAACTCTTATTTTGTCGATTCTGGTCCGCGA
GAATTTTTTGTTTCGATCTCTATTCTTTTACCCGTAATAGCTATTGGTATTTATCCAGAT
TTCGTTTTCTCACTATCAGTTGACAAAGTCGAAGCTCTTCTATCTAATTATTTTTATCCA
TAG
>notabilis
ATGAATTATTTTCCTTGGTTAACGATAATTATAGTTTTGCCAATATTTGCGGGTTTCCTA
ATTTTATTTCTTCCTCATAGAGGAAATAAGGTAATTAGGTGGTATACTCTTTGTATATGT
ATAATCGAACTCCTTCTAACAACCTATGCATTTGGCTATCATTTCCAATTGGACGATCCA
TTAATCCAACTGGCAGAGGATTATAAATGGATCGATTTTTTGGATTTTTCCTGGAGATTG
GGAATAGATGGAATTTCGATAGGACCAATTTTGCTGACGGGGTTTATCACTACTTTAGCT
ACTTTAGCGGCTCGGCCAGTTACTCGGGAATCCCGAGTATTCCATTTCCTGATGTTAGCA
ATGTATAGCGGTCAAATAGGACCATTTTCTTCTCAAAACCTTTTACTTTTTTTTATCATG
TGGGAATTAGAATTAATTCCAGTTTATCTACTTCTATCCATGTGGGGAGGAAAGAAACGT
TTGTATTCAGCTACAAAATTTATTTTGTACACTGCAGGAAGTTCCGCCTTTTTATTAATG
GGAATTCTAGGTATTTGTTTATCTGGTTCTAATGAACCAACATTAAATTTTGAAACATCA
GCTAATCAATCGTATCCTGTAGCACTCGAAATGCTATTCTATATTGGATTTTTTATTGCT
TTTGCTGTCAAATCGCCGATTATACCCTTACATACCTGGTTACCAGACACTCATGGAGAG
GCACATTACAGTACTTGTATGCTTCTAGCTGGAATCTTATTAAAAATGGGAGCGTATGGA
TTGGTTCGAATCAATATGGAATTATTACCTCACGCACATTCTATATTTTCTCCTTGGTTG
ATGATAGTCGGCACAATTCAAATAATCTATGCAGCTTCAACATCTCCTGGTCAACGTAAT
TTAAAAAAAAGAATAGCTTATTCCTCCGTATCTCATATGGGTTTCATAATTATAGGACTT
GGTTCTATAAACGATACAGGACTCAATGGAGCCATTTTACAAATAATCTCTCATGGATTT
ATTGGCGCGGCGCTTTTTTTCTTGGCAGGAACGAGTTATGATAGAATACGCCTTGTTTAT
CTCGATGAAATGGGCGGAATGGCTATCACAATTCCAAAAATATTTACGACTTTCAGTATC
TTATCAATGGCTTCTCTTGCATTACCGGGCATGAGCGGTTTTGTTGCAGAATTAATATTA
TTTTTTGGAATACTTACTAGCCAAAAATATCTTTTAATGACAAAAATACTAATTACTTTT
GTAATGGCAATTGGAATGATATTAACTCCTATTTATTCATTATCTATGTTACGCCAGATG
TTCTATGGATACAAGCTTTTTACTGCTACAAACTCTTATTTTGTCGATTCTGGTCCGCGA
GAATTTTTTGTTTCGATCTCTATTCTTTTACCCGTAATAGCTATTGGTATTTATCCAGAT
TTCGTTTTCTCACTATCAGTTGACAAAGTCGAAGCTCTTCTATCTAATTATTTTTATCCA
TAG
