# Supplementary material for: The complete chloroplast genome sequence of Morus cathayana and Morus multicaulis, and comparative analysis within genus Morus L
Source: PeerJ. 2017 Mar 8;5:e3037. doi: 10.7717/peerj.3037 (PMC5345388; doi:10.7717/peerj.3037)
Supplement: Supplemental Information 1 [file peerj-05-3037-s002.zip › ndhF.fasta]

>cathayana
ATGGAATATATATATCAATATTTCTGGATTATAACTTTCATCTCACTTCCTGTTCCTATA
TTAATAGGAGTAGGACTTCTACTTTTTCCAACGGCAACAAAAAGTCTTCGCCGTATGTGG
GTTTTTCCAAGTGTTTTATTGTTAAGTATAATTATGCTTTTTTCAACCTATCTAGCTATT
CAACAAGTAAATAACCCTTCTATATATCTATCTATATGGTCTTGGACTATAAATAATGAC
TTTTCTTTAGAATTTGGCTATTTAGTTGACCCACTTACTTCTATTATGTTAATATTAATT
ACTACTGTTGGAATTTTGGTTCTTATTTATAGTGACAATTATATGTCTCATGATCAGGGA
TATTTGAGATTTTTTGCATATATGAGTTTTTTCAATACTTCAATGGTAGGATTGGTTACT
AGTTCTAATCTCATACAAATTTATTTTTTTTGGGAATTGGTTGGAATGTGTTCTTATCTA
TTAATAGGTTTTTGGTTTACACGACCTACTGCAGCGAATGCTTGTCAAAAAGCGTTTGTC
ACTAATCGCGTCGGAGATTTTGGTTTATTATTAGGAATTTTAGGTTTTTATTGGATAACG
GGCAGTTTAGAATTTCGGGATTTGTTTGAAATATTCAATAACTTGGTTTATAATAATGAA
GTTAATCTTTTATTTGCTACTTTGTGTGCCTTTCTATTATTTGCTGGTGCAATTGCTAAA
TCTGCCCAATTTCCCCTTCATGTATGGTTACCCGATGCTATGGAAGGGCCTACCCCTATT
TCAGCTCTTATACATGCTGCTACTATGGTAGCAGCTGGAATTTTTCTTGGAGCTCGGCTT
CTTCCGCTTTTCATAGTTATGCCTTATATAATGAATCTAATAGCTTTATTAGGTATAATA
ACATTACTTTTAGGAGCCACTTTAGCCTTTGCTCAAAAGGATATTAAGAGAGGTTTAGCT
TATTCTACAATGTCTCAATTGGGTTATATGATGTTGGCTCTAGGTATGGGTTCTTATCGG
GCTGCTTTGTTTCATTTGATTACTCATGCTTATTCCAAAGCATTGTTGTTTTTAGGATCT
GGATCTATTATTCATTCAATGGAAAGTATTGTTGGATATTCTCCAGATAAAAGCCAGAAT
CTGGTTCTTATGGGAGGTTTAAAAAAACATGTACCAATTACAAAAACATCTTTTTTATTA
GGTACACTTTCTCTTTGTGGTATTCCACCTCTTGGCTGTTTTTGGTCCAAAGATGAAATT
CTTAATGATAGTTGGTTGTATTCACCAATTTTTGCAATAATAGCTTTTTCCACAGCGGGA
TTAACTGCATTTTATATGTTTCGGATCTATTTACTTACTTTTGAGGGACATTTAAATCTT
TATTTTCAAACTTACAGTGGTAAAAAAAGAAGTTCTGTCTATTCAATATCTTTATGGGGT
AGAGAAGAGCAAAAGTGGATTAAAACAAAATTTCGCTTATTACCTTTATTAACAATGAAT
AATAATAAAAAGACTTCTTTTTTTTTTAAAAAGAAATATCTAATTAATAGAAATGTAAGA
AATTTGAGGGGGCCTATTATTACTATTCCTAATCCTAATTTTGGTACTAAGAACAGTTTC
TCGTATCCTCATGAGTCGGAAAATACTATGCTATTTTCTATGCTTGTATTAGGTCTATTT
ACTTTGTTCATTGGAATTATAGGAATTCCTTTCTTCAATCAAGAAGGAATTCAGTTGGAT
ATATTAACAAAATTATTAACTCCGTCTATAAACCTTTTATATCAAAATAAAAAAAATTTG
ATGGATTGGGATTGGTATGAGTTTATAACAAATGCAACTTATTCAGTCAGTATAGCTTCT
TTCGGAATCCTTATAGCATCCTTTTTATATAATCCTGGTTATTCATCTTTACAAAATTTT
AATTTATTTAATTCATTTGTTAAAGGTATTTCTAAGAAACTGAAAATTTTTGAGGATAAA
ATAATAAATGTGACATATGATTGGTCGTATAATCGGGGTTATATTGATTTTTTTTATGCA
ACATTTTTAATTCAAGGTATAAGAATATTGTCTGAACTAATTCATTTTTTTGATAGACAA
GTAATTGATGGAATTACGAATGGGGTCGGTATTTCGAGTTTTTTCGTAGGAGAAGGTATT
AAATATGTAGGTGTCGGTCGAATCTCTTCCTATCTTTTAGTGTATATATCTTATGTATTA
ATCTTTTTATTAATTTACTCCAGAGGAGTTCTTTTTTTTCTTTAA
>indica
ATGGAATATATATATCAATATTTCTGGATTATAACTTTCATCTCACTTCCTGTTCCTATA
TTAATAGGAGTAGGACTTCTACTTTTTCCAACGGCAACAAAAAGTCTTCGCCGTATGTGG
GTTTTTCCAAGTGTTTTATTGTTAAGTATAATTATGCTTTTTTCAACCTATCTAGCTATT
CAACAAGTAAATAACCCTTCTATATATCTATCTATATGGTCTTGGACTATAAATAATGAC
TTTTCTTTAGAATTTGGCTATTTAGTTGACCCACTTACTTCTATTATGTTAATATTAATT
ACTACTGTTGGAATTTTGGTTCTTATTTATAGTGACAATTATATGTCTCATGATCAGGGA
TATTTGAGATTTTTTGCCTATATGAGTTTTTTCAATACTTCAATGGTAGGATTGGTTACT
AGTTCTAATCTCATACAAATTTATTTTTTTTGGGAATTGGTTGGAATGTGTTCTTATCTA
TTAATAGGTTTTTGGTTTACACGACCTACTGCAGCGAATGCTTGTCAAAAAGCGTTTGTC
ACTAATCGCGTCGGAGATTTTGGTTTATTATTAGGAATTTTAGGTTTTTATTGGATAACG
GGCAGTTTAGAATTTCGGGATTTGTTTGAAATATTCAATAACTTGGTTTATAATAATGAA
GTTAATCTTTTATTTGCTACTTTGTGTGCCTTTCTATTATTTGCTGGTGCAATTGCTAAA
TCTGCCCAATTTCCCCTTCATGTATGGTTACCCGATGCTATGGAAGGGCCTACCCCTATT
TCAGCTCTTATACATGCTGCTACTATGGTAGCAGCTGGAATTTTTCTTGGAGCTCGGCTT
CTTCCGCTTTTCATAGTTATGCCTTATATAATGAATCTAATAGCTTTATTAGGTATAATA
ACATTACTTTTAGGAGCCACTTTAGCCTTTGCTCAAAAGGATATTAAGAGAGGTTTAGCT
TATTCTACAATGTCTCAATTGGGTTATATGATGTTGGCTCTAGGTATGGGTTCTTATCGG
GCTGCTTTGTTTCATTTGATTACTCATGCTTATTCCAAAGCATTGTTGTTTTTAGGATCT
GGATCTATTATTCATTCAATGGAAAGTATTGTTGGATATTCTCCAGATAAAAGCCAGAAT
CTGGTTCTTATGGGAGGTTTAAAAAAACATGTACCAATTACAAAAACATCTTTTTTATTA
GGTACACTTTCTCTTTGTGGTATTCCACCTCTTGGCTGTTTTTGGTCCAAAGATGAAATT
CTTAATGATAGTTGGTTGTATTCACCAATTTTTGCAATAATAGCTTTTTCCACAGCGGGA
TTAACTGCATTTTATATGTTTCGGATCTATTTACTTACTTTTGAGGGACATTTAAATCTT
TATTTTCAAACTTACAGTGGTAAAAAAAGAAGTTCTGTCTATTCAATATCTTTATGGGGT
AGAGAAGAGCAAAAGTGGATTAAAACAAAATTTCGCTTATTACCTTTATTAACAATGAAT
AATAATAAAAAGACTTCTTTTTTTTTTAAAAAGAAATATCTAATTAATAGAAATGTAAGA
AATTTGAGGGGGCCTATTATTACTATTCCTAATCCTAATTTTGGTACTAAGAACAGTTTC
TCGTATCCTCATGAGTCGGAAAATACTATGCTATTTTCTATGCTTGTATTAGGTCTATTT
ACTTTGTTCATTGGAATTATAGGAATTCCTTTCTTCAATCAAGAAGGAATTCAGTTGGAT
ATATTAACAAAATTATTAACTCCGTCTATAAACCTTTTATATCAAAATAAAAAAAATTTG
ATGGATTGGGATTGGTATGAGTTTATAACAAATGCAACTTATTCAGTCAGTATAGCTTCT
TTCGGAATCCTTATAGCATCCTTTTTATATAATCCTGGTTATTCATCTTTACAAAATTTT
AATTTATTTAATTCATTTGTTAAAGGTATTTCTAAGAAACTGAAATTTTTTGAGGATAAA
ATAATAAATGTGACATATGATTGGTCGTATAATCGGGGTTATATTGATTTTTTTTATGCA
ACATTTTTAATTCAAGGTATAAGAATATTGTCTGAACTAATTCATTTTTTTGATAGACAA
GTAATTGATGGAATTACGAATGGGGTCGGTATTTCGAGTTTTTTCGTAGGAGAAGGTATT
AAATATGTAGGTGTCGGTCGAATCTCTTCCTATCTTTTAGTGTATATATCTTATGTATTA
ATCTTTTTATTAATTTACTCCAGAGGAGTTCTTTTTTTTCTTTAA
>mongolica
ATGGAATATATATATCAATATTTCTGGATTATAACTTTCATCTCACTTCCTGTTCCTATA
TTAATAGGAGTAGGACTTCTACTTTTTCCAACGGCAACAAAAAGTCTTCGCCGTATGTGG
GTTTTTCCAAGTGTTTTATTGTTAAGTATAATTATGCTTTTTTCAACCTATCTAGCTATT
CAACAAGTAAATAACCCTTCTATATATCTATCTATATGGTCTTGGACTATAAATAATGAC
TTTTCTTTAGAATTTGGCTATTTAGTTGACCCACTTACTTCTATTATGTTAATATTAATT
ACTACTGTTGGAATTTTGGTTCTTATTTATAGTGACAATTATATGTCTCATGATCAGGGA
TATTTGAGATTTTTTGCATATATGAGTTTTTTCAATACTTCAATGGTAGGATTGGTTACT
AGTTCTAATCTCATACAAATTTATTTTTTTTGGGAATTGGTTGGAATGTGTTCTTATCTA
TTAATAGGTTTTTGGTTTACACGACCTACTGCAGCGAATGCTTGTCAAAAAGCGTTTGTC
ACTAATCGCGTCGGAGATTTTGGTTTATTATTAGGAATTTTAGGTTTTTATTGGATAACG
GGCAGTTTAGAATTTCGGGATTTGTTTGAAATATTCAATAACTTGGTTTATAATAATGAA
GTTAATCTTTTATTTGCTACTTTGTGTGCCTTTCTATTATTTGCTGGTGCAATTGCTAAA
TCTGCCCAATTTCCCCTTCATGTATGGTTACCCGATGCTATGGAAGGGCCTACCCCTATT
TCAGCTCTTATACATGCTGCTACTATGGTAGCAGCTGGAATTTTTCTTGGAGCTCGGCTT
CTTCCGCTTTTCATAGTTATGCCTTATATAATGAATCTAATAGCTTTATTAGGTATAATA
ACATTACTTTTAGGAGCCACTTTAGCCTTTGCTCAAAAGGATATTAAGAGAGGTTTAGCT
TATTCTACAATGTCTCAATTGGGTTATATGATGTTGGCTCTAGGTATGGGTTCTTATCGG
GCTGCTTTGTTTCATTTGATTACTCATGCTTATTCCAAAGCATTGTTGTTTTTAGGATCT
GGATCTATTATTCATTCAATGGAAAGTATTGTTGGATATTCTCCAGATAAAAGCCAGAAT
CTGGTTCTTATGGGAGGTTTAAAAAAACATGTACCAATTACAAAAACATCTTTTTTATTA
GGTACACTTTCTCTTTGTGGTATTCCACCTCTTGGCTGTTTTTGGTCCAAAGATGAAATT
CTTAATGATAGTTGGTTGTATTCACCAATTTTTGCAATAATAGCTTTTTCCACAGCGGGA
TTAACTGCATTTTATATGTTTCGGATCTATTTACTTACTTTTGAGGGACATTTAAATCTT
TATTTTCAAACTTACAGTGGTAAAAAAAGAAGTTCTGTCTATTCAATATCTTTATGGGGT
AGAGAAGAGCAAAAGTGGATTAAAACAAAATTTCGCTTATTACCTTTATTAACAATGAAT
AATAATAAAAAGACTTCTTTTTTTTTTAAAAAGAAATATCTAATTAATAGAAATGTAAGA
AATTTGAGGGGGCCTATTATTACTATTCCTAATCCTAATTTTGGTACTAAGAACAGTTTC
TCGTATCCTCATGAGTCGGAAAATACTATGCTATTTTCTATGCTTGTATTAGGTCTATTT
ACTTTGTTCATTGGAATTATAGGAATTCCTTTCTTCAATCAAGAAGGAATTCAGTTGGAT
ATATTAACAAAATTATTAACTCCGTCTATAAACCTTTTATATCAAAATAAAAAAAATTTG
ATGGATTGGGATTGGTATGAGTTTATAACAAATGCAACTTATTCAGTCAGTATAGCTTCT
TTCGGAATCCTTATAGCATCCTTTTTATATAATCCTGGTTATTCATCTTTACAAAATTTT
AATTTATTTAATTCATTTGTTAAAGGTATTTCTAAGAAACTGAAAATTTTTGAGGATAAA
ATAATAAATGTGACATATGATTGGTCGTATAATCGGGGTTATATTGATTTTTTTTATGCA
ACATTTTTAATTCAAGGTATAAGAATATTGTCTGAACTAATTCATTTTTTTGATAGACAA
GTAATTGATGGAATTACGAATGGGGTCGGTATTTCGAGTTTTTTCGTAGGAGAAGGTATT
AAATATGTAGGTGTCGGTCGAATCTCTTCCTATCTTTTAGTGTATATATCTTATGTATTA
ATCTTTTTATTAATTTACTCCAGAGGAGTTCTTTTTTTTCTTTAA
>multicaulis
ATGGAATATATATATCAATATTTCTGGATTATAACTTTCATCTCACTTCCTGTTCCTATA
TTAATAGGAGTAGGACTTCTACTTTTTCCAACGGCAACAAAAAGTCTTCGCCGTATGTGG
GTTTTTCCAAGTGTTTTATTGTTAAGTATAATTATGCTTTTTTCAACCTATCTAGCTATT
CAACAAGTAAATAACCCTTCTATATATCTATCTATATGGTCTTGGACTATAAATAATGAC
TTTTCTTTAGAATTTGGCTATTTAGTTGACCCACTTACTTCTATTATGTTAATATTAATT
ACTACTGTTGGAATTTTGGTTCTTATTTATAGTGACAATTATATGTCTCATGATCAGGGA
TATTTGAGATTTTTTGCCTATATGAGTTTTTTCAATACTTCAATGGTAGGATTGGTTACT
AGTTCTAATCTCATACAAATTTATTTTTTTTGGGAATTGGTTGGAATGTGTTCTTATCTA
TTAATAGGTTTTTGGTTTACACGACCTACTGCAGCGAATGCTTGTCAAAAAGCGTTTGTC
ACTAATCGCGTCGGAGATTTTGGTTTATTATTAGGAATTTTAGGTTTTTATTGGATAACG
GGCAGTTTAGAATTTCGGGATTTGTTTGAAATATTCAATAACTTGGTTTATAATAATGAA
GTTAATCTTTTATTTGCTACTTTGTGTGCCTTTCTATTATTTGCTGGTGCAATTGCTAAA
TCTGCCCAATTTCCCCTTCATGTATGGTTACCCGATGCTATGGAAGGGCCTACCCCTATT
TCAGCTCTTATACATGCTGCTACTATGGTAGCAGCTGGAATTTTTCTTGGAGCTCGGCTT
CTTCCGCTTTTCATAGTTATGCCTTATATAATGAATCTAATAGCTTTATTAGGTATAATA
ACATTACTTTTAGGAGCCACTTTAGCCTTTGCTCAAAAGGATATTAAGAGAGGTTTAGCT
TATTCTACAATGTCTCAATTGGGTTATATGATGTTGGCTCTAGGTATGGGTTCTTATCGG
GCTGCTTTGTTTCATTTGATTACTCATGCTTATTCCAAAGCATTGTTGTTTTTAGGATCT
GGATCTATTATTCATTCAATGGAAAGTATTGTTGGATATTCTCCAGATAAAAGCCAGAAT
CTGGTTCTTATGGGAGGTTTAAAAAAACATGTACCAATTACAAAAACATCTTTTTTATTA
GGTACACTTTCTCTTTGTGGTATTCCACCTCTTGGCTGTTTTTGGTCCAAAGATGAAATT
CTTAATGATAGTTGGTTGTATTCACCAATTTTTGCAATAATAGCTTTTTCCACAGCGGGA
TTAACTGCATTTTATATGTTTCGGATCTATTTACTTACTTTTGAGGGACATTTAAATCTT
TATTTTCAAACTTACAGTGGTAAAAAAAGAAGTTCTGTCTATTCAATATCTTTATGGGGT
AGAGAAGAGCAAAAGTGGATTAAAACAAAATTTCGCTTATTACCTTTATTAACAATGAAT
AATAATAAAAAGACTTCTTTTTTTTTTAAAAAGAAATATCTAATTAATAGAAATGTAAGA
AATTTGAGGGGGCCTATTATTACTATTCCTAATCCTAATTTTGGTACTAAGAACAGTTTC
TCGTATCCTCATGAGTCGGAAAATACTATGCTATTTTCTATGCTTGTATTAGGTCTATTT
ACTTTGTTCATTGGAATTATAGGAATTCCTTTCTTCAATCAAGAAGGAATTCAGTTGGAT
ATATTAACAAAATTATTAACTCCGTCTATAAACCTTTTATATCAAAATAAAAAAAATTTG
ATGGATTGGGATTGGTATGAGTTTATAACAAATGCAACTTATTCAGTCAGTATAGCTTCT
TTCGGAATCCTTATAGCATCCTTTTTATATAATCCTGGTTATTCATCTTTACAAAATTTT
AATTTATTTAATTCATTTGTTAAAGGTATTTCTAAGAAACTGAAATTTTTTGAGGATAAA
ATAATAAATGTGACATATGATTGGTCGTATAATCGGGGTTATATTGATTTTTTTTATGCA
ACATTTTTAATTCAAGGTATAAGAATATTGTCTGAACTAATTCATTTTTTTGATAGACAA
GTAATTGATGGAATTACGAATGGGGTCGGTATTTCGAGTTTTTTCGTAGGAGAAGGTATT
AAATATGTAGGTGTCGGTCGAATCTCTTCCTATCTTTTAGTGTATATATCTTATGTATTA
ATCTTTTTATTAATTTACTCCAGAGGAGTTCTTTTTTTTCTTTAA
>notabilis
ATGGAATATATATATCAATATTTCTGGATTATAACTTTCATCTCACTTCCTGTTCCTATA
TTAATAGGAGTAGGACTTCTACTTTTTCCAACGGCAACAAAAAGTCTTCGCCGTATGTGG
GTTTTTCCAAGTGTTTTATTGTTAAGTATAATTATGCTTTTTTCAACCTATCTAGCTATT
CAACAAGTAAATAACCCTTCTATATATCTATCTATATGGTCTTGGACTATAAATAATGAC
TTTTCTTTAGAATTTGGCTATTTAGTTGACCCACTTACTTCTATTATGTTAATATTAATT
ACTACTGTTGGAATTTTGGTTCTTATTTATAGTGACAATTATATGTCTCATGATCAGGGA
TATTTGAGATTTTTTGCCTATATGAGTTTTTTCAATACTTCAATGGTAGGATTGGTTACT
AGTTCTAATCTCATACAAATTTATTTTTTTTGGGAATTGGTTGGAATGTGTTCTTATCTA
TTAATAGGTTTTTGGTTTACACGACCTACTGCAGCGAATGCTTGTCAAAAAGCGTTTGTC
ACTAATCGCGTCGGAGATTTTGGTTTATTATTAGGAATTTTAGGTTTTTATTGGATAACG
GGCAGTTTAGAATTTCGGGATTTGTTTGAAATATTCAATAACTTGGTTTATAATAATGAA
GTTAATCTTTTATTTGCTACTTTGTGTGCCTTTCTATTATTTGCTGGTGCAATTGCTAAA
TCTGCCCAATTTCCCCTTCATGTATGGTTACCCGATGCTATGGAAGGGCCTACCCCTATT
TCAGCTCTTATACATGCTGCTACTATGGTAGCAGCTGGAATTTTTCTTGGAGCTCGGCTT
CTTCCGCTTTTCATAGTTATGCCTTATATAATGAATCTAATAGCTTTATTAGGTATAATA
ACATTACTTTTAGGAGCCACTTTAGCCTTTGCTCAAAAGGATATTAAGAGAGGTTTAGCT
TATTCTACAATGTCTCAATTGGGTTATATGATGTTGGCTCTAGGTATGGGTTCTTATCGG
GCTGCTTTGTTTCATTTGATTACTCATGCTTATTCCAAAGCATTGTTGTTTTTAGGATCT
GGATCTATTATTCATTCAATGGAAAGTATTGTTGGATATTCTCCAGATAAAAGCCAGAAT
CTGGTTCTTATGGGAGGTTTAAAAAAACATGTACCAATTACAAAAACATCTTTTTTATTA
GGTACACTTTCTCTTTGTGGTATTCCACCTCTTGGCTGTTTTTGGTCCAAAGATGAAATT
CTTAATGATAGTTGGTTGTATTCACCAATTTTTGCAATAATAGCTTTTTCCACAGCGGGA
TTAACTGCATTTTATATGTTTCGGATCTATTTACTTACTTTTGAGGGACATTTAAATCTT
TATTTTCAAACTTACAGTGGTAAAAAAAGAAGTTCTGTCTATTCAATATCTTTATGGGGT
AGAGAAGAGCAAAAGTGGATTAAAACAAAATTTCGCTTATTACCTTTATTAACAATGAAT
AATAATAAAAAGACTTCTTTTTTTTTTAAAAAGAAATATCTAATTAATAGAAATGTAAGA
AATTTGAGGGGGCCTATTATTACTATTCCTAATCCTAATTTCGGTACTAAGAACAGTTTC
TCGTATCCTCATGAGTCGGAAAATACTATGCTATTTTCTATGCTTGTATTAGGTCTATTT
ACTTTGTTCATTGGAGTTATAGGAATTCCTTTCTTCAATCAAGAAGGAATTCAGTTGGAT
ATATTAACAAAATTATTAACTCCGTCTATAAACCTTTTATATCAAAATAAAAAAAATTTG
ATGGATTGGGATTGGTATGAGTTTATAACAAATGCAACTTTTTCAGTCAGTATAGCTTCT
TTCGGAATCCTTATAGCATCCTTTTTATATAATCCTGGTTATTCATCTTTACAAAATTTG
AATTTATTTAATTCATTTGTTAAAGGTATTTCTAAGAAACTGAAAATTTTTGAGGATAAA
ATAATAAATGTGACATATGATTGGTCGTATAATCGGGGTTATATTGATTTTTTTTATGCA
ACATTTTTAATTCAAGGTATAAGAATATTGTCTGAACTAATTCATTTTTTTGATAGACAA
GTAATTGATGGAATTACGAATGGGGTCGGTATTTCGAGTTTTTTCGTAGGAGAAGGTATT
AAATATGTAGGTGTCGGTCGAATCTCTTCCTATCTTTTAGTGTATATATCTTATGTATTA
ATCTTTTTATTAATTTACTCCAGAGGAGTTCTTTTTTTTCTTTAA
