# Supplementary material for: The complete chloroplast genome sequence of Morus cathayana and Morus multicaulis, and comparative analysis within genus Morus L
Source: PeerJ. 2017 Mar 8;5:e3037. doi: 10.7717/peerj.3037 (PMC5345388; doi:10.7717/peerj.3037)
Supplement: Supplemental Information 1 [file peerj-05-3037-s002.zip › ndhH.fasta]

>cathayana
ATGAATATACCAGCTCCAAGAAAAGACCTCATGATAGTAAATATGGGTCCCCACCACCCA
TCAATGCATGGTGTTCTTCGACTCATCGTTACTCTCGATGGTGAAGATGTTATTGACTGT
GAACCAATATTAGGCTATTTACACCGAGGAATGGAAAAAATTGCGGAAAACCGAACAATT
ATACAATATCTGCCTTATGTAACGCGTTGGGATTATTTAGCTACTATGTTCACAGAAGCA
ATAACCATAAATGGACCGGAGTTGTTGGGAAATATCCAAGTGCCTAAAAGAGCCAGCTAT
ATCAGAGCAATTATGTTGGAGTTGAGCCGTATAGCTTCTCATCTGTTATGGCTTGGTCCT
TTTCTGGCAGATATTGGGGCGCAGACTCCTTTCTTCTATATTTTCAGAGAAAGAGAATTA
GTATATGATCTATTTGAAGCTGCCACCGGTATGAGAATGATGCATAATTTTTTTCGGATC
GGAGGAGTAGCGGCTGATTTACCTCACGGCTGGATAGATAAATGTTTAGATTTTTGCGAT
TATTTTTTAATAGGAGTTACTGAATATCAAAAACTTATTACCCGAAATCCTATTTTTTTA
GAACGAGTTGAGGGAGTAGGCGTTATTGGTAGAGAGGAAGTAATAAATTGGGGTTTATCA
GGACCAATGCTGCGAGCTTCTGGAATACAATGGGATCTTCGTAAAGTTGATCATTATGAA
TGTTACGACGAATTTGATTGGGAAGTACAGTGGCAAAAAGAAGGAGATTCATTAGCTCGT
TATCTAGTCCGAATTGGTGAAATGACAGAATCTATAAAAATTATTCAACAGGCTCTAGAA
GGAATTCCAGGGGGTCCATATGAGAATTTAGAAATCCGATACTTTGATAGAGAAAGGAAT
CCAGAATGGAATGATTTTGACTATCGATTTATTAGTAAAAAACCCTCTCCTACATTTGAA
TTGCCGAAACAAGAACTCTATGTGAGAGTTGAAGCTCCAAAAGGAGAATTGGGAATTTTT
TTGATAGGGGATCAGAGTGGTTTTCCTTGGAGATGGAAAATTCGCCCGCCGGGTTTTATC
AATTTGCAAATTCTTCCTCAGTTAGTTAAAAGAATGAAATTGGCCGATATTATGACAATA
CTAGGTAGCATAGATATCATTATGGGAGAAGTTGATCGTTAA
>indica
ATGAATATACCAGCTCCAAGAAAAGACCTCATGATAGTAAATATGGGTCCCCACCACCCA
TCAATGCATGGTGTTCTTCGACTCATCGTTACTCTCGATGGTGAAGATGTTATTGACTGT
GAACCAATATTAGGCTATTTACACCGAGGAATGGAAAAAATTGCGGAAAACCGAACAATT
ATACAATATCTGCCTTATGTAACGCGTTGGGATTATTTAGCTACTATGTTCACAGAAGCA
ATAACCATAAATGGACCGGAGTTGTTGGGAAATATCCAAGTGCCTAAAAGAGCCAGCTAT
ATCAGAGCAATTATGTTGGAGTTGAGCCGTATAGCTTCTCATCTGTTATGGCTTGGTCCT
TTTCTGGCAGATATTGGGGCGCAGACTCCTTTCTTCTATATTTTCAGAGAAAGAGAATTA
GTATATGATCTATTTGAAGCTGCCACCGGTATGAGAATGATGCATAATTTTTTTCGGATC
GGAGGAGTAGCGGCTGATTTACCTCACGGCTGGATAGATAAATGTTTAGATTTTTGCGAT
TATTTTTTAATAGGAGTTACTGAATATCAAAAACTTATTACCCGAAATCCTATTTTTTTA
GAACGAGTTGAGGGAGTAGGCGTTATTGGTAGAGAGGAAGTAATAAATTGGGGTTTATCA
GGACCAATGCTGCGAGCTTCTGGAATACAATGGGATCTTCGTAAAGTTGATCATTATGAA
TGTTACGACGAATTTGATTGGGAAGTACAGTGGCAAAAAGAAGGAGATTCATTAGCTCGT
TATCTAGTCCGAATTGGTGAAATGACAGAATCTATAAAAATTATTCAACAGGCTCTAGAA
GGAATTCCAGGGGGTCCATATGAGAATTTAGAAATCCGATACTTTGATAGAGAAAGGAAT
CCAGAATGGAATGATTTTGACTATCGATTTATTAGTAAAAAACCCTCTCCTACATTTGAA
TTGCCGAAACAAGAACTCTATGTGAGAGTTGAAGCTCCAAAAGGAGAATTGGGAATTTTT
TTGATAGGGGATCAGAGTGGTTTTCCTTGGAGATGGAAAATTCGCCCGCCGGGTTTTATC
AATTTGCAAATTCTTCCTCAGTTAGTTAAAAGAATGAAATTGGCCGATATTATGACAATA
CTAGGTAGCATAGATATCATTATGGGAGAAGTTGATCGTTAA
>mongolica
ATGAATATACCAGCTCCAAGAAAAGACCTCATGATAGTAAATATGGGTCCCCACCACCCA
TCAATGCATGGTGTTCTTCGACTCATCGTTACTCTCGATGGTGAAGATGTTATTGACTGT
GAACCAATATTAGGCTATTTACACCGAGGAATGGAAAAAATTGCGGAAAACCGAACAATT
ATACAATATCTGCCTTATGTAACGCGTTGGGATTATTTAGCTACTATGTTCACAGAAGCA
ATAACCATAAATGGACCGGAGTTGTTGGGAAATATCCAAGTGCCTAAAAGAGCCAGCTAT
ATCAGAGCAATTATGTTGGAGTTGAGCCGTATAGCTTCTCATCTGTTATGGCTTGGTCCT
TTTCTGGCAGATATTGGGGCGCAGACTCCTTTCTTCTATATTTTCAGAGAAAGAGAATTA
GTATATGATCTATTTGAAGCTGCCACCGGTATGAGAATGATGCATAATTTTTTTCGGATC
GGAGGAGTAGCGGCTGATTTACCTCACGGCTGGATAGATAAATGTTTAGATTTTTGCGAT
TATTTTTTAATAGGAGTTACTGAATATCAAAAACTTATTACCCGAAATCCTATTTTTTTA
GAACGAGTTGAGGGAGTAGGCGTTATTGGTAGAGAGGAAGTAATAAATTGGGGTTTATCA
GGACCAATGCTGCGAGCTTCTGGAATACAATGGGATCTTCGTAAAGTTGATCATTATGAA
TGTTACGACGAATTTGATTGGGAAGTACAGTGGCAAAAAGAAGGAGATTCATTAGCTCGT
TATCTAGTCCGAATTGGTGAAATGACAGAATCTATAAAAATTATTCAACAGGCTCTAGAA
GGAATTCCAGGGGGTCCATATGAGAATTTAGAAATCCGATACTTTGATAGAGAAAGGAAT
CCAGAATGGAATGATTTTGACTATCGATTTATTAGTAAAAAACCCTCTCCTACATTTGAA
TTGCCGAAACAAGAACTCTATGTGAGAGTTGAAGCTCCAAAAGGAGAATTGGGAATTTTT
TTGATAGGGGATCAGAGTGGTTTTCCTTGGAGATGGAAAATTCGCCCGCCGGGTTTTATC
AATTTGCAAATTCTTCCTCAGTTAGTTAAAAGAATGAAATTGGCCGATATTATGACAATA
CTAGGTAGCATAGATATCATTATGGGAGAAGTTGATCGTTAA
>multicaulis
ATGAATATACCAGCTCCAAGAAAAGACCTCATGATAGTAAATATGGGTCCCCACCACCCA
TCAATGCATGGTGTTCTTCGACTCATCGTTACTCTCGATGGTGAAGATGTTATTGACTGT
GAACCAATATTAGGCTATTTACACCGAGGAATGGAAAAAATTGCGGAAAACCGAACAATT
ATACAATATCTGCCTTATGTAACGCGTTGGGATTATTTAGCTACTATGTTCACAGAAGCA
ATAACCATAAATGGACCGGAGTTGTTGGGAAATATCCAAGTGCCTAAAAGAGCCAGCTAT
ATCAGAGCAATTATGTTGGAGTTGAGCCGTATAGCTTCTCATCTGTTATGGCTTGGTCCT
TTTCTGGCAGATATTGGGGCGCAGACTCCTTTCTTCTATATTTTCAGAGAAAGAGAATTA
GTATATGATCTATTTGAAGCTGCCACCGGTATGAGAATGATGCATAATTTTTTTCGGATC
GGAGGAGTAGCGGCTGATTTACCTCACGGCTGGATAGATAAATGTTTAGATTTTTGCGAT
TATTTTTTAATAGGAGTTACTGAATATCAAAAACTTATTACCCGAAATCCTATTTTTTTA
GAACGAGTTGAGGGAGTAGGCGTTATTGGTAGAGAGGAAGTAATAAATTGGGGTTTATCA
GGACCAATGCTGCGAGCTTCTGGAATACAATGGGATCTTCGTAAAGTTGATCATTATGAA
TGTTACGACGAATTTGATTGGGAAGTACAGTGGCAAAAAGAAGGAGATTCATTAGCTCGT
TATCTAGTCCGAATTGGTGAAATGACAGAATCTATAAAAATTATTCAACAGGCTCTAGAA
GGAATTCCAGGGGGTCCATATGAGAATTTAGAAATCCGATACTTTGATAGAGAAAGGAAT
CCAGAATGGAATGATTTTGACTATCGATTTATTAGTAAAAAACCCTCTCCTACATTTGAA
TTGCCGAAACAAGAACTCTATGTGAGAGTTGAAGCTCCAAAAGGAGAATTGGGAATTTTT
TTGATAGGGGATCAGAGTGGTTTTCCTTGGAGATGGAAAATTCGCCCGCCGGGTTTTATC
AATTTGCAAATTCTTCCTCAGTTAGTTAAAAGAATGAAATTGGCCGATATTATGACAATA
CTAGGTAGCATAGATATCATTATGGGAGAAGTTGATCGTTAA
>notabilis
ATGAATATACCAGCTCCAAGAAAAGACCTCATGATAGTAAATATGGGTCCCCACCACCCA
TCAATGCATGGTGTTCTTCGACTCATCGTTACTCTCGATGGTGAAGATGTTATTGACTGT
GAACCAATATTAGGCTATTTACACCGAGGAATGGAAAAAATTGCGGAAAACCGAACAATT
ATACAATATCTGCCTTATGTAACGCGTTGGGATTATTTAGCTACTATGTTCACAGAAGCA
ATAACCATAAATGGACCGGAGTTGTTGGGAAATATCCAAGTGCCTAAAAGAGCCAGCTAT
ATCAGAGCAATTATGTTGGAGTTGAGCCGTATAGCTTCTCATCTGTTATGGCTTGGTCCT
TTTCTGGCAGATATTGGGGCGCAGACTCCTTTCTTCTATATTTTCAGAGAAAGAGAATTA
GTATATGATCTATTTGAAGCTGCCACCGGTATGAGAATGATGCATAATTTTTTTCGGATC
GGAGGAGTAGCGGCTGATTTACCTCACGGCTGGATAGATAAATGTTTAGATTTTTGCGAT
TATTTTTTAATAGGAGTTACTGAATATCAAAAACTTATTACCCGAAATCCTATTTTTTTA
GAACGAGTTGAGGGAGTAGGCGTTATTGGTAGAGAGGAAGTAATAAATTGGGGTTTATCA
GGACCAATGCTGCGAGCTTCTGGAATACAATGGGATCTTCGTAAAGTTGATCATTATGAA
TGTTACGACGAATTTGATTGGGAAGTACAGTGGCAAAAAGAAGGAGATTCATTAGCTCGT
TATCTAGTCCGAATTGGTGAAATGACAGAATCTATAAAAATTATTCAACAGGCTCTAGAA
GGAATTCCAGGGGGTCCATATGAGAATTTAGAAATCCGATACTTTGATAGAGAAAGGAAT
CCAGAATGGAATGATTTTGACTATCGATTTATTAGTAAAAAACCCTCTCCTACATTTGAA
TTGCCGAAACAAGAACTCTATGTGAGAGTTGAAGCTCCAAAAGGAGAATTGGGAATTTTT
TTGATAGGGGATCAGAGTGGTTTTCCTTGGAGATGGAAAATTCGCCCGCCGGGTTTTATC
AATTTGCAAATTCTTCCTCAGTTAGTTAAAAGAATGAAATTGGCCGATATTATGACAATA
CTAGGTAGCATAGATATCATTATGGGAGAAGTTGATCGTTAA
