# Supplementary material for: The complete chloroplast genome sequence of Morus cathayana and Morus multicaulis, and comparative analysis within genus Morus L
Source: PeerJ. 2017 Mar 8;5:e3037. doi: 10.7717/peerj.3037 (PMC5345388; doi:10.7717/peerj.3037)
Supplement: Supplemental Information 1 [file peerj-05-3037-s002.zip › ndhI.fasta]

>cathayana
ATGTTCCCTATGATAACCGGGTTCATGAATTATGGTCAACAAACAGTCCGAGCTGCAAGG
TACATAGGTCAAAGTTTCATGATTACCTTGTCCCACGTAAATCGTTTACCCATAACTATT
CAATATCCTTATGAAAAGGTAATCGCTGCGGAGCGTTTCCGCGGTCGAATCCATTTTGAA
TTTGATAAATGTATTGCTTGTGAAGTATGTGTTCGTGTATGTCCTATAGATCTGCCCGTC
GTTGATTGGAAATTGGAAACTGATATTCGCAAGAAACAATTACTTAATTACAGTATTGAT
TTCGGAATCTGTATATTTTGTGGTAACTGTGTTGAGTATTGTCCAACAAATTGTTTATCA
ATGACTGAAGAATATGAGCTTTCTACTTATGATCGTCACGAATTGAATTATAATCAAATT
GCTCTAGGTCGTTTACCAATGTCAGTAATTGACGATTATACAATTCGAACAATTCTGAAT
TCTCCTCAAATAAAAAATAAGTAA
>indica
ATGTTCCCTATGATAACCGGGTTCATGAATTATGGTCAACAAACAGTCCGAGCTGCAAGG
TACATAGGTCAAAGTTTCATGATTACCTTGTCCCACGTAAATCGTTTACCCATAACTATT
CAATATCCTTATGAAAAGGTAATCGCTGCGGAGCGTTTCCGCGGTCGAATCCATTTTGAA
TTTGATAAATGTATTGCTTGTGAAGTATGTGTTCGTGTATGTCCTATAGATCTGCCCGTC
GTTGATTGGAAATTGGAAACTGATATTCGCAAGAAACAATTACTTAATTACAGTATTGAT
TTCGGAATCTGTATATTTTGTGGTAACTGTGTTGAGTATTGTCCAACAAATTGTTTATCA
ATGACTGAAGAATATGAGCTTTCTACTTATGATCGTCACGAATTGAATTATAATCAAATT
GCTCTAGGTCGTTTACCAATGTCAGTAATTGACGATTATACAATTCGAACAATTCTGAAT
TCTCCTCAAATAAAAAATAAGTAA
>mongolica
ATGTTCCCTATGATAACCGGGTTCATGAATTATGGTCAACAAACAGTCCGAGCTGCAAGG
TACATAGGTCAAAGTTTCATGATTACCTTGTCCCACGTAAATCGTTTACCCATAACTATT
CAATATCCTTATGAAAAGGTAATCGCTGCGGAGCGTTTCCGCGGTCGAATCCATTTTGAA
TTTGATAAATGTATTGCTTGTGAAGTATGTGTTCGTGTATGTCCTATAGATCTGCCCGTC
GTTGATTGGAAATTGGAAACTGATATTCGCAAGAAACAATTACTTAATTACAGTATTGAT
TTCGGAATCTGTATATTTTGTGGTAACTGTGTTGAGTATTGTCCAACAAATTGTTTATCA
ATGACTGAAGAATATGAGCTTTCTACTTATGATCGTCACGAATTGAATTATAATCAAATT
GCTCTAGGTCGTTTACCAATGTCAGTAATTGACGATTATACAATTCGAACAATTCTGAAT
TCTCCTCAAATAAAAAATAAGTAA
>multicaulis
ATGTTCCCTATGATAACCGGGTTCATGAATTATGGTCAACAAACAGTCCGAGCTGCAAGG
TACATAGGTCAAAGTTTCATGATTACCTTGTCCCACGTAAATCGTTTACCCATAACTATT
CAATATCCTTATGAAAAGGTAATCGCTGCGGAGCGTTTCCGCGGTCGAATCCATTTTGAA
TTTGATAAATGTATTGCTTGTGAAGTATGTGTTCGTGTATGTCCTATAGATCTGCCCGTC
GTTGATTGGAAATTGGAAACTGATATTCGCAAGAAACAATTACTTAATTACAGTATTGAT
TTCGGAATCTGTATATTTTGTGGTAACTGTGTTGAGTATTGTCCAACAAATTGTTTATCA
ATGACTGAAGAATATGAGCTTTCTACTTATGATCGTCACGAATTGAATTATAATCAAATT
GCTCTAGGTCGTTTACCAATGTCAGTAATTGACGATTATACAATTCGAACAATTCTGAAT
TCTCCTCAAATAAAAAATAAGTAA
>notabilis
ATGTTCCCTATGATAACCGGGTTCATGAATTATGGTCAACAAACAGTCCGAGCTGCAAGG
TACATAGGTCAAAGTTTCATGATTACCTTGTCCCACGTAAATCGTTTACCCATAACTATT
CAATATCCTTATGAAAAGGTAATCGCTGCGGAGCGTTTCCGCGGGCGAATCCATTTTGAA
TTTGATAAATGTATTGCTTGTGAAGTATGTGTTCGTGTATGTCCTATAGATCTGCCCGTC
GTTGATTGGAAATTGGAAACTGATATTCGCAAGAAACAATTACTTAATTACAGTATTGAT
TTCGGAATCTGTATATTTTGTGGTAACTGTGTTGAGTATTGTCCAACAAATTGTTTATCA
ATGACTGAAGAATATGAGCTTTCTACTTATGATCGTCACGAATTGAATTATAATCAAATT
GCTCTAGGTCGTTTACCAATGTCAGTAATTGACGATTATACAATTCGAACAATTCTGAAT
TCTCCTCAAATAAAAAATAAGTAA
