# Supplementary material for: The complete chloroplast genome sequence of Morus cathayana and Morus multicaulis, and comparative analysis within genus Morus L
Source: PeerJ. 2017 Mar 8;5:e3037. doi: 10.7717/peerj.3037 (PMC5345388; doi:10.7717/peerj.3037)
Supplement: Supplemental Information 1 [file peerj-05-3037-s002.zip › ndhJ.fasta]

>cathayana
ATGCAGGGTCGTTTGTCTGTTTGGTTAATCAAACATGGGCTAGTTCATAGATCTTTGGGG
TTCGATTACCAAGGAATAGAGACGTTACAAATAAAGCCCGAGGATTGGCATTCCATTGCT
GTCATTTTATATGTATATGGTTACAATTATCTACGTTCCCAATGTGCCTATGATGTAGCA
CCGGGCGGACTGTTAGCCAGTGTATATCATCTTACGAGAATAGAGTATGGTATAGATCAA
CCGGAAGAAGTATGCATAAAAGTATTTGCCCCAAGGAGGAATCCTAGAATTCCGTCTGTT
TTCTGGATTTGGAAAAGTGCGGATTTTCAAGAAAGAGAATCTTATGATATGTTGGGAATC
TCTTATAATAATCATCCACGTCTGAAACGTATCTTAATGCCTGAAAGCTGGATAGGATGG
CCTTTACGTAAGGATTATATTGCCCCTAATTTTTATGAAATACAAGATGCTCATTGA
>indica
ATGCAGGGTCGTTTGTCTGTTTGGTTAATCAAACATGGGCTAGTTCATAGATCTTTGGGG
TTCGATTACCAAGGAATAGAGACGTTACAAATAAAGCCCGAGGATTGGCATTCCATTGCT
GTCATTTTATATGTATATGGTTACAATTATCTACGTTCCCAATGTGCCTATGATGTAGCA
CCGGGCGGACTGTTAGCCAGTGTATATCATCTTACGAGAATAGAGTATGGTATAGATCAA
CCGGAAGAAGTATGCATAAAAGTATTTGCCCCAAGGAGGAATCCTAGAATTCCGTCTGTT
TTCTGGATTTGGAAAAGTGCGGATTTTCAAGAAAGAGAATCTTATGATATGTTGGGAATC
TCTTATAATAATCATCCACGTCTGAAACGTATCTTAATGCCTGAAAGCTGGATAGGATGG
CCTTTACGTAAGGATTATATTGCCCCTAATTTTTATGAAATACAAGATGCTCATTGA
>mongolica
ATGCAGGGTCGTTTGTCTGTTTGGTTAATCAAACATGGGCTAGTTCATAGATCTTTGGGG
TTCGATTACCAAGGAATAGAGACGTTACAAATAAAGCCCGAGGATTGGCATTCCATTGCT
GTCATTTTATATGTATATGGTTACAATTATCTACGTTCCCAATGTGCCTATGATGTAGCA
CCGGGCGGACTGTTAGCCAGTGTATATCATCTTACGAGAATAGAGTATGGTATAGATCAA
CCGGAAGAAGTATGCATAAAAGTATTTGCCCCAAGGAGGAATCCTAGAATTCCGTCTGTT
TTCTGGATTTGGAAAAGTGCGGATTTTCAAGAAAGAGAATCTTATGATATGTTGGGAATC
TCTTATAATAATCATCCACGTCTGAAACGTATCTTAATGCCTGAAAGCTGGATAGGATGG
CCTTTACGTAAGGATTATATTGCCCCTAATTTTTATGAAATACAAGATGCTCATTGA
>multicaulis
ATGCAGGGTCGTTTGTCTGTTTGGTTAATCAAACATGGGCTAGTTCATAGATCTTTGGGG
TTCGATTACCAAGGAATAGAGACGTTACAAATAAAGCCCGAGGATTGGCATTCCATTGCT
GTCATTTTATATGTATATGGTTACAATTATCTACGTTCCCAATGTGCCTATGATGTAGCA
CCGGGCGGACTGTTAGCCAGTGTATATCATCTTACGAGAATAGAGTATGGTATAGATCAA
CCGGAAGAAGTATGCATAAAAGTATTTGCCCCAAGGAGGAATCCTAGAATTCCGTCTGTT
TTCTGGATTTGGAAAAGTGCGGATTTTCAAGAAAGAGAATCTTATGATATGTTGGGAATC
TCTTATAATAATCATCCACGTCTGAAACGTATCTTAATGCCTGAAAGCTGGATAGGATGG
CCTTTACGTAAGGATTATATTGCCCCTAATTTTTATGAAATACAAGATGCTCATTGA
>notabilis
ATGCAGGGTCGTTTGTCTGTTTGGTTAATCAAACATGGGCTAGTTCATAGATCTTTGGGG
TTCGATTACCAAGGAATAGAGATGTTACAAATAAAGCCCGAGGATTGGCATTCCATTGCT
GTCATTTTATATGTATATGGTTACAATTATCTACGTTCCCAATGTGCCTATGATGTAGCA
CCGGGCGGACTGTTAGCCAGTGTATATCATCTTACGAGAATAGAGTATGGTATAGATCAA
CCGGAAGAAGTATGCATAAAAGTATTTGCCCCAAGGAGGAATCCTAGAATTCCGTCTGTT
TTCTGGATTTGGAAAAGTGCGGATTTTCAAGAAAGAGAATCTTATGATATGTTGGGAATC
TCTTATAATAATCATCCACGTCTGAAACGTATCTTAATGCCTGAAAGCTGGATAGGATGG
CCTTTACGTAAGGATTATATTGCCCCTAATTTTTATGAAATACAAGATGCTCATTGA
