# Supplementary material for: The complete chloroplast genome sequence of Morus cathayana and Morus multicaulis, and comparative analysis within genus Morus L
Source: PeerJ. 2017 Mar 8;5:e3037. doi: 10.7717/peerj.3037 (PMC5345388; doi:10.7717/peerj.3037)
Supplement: Supplemental Information 1 [file peerj-05-3037-s002.zip › petA.fasta]

>cathayana
ATGCAAATGAGAAATACCTTTTCTTGGATAAAGGAAGAGATTATTCGATTCATTGCCGTA
TCGCTCATAATATATATAATAACTCGGGCACCCATTTCAAATGCGTATCCTATTTTTGCA
CAGCAGAGTTATGAAAATCCACGAGAAGCGACTGGCCGTATTGTATGTGCCAATTGCCAT
TTAGCTAACAAGCCCGTGGATATCGAGGTTCCACAAGCGGTACTTCCTGATACTGTATTT
GAAGCAGTTGTTCGAATTCCTTATGATTTGCAACTGAAACAAGTTCTTGCTAATGGTAAA
AAAGGAGCCTTGAATGTGGGAGCTGTTCTTATTTTACCTGAGGGGTTTGAATTAGCCCCT
CCCGATCGTATTTCGCCCGAGATTAAAGAAAAGATAAGCAATCTGTCTTTTCAGAGCTAT
CGCCCCACGAAAAAAAATATTCTTGTGATAGGTCCTGTTCCTGGTCAAAAATATAGTGAA
ATCACCTTTCCTATTCTTTCCCCGGACCCCGCTACTAAGAAAGACGTTCACTTCTTAAAA
TATCCCATATACGTAGGCGGGAACAGGGGAAGGGGTCAGATTTATCCCGACGGGAGCAAG
AGTAACAATAATGTTTATAATGCTACATCGGCGGGTATAGTAAGCAAAATCATACGAAAA
GAAAAAGGGGGATACGAAATAACCATAGTGGATGCATCGGATGGACGTCAAGTGGTTGAT
ATTATCCCTCCAGGACCAGAACTTCTTGTTTCAGAGGGCGAATCCATCAAACTGGATCAA
CCATTAACGAGTAATCCGAATGTGGGTGGATTTGGTCAGGGGGATGCGGAAATAGTACTT
CAAGATCCATTACGTGTACAAGGCCTTTTGCTCTTCTTGGCATCTATTATTTTGGCACAA
ATCTTTTTGGTTCTTAAAAAGAAACAGTTTGAGAAGGTTCAATTGTCCGAAATGAATTTC
TAG
>indica
ATGCAAATGAGAAATACCTTTTCTTGGATAAAGGAAGAGATTATTCGATTCATTGCCGTA
TCGCTCATAATATATATAATAACTCGGGCACCCATTTCAAATGCGTATCCTATTTTTGCA
CAGCAGAGTTATGAAAATCCACGAGAAGCGACTGGCCGTATTGTATGTGCCAATTGCCAT
TTAGCTAACAAGCCCGTGGATATCGAGGTTCCACAAGCGGTACTTCCTGATACTGTATTT
GAAGCAGTTGTTCGAATTCCTTATGATTTGCAACTGAAACAAGTTCTTGCTAATGGTAAA
AAAGGAGCCTTGAATGTGGGAGCTGTTCTTATTTTACCTGAGGGGTTTGAATTAGCCCCT
CCCGATCGTATTTCGCCCGAGATTAAAGAAAAGATAAGCAATCTGTCTTTTCAGAGCTAT
CGCCCCACGAAAAAAAATATTCTTGTGATAGGTCCTGTTCCTGGTCAAAAATATAGTGAA
ATCACCTTTCCTATTCTTTCCCCGGACCCCGCTACTAAGAAAGACGTTCACTTCTTAAAA
TATCCCATATACGTAGGCGGGAACAGGGGAAGGGGTCAGATTTATCCCGACGGGAGCAAG
AGTAACAATAATGTTTATAATGCTACATCGGCGGGTATAGTAAGCAAAATCATACGAAAA
GAAAAAGGGGGATACGAAATAACCATAGTGGATGCATCGGATGGACGTCAAGTGGTTGAT
ATTATCCCTCCAGGACCAGAACTTCTTGTTTCAGAGGGCGAATCCATCAAACTGGATCAA
CCATTAACGAGTAATCCGAATGTGGGTGGATTTGGTCAGGGGGATGCGGAAATAGTACTT
CAAGATCCATTACGTGTACAAGGCCTTTTGCTCTTCTTGGCATCTATTATTTTGGCACAA
ATCTTTTTGGTTCTTAAAAAGAAACAGTTTGAGAAGGTTCAATTGTCCGAAATGAATTTC
TAG
>mongolica
ATGCAAATGAGAAATACCTTTTCTTGGATAAAGGAAGAGATTATTCGATTCATTGCCGTA
TCGCTCATAATATATATAATAACTCGGGCACCCATTTCAAATGCGTATCCTATTTTTGCA
CAGCAGAGTTATGAAAATCCACGAGAAGCGACTGGCCGTATTGTATGTGCCAATTGCCAT
TTAGCTAACAAGCCCGTGGATATCGAGGTTCCACAAGCGGTACTTCCTGATACTGTATTT
GAAGCAGTTGTTCGAATTCCTTATGATTTGCAACTGAAACAAGTTCTTGCTAATGGTAAA
AAAGGAGCCTTGAATGTGGGAGCTGTTCTTATTTTACCTGAGGGGTTTGAATTAGCCCCT
CCCGATCGTATTTCGCCCGAGATTAAAGAAAAGATAAGCAATCTGTCTTTTCAGAGCTAT
CGCCCCACGAAAAAAAATATTCTTGTGATAGGTCCTGTTCCTGGTCAAAAATATAGTGAA
ATCACCTTTCCTATTCTTTCCCCGGACCCCGCTACTAAGAAAGACGTTCACTTCTTAAAA
TATCCCATATACGTAGGCGGGAACAGGGGAAGGGGTCAGATTTATCCCGACGGGAGCAAG
AGTAACAATAATGTTTATAATGCTACATCGGCGGGTATAGTAAGCAAAATCATACGAAAA
GAAAAAGGGGGATACGAAATAACCATAGTGGATGCATCGGATGGACGTCAAGTGGTTGAT
ATTATCCCTCCAGGACCAGAACTTCTTGTTTCAGAGGGCGAATCCATCAAACTGGATCAA
CCATTAACGAGTAATCCGAATGTGGGTGGATTTGGTCAGGGGGATGCGGAAATAGTACTT
CAAGATCCATTACGTGTACAAGGCCTTTTGCTCTTCTTGGCATCTATTATTTTGGCACAA
ATCTTTTTGGTTCTTAAAAAGAAACAGTTTGAGAAGGTTCAATTGTCCGAAATGAATTTC
TAG
>multicaulis
ATGCAAATGAGAAATACCTTTTCTTGGATAAAGGAAGAGATTATTCGATTCATTGCCGTA
TCGCTCATAATATATATAATAACTCGGGCACCCATTTCAAATGCGTATCCTATTTTTGCA
CAGCAGAGTTATGAAAATCCACGAGAAGCGACTGGCCGTATTGTATGTGCCAATTGCCAT
TTAGCTAACAAGCCCGTGGATATCGAGGTTCCACAAGCGGTACTTCCTGATACTGTATTT
GAAGCAGTTGTTCGAATTCCTTATGATTTGCAACTGAAACAAGTTCTTGCTAATGGTAAA
AAAGGAGCCTTGAATGTGGGAGCTGTTCTTATTTTACCTGAGGGGTTTGAATTAGCCCCT
CCCGATCGTATTTCGCCCGAGATTAAAGAAAAGATAAGCAATCTGTCTTTTCAGAGCTAT
CGCCCCACGAAAAAAAATATTCTTGTGATAGGTCCTGTTCCTGGTCAAAAATATAGTGAA
ATCACCTTTCCTATTCTTTCCCCGGACCCCGCTACTAAGAAAGACGTTCACTTCTTAAAA
TATCCCATATACGTAGGCGGGAACAGGGGAAGGGGTCAGATTTATCCCGACGGGAGCAAG
AGTAACAATAATGTTTATAATGCTACATCGGCGGGTATAGTAAGCAAAATCATACGAAAA
GAAAAAGGGGGATACGAAATAACCATAGTGGATGCATCGGATGGACGTCAAGTGGTTGAT
ATTATCCCTCCAGGACCAGAACTTCTTGTTTCAGAGGGCGAATCCATCAAACTGGATCAA
CCATTAACGAGTAATCCGAATGTGGGTGGATTTGGTCAGGGGGATGCGGAAATAGTACTT
CAAGATCCATTACGTGTACAAGGCCTTTTGCTCTTCTTGGCATCTATTATTTTGGCACAA
ATCTTTTTGGTTCTTAAAAAGAAACAGTTTGAGAAGGTTCAATTGTCCGAAATGAATTTC
TAG
>notabilis
ATGCAAATGAGAAATACCTTTTCTTGGATAAAGGAAGAGATTATTCGATTCATTGCCGTA
TCGCTCATAATATATATAATAACTCGGGCACCCATTTCAAATGCGTATCCTATTTTTGCA
CAGCAGAGTTATGAAAATCCACGAGAAGCGACTGGCCGTATTGTATGTGCCAATTGCCAT
TTAGCTAACAAGCCCGTGGATATCGAGGTTCCACAAGCGGTACTTCCTGATACTGTATTT
GAAGCAGTTGTTCGAATTCCTTATGATTTGCAACTGAAACAAGTTCTTGCTAATGGTAAA
AAAGGAGCCTTGAATGTGGGAGCTGTTCTTATTTTACCTGAGGGGTTTGAATTAGCCCCT
CCCGATCGTATTTCGCCCGAGATTAAAGAAAAGATAAGCAATCTGTCTTTTCAGAGCTAT
CGCCCCACGAAAAAAAATATTCTTGTGATAGGTCCTGTTCCTGGTCAAAAATATAGTGAA
ATCACCTTTCCTATTCTTTCCCCGGACCCCGCTACTAAGAAAGACGTTCACTTCTTAAAA
TATCCCATATACGTAGGCGGGAACAGGGGAAGGGGTCAGATTTATCCCGACGGGAGCAAG
AGTAACAATAATGTTTATAATGCTACATCGGCGGGTATAGTAAGCAAAATCATACGAAAA
GAAAAAGGGGGATACGAAATAACCATAGTGGATGCATCGGATGGACGTCAAGTGGTTGAT
ATTATCCCTCCAGGACCAGAACTTCTTGTTTCAGAGGGCGAATCCATCAAACTGGATCAA
CCATTAACGAGTAATCCGAATGTGGGTGGATTTGGTCAGGGGGATGCGGAAATAGTACTT
CAAGATCCATTACGTGTACAAGGCCTTTTGCTCTTCTTGGCATCTATTATTTTGGCACAA
ATCTTTTTGGTTCTTAAAAAGAAACAGTTTGAGAAGGTTCAATTGTCCGAAATGAATTTC
TAG
