# Supplementary material for: The complete chloroplast genome sequence of Morus cathayana and Morus multicaulis, and comparative analysis within genus Morus L
Source: PeerJ. 2017 Mar 8;5:e3037. doi: 10.7717/peerj.3037 (PMC5345388; doi:10.7717/peerj.3037)
Supplement: Supplemental Information 1 [file peerj-05-3037-s002.zip › psaA.fasta]

>cathayana
ATGATTATTCGTTCGCCGGAACCAGACGTTAAAATTTTGGTAGATAGGGATCCCATAAAG
ACTTCTTTCGAGGAATGGGCCAGACCGGGTCATTTCTCAAGAACAATAGCTAAGGGGCCT
GATACTACCACTTGGATCTGGAACCTACACGCTGATGCTCACGATTTCGATAGCCAAACC
AGTGATTTAGAAGAGATCTCTCGAAAAGTATTTAGTGCCCATTTCGGTCAACTCTCCATC
ATCTTTCTTTGGCTGAGTGGTATGTATTTCCACGGTGCTCGTTTTTCCAATTATGAAGCA
TGGCTAAGCGATCCTACTCACATTGGACCTAGTGCCCAGGTGGTTTGGCCAATAGTGGGT
CAAGAAATATTGAATGGTGATGTAGGCGGGGGTTTCCGAGGAATACAAATAACCTCTGGT
TTTTTTCAGATTTGGCGAGCATCTGGAATAACTAATGAATTACAACTCTATTGTACTGCA
ATTGGTGCATTGGTTTTTGCAGCCTTAATGCTTTTTGCTGGTTGGTTCCATTATCACAAA
GCTGCTCCAAAATTGGCTTGGTTCCAAGATGTAGAATCTATGTTGAATCACCATTTAGCA
GGGCTACTAGGACTTGGGTCTCTTTCTTGGGCGGGGCATCAAGTACATGTATCTTTACCG
ATTAATCAATTTCTAAATGCTGGAGTAGATCCTAAAGAGATTCCACTTCCTCATGAATTT
ATCTTGAATCGGGATCTTTTGGCTCAACTTTATCCCAGTTTTGCTGAGGGAGCAACCCCA
TTTTTCACCTTGAATTGGTCAAAATATGCAGAATTTCTTACTTTTCGTGGAGGATTAGAT
CCAGTAACTGGGGGTCTCTGGCTGACCGATATTGCACACCATCATTTAGCTATTGCAATT
CTTTTCCTGGTAGCGGGTCACATGTATAGGACCAACTGGGGCATTGGTCATGGCATAAAA
GATATTTTAGAGGCTCATAAAGGCCCATTTACCGGCCAGGGCCATAAAGGCCTATACGAG
ATCCTAACAACGTCATGGCATGCTCAATTATCTCTTAACCTAGCTATGTTGGGCTCTTTA
ACCATTGTTGTAGCTCATCATATGTATTCCATGCCCCCTTATCCATATCTAGCTACTGAC
TATGGTACACAACTTTCATTGTTCACACATCACATGTGGATTGGTGGATTTCTCATAGTT
GGTGCTGCTGCGCATGCAGCCATTTTTATGGTAAGAGACTATGATCCAACCACTCGATAC
AACGATCTATTAGATCGTGTCCTTAGGCATCGCGATGCAATCATATCACATCTCAATTGG
GTATGTATATTTTTAGGCTTTCACAGTTTTGGTTTGTATATTCATAATGATACTATGAGC
GCTTTAGGGCGTCCCCAAGATATGTTTTCAGATACCGCTATACAATTACAACCCGTATTT
GCTCAATGGATACAAAACACCCATGCTTTAGCACCTGGTGCAACAGCCCCTGGTGCAACA
ACAAGCACCAGTTTGACTTGGGGAGGTGGTGATTTAGTAGCAGTGGGCGGCAAAGTTGCT
TTGTTACCTATTCCATTAGGAACCGCAGATTTTTTGGTCCATCACATTCATGCATTTACG
ATTCATGTGACGGTATTGATACTTCTGAAAGGTGTTCTATTTGCTCGTAGCTCGCGTTTG
ATACCAGATAAAGCAAATCTAGGTTTTCGTTTCCCTTGTGATGGACCTGGAAGAGGGGGG
ACATGTCAAGTATCTGCCTGGGATCATGTCTTCTTAGGGCTATTCTGGATGTATAATTCA
ATTTCAGTCGTAATATTCCATTTCAGTTGGAAAATGCAGTCAGACGTTTGGGGTAGTATA
AGTGATCAAGGAGTGGTAACTCATATCACGGGAGGAAACTTTGCGCAGAGTTCCACTACT
ATTAATGGGTGGCTCCGCGATTTCTTATGGGCACAGGCATCCCAGGTAATTCAGTCCTAT
GGTTCTTCATTATCTGCATATGGCCTTTTTTTCCTAGGTGCTCACTTTGTATGGGCTTTT
AGTCTAATGTTTCTATTCAGCGGGCGTGGTTATTGGCAAGAACTTATTGAATCCATCGTT
TGGGCTCATAATAAATTAAAGGTTGCTCCTGCTACTCAGCCTAGAGCCTTGAGCATTGTC
CAAGGACGTGCTGTAGGAGTAACCCATTACCTTCTGGGTGGAATTGCCACAACATGGGCA
TTCTTCTTAGCAAGAATTATTGCAGTAGGATAA
>indica
ATGATTATTCGTTCGCCGGAACCAGACGTTAAAATTTTGGTAGATAGGGATCCCATAAAG
ACTTCTTTCGAGGAATGGGCCAGACCGGGTCATTTCTCAAGAACAATAGCTAAGGGGCCT
GATACTACCACTTGGATCTGGAACCTACATGCTGATGCTCACGATTTCGATAGCCAAACC
AGTGATTTAGAAGAGATCTCTCGAAAAGTATTTAGTGCCCATTTCGGTCAACTCTCCATC
ATCTTTCTTTGGCTGAGTGGTATGTATTTCCACGGTGCTCGTTTTTCCAATTATGAAGCA
TGGCTAAGCGATCCTACTCACATTGGACCTAGTGCCCAGGTGGTTTGGCCAATAGTGGGT
CAAGAAATATTGAATGGTGATGTAGGCGGGGGTTTCCGAGGAATACAAATAACCTCTGGT
TTTTTTCAGATTTGGCGAGCATCTGGAATAACTAATGAATTACAACTCTATTGTACTGCA
ATTGGTGCATTGGTTTTTGCAGCCTTAATGCTTTTTGCTGGTTGGTTCCATTATCACAAA
GCTGCTCCAAAATTGGCTTGGTTCCAAGATGTAGAATCTATGTTGAATCACCATTTAGCA
GGGCTACTAGGACTTGGGTCTCTTTCTTGGGCGGGGCATCAAGTACATGTATCTTTACCG
ATTAATCAATTTCTAAATGCTGGAGTAGATCCTAAAGAGATTCCACTTCCTCATGAATTT
ATCTTGAATCGGGATCTTTTGGCTCAACTTTATCCCAGTTTTGCTGAGGGAGCAACCCCA
TTTTTCACCTTGAATTGGTCAAAATATGCAGAATTTCTTACTTTTCGTGGAGGATTAGAT
CCAGTAACTGGGGGTCTCTGGCTGACCGATATTGCACACCATCATTTAGCTATTGCAATT
CTTTTCCTGGTAGCGGGTCACATGTATAGGACCAACTGGGGCATTGGTCATGGCATAAAA
GATATTTTAGAGGCTCATAAAGGCCCATTTACCGGCCAGGGCCATAAAGGCCTATACGAG
ATCCTAACAACGTCATGGCATGCTCAATTATCTCTTAACCTAGCTATGTTGGGCTCTTTA
ACCATTGTTGTAGCTCATCATATGTATTCCATGCCCCCTTATCCATATCTAGCTACTGAC
TATGGTACACAACTTTCATTGTTCACACATCACATGTGGATTGGTGGATTTCTCATAGTT
GGTGCTGCTGCGCATGCAGCCATTTTTATGGTAAGAGACTATGATCCAACCACTCGATAC
AACGATCTATTAGATCGTGTCCTTAGGCATCGCGATGCAATCATATCACATCTCAATTGG
GTATGTATATTTTTAGGCTTTCACAGTTTTGGTTTGTATATTCATAATGATACTATGAGC
GCTTTAGGGCGTCCCCAAGATATGTTTTCAGATACCGCTATACAATTACAACCCGTATTT
GCTCAATGGATACAAAACACCCATGCTTTAGCACCTGGTGCAACAGCCCCTGGTGCAACA
ACAAGCACCAGTTTGACTTGGGGAGGTGGTGATTTAGTAGCAGTGGGCGGCAAAGTTGCT
TTGTTACCTATTCCATTAGGAACCGCAGATTTTTTGGTCCATCACATTCATGCATTTACG
ATTCATGTGACGGTATTGATACTTCTGAAAGGTGTTCTATTTGCTCGTAGCTCGCGTTTG
ATACCAGATAAAGCAAATCTAGGTTTTCGTTTCCCTTGTGATGGACCTGGAAGAGGGGGG
ACATGTCAAGTATCTGCCTGGGATCATGTCTTCTTAGGGCTATTCTGGATGTATAATTCA
ATTTCAGTCGTAATATTCCATTTCAGTTGGAAAATGCAGTCAGACGTTTGGGGTAGTATA
AGTGATCAAGGAGTGGTAACTCATATCACGGGAGGAAACTTTGCGCAGAGTTCCACTACT
ATTAATGGGTGGCTCCGCGATTTCTTATGGGCACAGGCATCCCAGGTAATTCAGTCCTAT
GGTTCTTCATTATCTGCATATGGCCTTTTTTTCCTAGGTGCTCACTTTGTATGGGCTTTT
AGTCTAATGTTTCTATTCAGCGGGCGTGGTTATTGGCAAGAACTTATTGAATCCATCGTT
TGGGCTCATAATAAATTAAAGGTTGCTCCTGCTACTCAGCCTAGAGCCTTGAGCATTGTC
CAAGGACGTGCTGTAGGAGTAACCCATTACCTTCTGGGTGGAATTGCCACAACATGGGCA
TTCTTCTTAGCAAGAATTATTGCAGTAGGATAA
>mongolica
ATGATTATTCGTTCGCCGGAACCAGACGTTAAAATTTTGGTAGATAGGGATCCCATAAAG
ACTTCTTTCGAGGAATGGGCCAGACCGGGTCATTTCTCAAGAACAATAGCTAAGGGGCCT
GATACTACCACTTGGATCTGGAACCTACACGCTGATGCTCACGATTTCGATAGCCAAACC
AGTGATTTAGAAGAGATCTCTCGAAAAGTATTTAGTGCCCATTTCGGTCAACTCTCCATC
ATCTTTCTTTGGCTGAGTGGTATGTATTTCCACGGTGCTCGTTTTTCCAATTATGAAGCA
TGGCTAAGCGATCCTACTCACATTGGACCTAGTGCCCAGGTGGTTTGGCCAATAGTGGGT
CAAGAAATATTGAATGGTGATGTAGGCGGGGGTTTCCGAGGAATACAAATAACCTCTGGT
TTTTTTCAGATTTGGCGAGCATCTGGAATAACTAATGAATTACAACTCTATTGTACTGCA
ATTGGTGCATTGGTTTTTGCAGCCTTAATGCTTTTTGCTGGTTGGTTCCATTATCACAAA
GCTGCTCCAAAATTGGCTTGGTTCCAAGATGTAGAATCTATGTTGAATCACCATTTAGCA
GGGCTACTAGGACTTGGGTCTCTTTCTTGGGCGGGGCATCAAGTACATGTATCTTTACCG
ATTAATCAATTTCTAAATGCTGGAGTAGATCCTAAAGAGATTCCACTTCCTCATGAATTT
ATCTTGAATCGGGATCTTTTGGCTCAACTTTATCCCAGTTTTGCTGAGGGAGCAACCCCA
TTTTTCACCTTGAATTGGTCAAAATATGCAGAATTTCTTACTTTTCGTGGAGGATTAGAT
CCAGTAACTGGGGGTCTCTGGCTGACCGATATTGCACACCATCATTTAGCTATTGCAATT
CTTTTCCTGGTAGCGGGTCACATGTATAGGACCAACTGGGGCATTGGTCATGGCATAAAA
GATATTTTAGAGGCTCATAAAGGCCCATTTACCGGCCAGGGCCATAAAGGCCTATACGAG
ATCCTAACAACGTCATGGCATGCTCAATTATCTCTTAACCTAGCTATGTTGGGCTCTTTA
ACCATTGTTGTAGCTCATCATATGTATTCCATGCCCCCTTATCCATATCTAGCTACTGAC
TATGGTACACAACTTTCATTGTTCACACATCACATGTGGATTGGTGGATTTCTCATAGTT
GGTGCTGCTGCGCATGCAGCCATTTTTATGGTAAGAGACTATGATCCAACCACTCGATAC
AACGATCTATTAGATCGTGTCCTTAGGCATCGCGATGCAATCATATCACATCTCAATTGG
GTATGTATATTTTTAGGCTTTCACAGTTTTGGTTTGTATATTCATAATGATACTATGAGC
GCTTTAGGGCGTCCCCAAGATATGTTTTCAGATACCGCTATACAATTACAACCCGTATTT
GCTCAATGGATACAAAACACCCATGCTTTAGCACCTGGTGCAACAGCCCCTGGTGCAACA
ACAAGCACCAGTTTGACTTGGGGAGGTGGTGATTTAGTAGCAGTGGGCGGCAAAGTTGCT
TTGTTACCTATTCCATTAGGAACCGCAGATTTTTTGGTCCATCACATTCATGCATTTACG
ATTCATGTGACGGTATTGATACTTCTGAAAGGTGTTCTATTTGCTCGTAGCTCGCGTTTG
ATACCAGATAAAGCAAATCTAGGTTTTCGTTTCCCTTGTGATGGACCTGGAAGAGGGGGG
ACATGTCAAGTATCTGCCTGGGATCATGTCTTCTTAGGGCTATTCTGGATGTATAATTCA
ATTTCAGTCGTAATATTCCATTTCAGTTGGAAAATGCAGTCAGACGTTTGGGGTAGTATA
AGTGATCAAGGAGTGGTAACTCATATCACGGGAGGAAACTTTGCGCAGAGTTCCACTACT
ATTAATGGGTGGCTCCGCGATTTCTTATGGGCACAGGCATCCCAGGTAATTCAGTCCTAT
GGTTCTTCATTATCTGCATATGGCCTTTTTTTCCTAGGTGCTCACTTTGTATGGGCTTTT
AGTCTAATGTTTCTATTCAGCGGGCGTGGTTATTGGCAAGAACTTATTGAATCCATCGTT
TGGGCTCATAATAAATTAAAGGTTGCTCCTGCTACTCAGCCTAGAGCCTTGAGCATTGTC
CAAGGACGTGCTGTAGGAGTAACCCATTACCTTCTGGGTGGAATTGCCACAACATGGGCA
TTCTTCTTAGCAAGAATTATTGCAGTAGGATAA
>multicaulis
ATGATTATTCGTTCGCCGGAACCAGACGTTAAAATTTTGGTAGATAGGGATCCCATAAAG
ACTTCTTTCGAGGAATGGGCCAGACCGGGTCATTTCTCAAGAACAATAGCTAAGGGGCCT
GATACTACCACTTGGATCTGGAACCTACACGCTGATGCTCACGATTTCGATAGCCAAACC
AGTGATTTAGAAGAGATCTCTCGAAAAGTATTTAGTGCCCATTTCGGTCAACTCTCCATC
ATCTTTCTTTGGCTGAGTGGTATGTATTTCCACGGTGCTCGTTTTTCCAATTATGAAGCA
TGGCTAAGCGATCCTACTCACATTGGACCTAGTGCCCAGGTGGTTTGGCCAATAGTGGGT
CAAGAAATATTGAATGGTGATGTAGGCGGGGGTTTCCGAGGAATACAAATAACCTCTGGT
TTTTTTCAGATTTGGCGAGCATCTGGAATAACTAATGAATTACAACTCTATTGTACTGCA
ATTGGTGCATTGGTTTTTGCAGCCTTAATGCTTTTTGCTGGTTGGTTCCATTATCACAAA
GCTGCTCCAAAATTGGCTTGGTTCCAAGATGTAGAATCTATGTTGAATCACCATTTAGCA
GGGCTACTAGGACTTGGGTCTCTTTCTTGGGCGGGGCATCAAGTACATGTATCTTTACCG
ATTAATCAATTTCTAAATGCTGGAGTAGATCCTAAAGAGATTCCACTTCCTCATGAATTT
ATCTTGAATCGGGATCTTTTGGCTCAACTTTATCCCAGTTTTGCTGAGGGAGCAACCCCA
TTTTTCACCTTGAATTGGTCAAAATATGCAGAATTTCTTACTTTTCGTGGAGGATTAGAT
CCAGTAACTGGGGGTCTCTGGCTGACCGATATTGCACACCATCATTTAGCTATTGCAATT
CTTTTCCTGGTAGCGGGTCACATGTATAGGACCAACTGGGGCATTGGTCATGGCATAAAA
GATATTTTAGAGGCTCATAAAGGCCCATTTACCGGCCAGGGCCATAAAGGCCTATACGAG
ATCCTAACAACGTCATGGCATGCTCAATTATCTCTTAACCTAGCTATGTTGGGCTCTTTA
ACCATTGTTGTAGCTCATCATATGTATTCCATGCCCCCTTATCCATATCTAGCTACTGAC
TATGGTACACAACTTTCATTGTTCACACATCACATGTGGATTGGTGGATTTCTCATAGTT
GGTGCTGCTGCGCATGCAGCCATTTTTATGGTAAGAGACTATGATCCAACCACTCGATAC
AACGATCTATTAGATCGTGTCCTTAGGCATCGCGATGCAATCATATCACATCTCAATTGG
GTATGTATATTTTTAGGCTTTCACAGTTTTGGTTTGTATATTCATAATGATACTATGAGC
GCTTTAGGGCGTCCCCAAGATATGTTTTCAGATACCGCTATACAATTACAACCCGTATTT
GCTCAATGGATACAAAACACCCATGCTTTAGCACCTGGTGCAACAGCCCCTGGTGCAACA
ACAAGCACCAGTTTGACTTGGGGAGGTGGTGATTTAGTAGCAGTGGGCGGCAAAGTTGCT
TTGTTACCTATTCCATTAGGAACCGCAGATTTTTTGGTCCATCACATTCATGCATTTACG
ATTCATGTGACGGTATTGATACTTCTGAAAGGTGTTCTATTTGCTCGTAGCTCGCGTTTG
ATACCAGATAAAGCAAATCTAGGTTTTCGTTTCCCTTGTGATGGACCTGGAAGAGGGGGG
ACATGTCAAGTATCTGCCTGGGATCATGTCTTCTTAGGGCTATTCTGGATGTATAATTCA
ATTTCAGTCGTAATATTCCATTTCAGTTGGAAAATGCAGTCAGACGTTTGGGGTAGTATA
AGTGATCAAGGAGTGGTAACTCATATCACGGGAGGAAACTTTGCGCAGAGTTCCACTACT
ATTAATGGGTGGCTCCGCGATTTCTTATGGGCACAGGCATCCCAGGTAATTCAGTCCTAT
GGTTCTTCATTATCTGCATATGGCCTTTTTTTCCTAGGTGCTCACTTTGTATGGGCTTTT
AGTCTAATGTTTCTATTCAGCGGGCGTGGTTATTGGCAAGAACTTATTGAATCCATCGTT
TGGGCTCATAATAAATTAAAGGTTGCTCCTGCTACTCAGCCTAGAGCCTTGAGCATTGTC
CAAGGACGTGCTGTAGGAGTAACCCATTACCTTCTGGGTGGAATTGCCACAACATGGGCA
TTCTTCTTAGCAAGAATTATTGCAGTAGGATAA
>notabilis
ATGATTATTCGTTCGCCGGAACCAGACGTTAAAATTTTGGTAGATAGGGATCCCATAAAG
ACTTCTTTCGAGGAATGGGCCAGACCGGGTCATTTCTCAAGAACAATAGCTAAGGGGCCT
GATACTACCACTTGGATCTGGAACCTACACGCTGATGCTCACGATTTCGATAGCCAAACC
AGTGATTTAGAAGAGATCTCTCGAAAAGTATTTAGTGCCCATTTCGGTCAACTCTCCATC
ATCTTTCTTTGGCTGAGTGGTATGTATTTCCACGGTGCTCGTTTTTCCAATTATGAAGCA
TGGCTAAGCGATCCTACTCACATTGGACCTAGTGCCCAGGTGGTTTGGCCAATAGTGGGT
CAAGAAATATTGAATGGTGATGTAGGCGGGGGTTTCCGAGGAATACAAATAACCTCTGGT
TTTTTTCAGATTTGGCGAGCATCTGGAATAACTAATGAATTACAACTCTATTGTACTGCA
ATTGGTGCATTGGTTTTTGCAGCCTTAATGCTTTTTGCTGGTTGGTTCCATTATCACAAA
GCTGCTCCAAAATTGGCTTGGTTCCAAGATGTAGAATCTATGTTGAATCACCATTTAGCA
GGGCTACTAGGACTTGGGTCTCTTTCTTGGGCGGGGCATCAAGTACATGTATCTTTACCG
ATTAATCAATTTCTAAATGCTGGAGTAGATCCTAAAGAGATTCCACTTCCTCATGAATTT
ATCTTGAATCGGGATCTTTTGGCTCAACTTTATCCCAGTTTTGCTGAGGGAGCAACCCCA
TTTTTCACCTTGAATTGGTCAAAATATGCAGAATTTCTTACTTTTCGTGGAGGATTAGAT
CCAGTAACTGGGGGTCTCTGGCTGACCGATATTGCACACCATCATTTAGCTATTGCAATT
CTTTTCCTGGTAGCGGGTCACATGTATAGGACCAACTGGGGCATTGGTCATGGCATAAAA
GATATTTTAGAGGCTCATAAAGGCCCATTTACCGGCCAGGGCCATAAAGGCCTATACGAG
ATCCTAACAACGTCATGGCATGCTCAATTATCTCTTAACCTAGCTATGTTGGGCTCTTTA
ACCATTGTTGTAGCTCATCATATGTATTCCATGCCCCCTTATCCATATCTAGCTACTGAC
TATGGTACACAACTTTCATTGTTCACACATCACATGTGGATTGGTGGATTTCTCATAGTT
GGTGCTGCTGCGCATGCAGCCATTTTTATGGTAAGAGACTATGATCCAACCACTCGATAC
AACGATCTATTAGATCGTGTCCTTAGGCATCGCGATGCAATCATATCACATCTCAATTGG
GTATGTATATTTTTAGGCTTTCACAGTTTTGGTTTGTATATTCATAATGATACTATGAGC
GCTTTAGGGCGTCCCCAAGATATGTTTTCAGATACCGCTATACAATTACAACCCGTCTTT
GCTCAATGGATACAAAACACCCATGCTTTAGCACCTGGTGCAACAGCCCCTGGTGCAACA
ACAAGCACCAGTTTGACTTGGGGAGGTGGTGATTTAGTAGCAGTGGGCGGCAAAGTTGCT
TTGTTACCTATTCCATTAGGAACCGCAGATTTTTTGGTCCATCACATTCATGCATTTACG
ATTCATGTGACGGTATTGATACTTCTGAAAGGTGTTCTATTTGCTCGTAGCTCGCGTTTG
ATACCAGATAAAGCAAATCTAGGTTTTCGTTTCCCTTGTGATGGACCTGGAAGAGGGGGG
ACATGTCAAGTATCTGCCTGGGATCATGTCTTCTTAGGGCTATTCTGGATGTATAATTCA
ATTTCAGTCGTAATATTCCATTTCAGTTGGAAAATGCAGTCAGACGTTTGGGGTAGTATA
AGTGATCAAGGAGTGGTAACTCATATCACGGGAGGAAACTTTGCGCAGAGTTCCACTACT
ATTAATGGGTGGCTCCGCGATTTCTTATGGGCACAGGCATCCCAGGTAATTCAGTCCTAT
GGTTCTTCATTATCTGCATATGGCCTTTTTTTCCTAGGTGCTCACTTTGTATGGGCTTTT
AGTCTAATGTTTCTATTCAGCGGGCGTGGTTATTGGCAAGAACTTATTGAATCCATCGTT
TGGGCTCATAATAAATTAAAGGTTGCTCCTGCTACTCAGCCTAGAGCCTTGAGCATTGTC
CAAGGACGTGCTGTAGGAGTAACCCATTACCTTCTGGGTGGAATTGCCACAACATGGGCA
TTCTTCTTAGCAAGAATTATTGCAGTAGGATAA
