# Supplementary material for: The complete chloroplast genome sequence of Morus cathayana and Morus multicaulis, and comparative analysis within genus Morus L
Source: PeerJ. 2017 Mar 8;5:e3037. doi: 10.7717/peerj.3037 (PMC5345388; doi:10.7717/peerj.3037)
Supplement: Supplemental Information 1 [file peerj-05-3037-s002.zip › psaB.fasta]

>cathayana
ATGGCATTAAGATTTCCAAGGTTTAGCCAAGGCTTAGCTCAGGACCCCACTACTCGTCGT
ATTTGGTTTGGTATTGCTACCGCACATGATTTCGAGAGTCATGATGATATTACTGAAGAA
CGTCTTTATCAGAATATTTTTGCCTCGCATTTCGGGCAATTAGCAATAATTTTTTTGTGG
ACTTCCGGAAATTTGTTTCATGTAGCTTGGCAAGGAAACTTTGAGGCATGGGTACAGGAC
CCCTTACATGTAAGACCTATTGCTCATGCAATTTGGGATCCTCATTTTGGCCAACCGGCT
GTGGAAGCTTTTACTCGAGGGGGTGCTCTTGGCCCAGTGAATATCGCTTATTCTGGTGTT
TATCAGTGGTGGTATACAATCGGTTTACGTACTAATGGAGATCTTTATAATGGAGCTCTT
TTTCTATTATTTATTTCGGCCATATCTTTAATAGCGGGTTGGTTACACCTACAACCGAAA
TGGAAACCGAGCGTTTCGTGGTTTAAAAATGCCGAATCTCGTCTCAATCATCATTTGTCA
GGGCTATTCGGAGTAAGCTCCTTGGCTTGGACAGGACATTTAGTTCATGTTGCTATTCCT
GGATCCAGGGGGGAATACGTTCGATGGAATAATTTCTTAGACGTATTGCCGCATCCCCAA
GGATTAGGCCCACTTTTTACGGGTCAGTGGAATCTTTATGCTCAAAACCCTGATTCAAGT
AGTCATTTATTTGGTACCTCCCAAGGAGCAGGAACTGCCATTCTAACCCTTCTCGGGGGA
TTCCATCCACAAACGCAAAGTTTATGGCTGACCGATATTGCTCATCATCATTTAGCTATT
GCATTTATTTTTCTTATTGCTGGTCATATGTATAGAACTAATTTCGGGATTGGGCACAGT
ATCAAAAATCTTTTAGAAGCACATATTCCGCCGGGGGGACGATTGGGGCGTGGACATAAA
GGTCTTTATGACACAATCAATAATTCGATTCATTTTCAATTAGGTCTTGCTCTAGCCTCT
TTAGGGGTTATTACTTCCTTGGTCGCTCAACACATGTATTCTTTACCCGCTTATGCATTC
ATAGCACAAGACTTTACTACTCAAGCTGCTTTATATACTCATCACCAATACATTGCAGGA
TTCATCATGACAGGAGCTTTTGCTCATGGAGCTATATTTTTTATTAGAGATTACAATCCG
GAACAGAACGAGGATAATGTATTGGCAAGAATGTTAGACCATAAAGAAGCTATCATATCC
CATTTAAGTTGGGCTAGCCTCTTTTTAGGGTTCCATACTTTGGGACTTTATGTTCATAAT
GATGTCATGCTTGCTTTTGGTACTCCGGAAAAACAAATCTTGATCGAACCTATATTTGCC
CAATGGATACAATCTGCTCATGGTAAAACTTCATATGGGTTCGATGTACTTTTATCCTCA
ACGAATGGTCCAGCATTCAATGCGGGTCGAAGCATATGGTTGCCCGGGTGGTTAAATGCT
GTTAATGAAAATAGTAATTCACTATTCTTAACAATAGGACCTGGAGACTTCTTGGTTCAT
CATGCTATTGCTCTAGGTTTACATACAACTACATTGATCTTAGTAAAGGGGGCTTTAGAT
GCACGTGGCTCCAAGTTAATGCCAGATAAAAAGGATTTTGGTTATAGTTTTCCTTGCGAT
GGTCCGGGACGAGGTGGCACTTGTGATATTTCGGCTTGGGACGCATTTTATTTGGCGGTT
TTTTGGATGTTAAATACCATTGGATGGGTGACTTTTTATTGGCATTGGAAGCACATCACA
TTGTGGCAGGGTAACGTTTCACAGTTTAATGAGTCTTCCACTTATTTGATGGGATGGTTA
AGGGATTATCTATGGTTAAACTCTTCACAACTTATCAACGGATATAACCCCTTCGGTATG
AATAGTTTATCGGTCTGGGCGTGGATGTTCTTATTTGGACATCTTGTTTGGGCTACTGGA
TTTATGTTCTTAATTTCCTGGCGTGGATATTGGCAGGAATTGATTGAAACTTTAGCATGG
GCTCATGAACGAACACCGTTGGCTAATTTGATTCGATGGAGAGATAAACCGGTGGCTCTT
TCCATTGTTCAAGCAAGATTGGTCGGGTTAGCCCACTTTTCTGTAGGTTATATATTCACT
TATGCGGCTTTCTTGATTGCTTCTACATCAGGAAAATTTGGTTAA
>indica
ATGGCATTAAGATTTCCAAGGTTTAGCCAAGGCTTAGCTCAGGACCCCACTACTCGTCGT
ATTTGGTTTGGTATTGCTACCGCACATGACTTCGAGAGTCATGATGATATTACTGAAGAA
CGTCTTTATCAGAATATTTTTGCCTCGCATTTCGGGCAATTAGCAATAATTTTTTTGTGG
ACTTCCGGAAATTTGTTTCATGTAGCTTGGCAAGGAAACTTTGAGGCATGGGTACAGGAC
CCCTTACATGTAAGACCTATTGCTCATGCAATTTGGGATCCTCATTTTGGCCAACCGGCT
GTGGAAGCTTTTACTCGAGGGGGTGCTCTTGGCCCAGTGAATATCGCTTATTCTGGTGTT
TATCAGTGGTGGTATACAATCGGTTTACGTACTAATGGAGATCTTTATAATGGAGCTCTT
TTTCTATTATTTATTTCGGCCATATCTTTAATAGCGGGTTGGTTACACCTACAACCGAAA
TGGAAACCGAGCGTTTCGTGGTTTAAAAATGCCGAATCTCGTCTCAATCATCATTTGTCA
GGGCTATTCGGAGTAAGCTCCTTGGCTTGGACAGGACATTTAGTTCATGTTGCTATTCCT
GGATCCAGGGGAGAATACGTTCGATGGAATAATTTCTTAGACGTATTGCCGCATCCCCAA
GGATTAGGTCCACTTTTTACGGGTCAGTGGAATCTTTATGCTCAAAACCCTGATTCAAGT
AGTCATTTATTTGGTAACTCCCAAGGAGCAGGAACTGCCATTCTAACCCTTCTCGGGGGA
TTCCATCCACAAACGCAAAGTTTATGGCTGACCGATATTGCTCATCATCATTTAGCTATT
GCATTTATTTTTCTTATTGCTGGTCATATGTATAGAACTAATTTCGGGATTGGGCACAGT
ATCAAAAATCTTTTAGAAGCACATATTCCGCCGGGGGGACGATTGGGGCGTGGGCATAAA
GGTCTTTATGACACAATCAATAATTCGATTCATTTTCAATTAGGTCTTGCTCTAGCCTCT
TTAGGGGTTATTACTTCCTTGGTCGCTCAACACATGTATTCTTTACCCGCTTATGCATTC
ATAGCACAAGACTTTACTACTCAAGCTGCTTTATATACTCATCACCAATACATTGCAGGA
TTCATCATGACAGGAGCTTTTGCTCATGGAGCTATATTTTTTATTAGAGATTACAATCCG
GAACAGAACGAGGATAATGTATTGGCAAGAATGTTAGACCATAAAGAAGCTATCATATCC
CATTTAAGTTGGGCTAGCCTCTTTCTAGGGTTCCATACTTTGGGACTTTATGTTCATAAT
GATGTCATGCTTGCTTTTGGTACTCCGGAAAAACAAATCTTGATCGAACCTATATTTGCC
CAATGGATACAATCTGCCCATGGTAAAACTTCATATGGGTTCGATGTACTTTTATCTTCA
ACGAATGGTCCGGCATTCAATGCCGGTCGAAGCATATGGTTGCCCGGTTGGTTAAATGCT
ATTAATGAAAATAGTAATTCACTATTCTTAACAATAGGACCTGGAGACTTTTTGGTTCAT
CATGCTATTGCTCTAGGTTTACATACAACTACATTGATCTTAGTAAAGGGGGCTTTAGAT
GCACGTGGCTCCAAGTTAATGCCAGATAAAAAGGATTTTGGTTATAGTTTTCCTTGTGAT
GGTCCGGGACGAGGCGGTACTTGTGATATTTCGGCTTGGGACGCATTTTATTTGGCGGTT
TTTTGGATGTTAAATACCATTGGATGGGTGACTTTTTATTGGCATTGGAAGCACATCACA
TTGTGGCAGGGTAACGTTTCACAGTTTAATGAGTCTTCAACTTATTTGATGGGATGGTTA
AGAGATTATCTATGGTTAAACTCTTCACAACTTATTAACGGATATAACCCCTTCGGTATG
AATAGTTTATCAGTCTGGGCGTGGATGTTCTTATTTGGACATCTTGTTTGGGCTACTGGA
TTTATGTTCTTAATTTCCTGGCGTGGATATTGGCAGGAATTGATTGAAACTTTAGCATGG
GCTCATGAACGAACACCTTTGGCTAATTTGATTCGATGGAGAGATAAACCGGTGGCTCTT
TCCATTGTTCAAGCAAGATTGGTTGGGTTAGCCCACTTTTCTGTCGGTTATATATTCACT
TATGCGGCTTTCTTGATTGCTTCTACATCAGGAAAATTTGGTTAA
>mongolica
ATGGCATTAAGATTTCCAAGGTTTAGCCAAGGCTTAGCTCAGGACCCCACTACTCGTCGT
ATTTGGTTTGGTATTGCTACCGCACATGATTTCGAGAGTCATGATGATATTACTGAAGAA
CGTCTTTATCAGAATATTTTTGCCTCGCATTTCGGGCAATTAGCAATAATTTTTTTGTGG
ACTTCCGGAAATTTGTTTCATGTAGCTTGGCAAGGAAACTTTGAGGCATGGGTACAGGAC
CCCTTACATGTAAGACCTATTGCTCATGCAATTTGGGATCCTCATTTTGGCCAACCGGCT
GTGGAAGCTTTTACTCGAGGGGGTGCTCTTGGCCCAGTGAATATCGCTTATTCTGGTGTT
TATCAGTGGTGGTATACAATCGGTTTACGTACTAATGGAGATCTTTATAATGGAGCTCTT
TTTCTATTATTTATTTCGGCCATATCTTTAATAGCGGGTTGGTTACACCTACAACCGAAA
TGGAAACCGAGCGTTTCGTGGTTTAAAAATGCCGAATCTCGTCTCAATCATCATTTGTCA
GGGCTATTCGGAGTAAGCTCCTTGGCTTGGACAGGACATTTAGTTCATGTTGCTATTCCT
GGATCCAGGGGGGAATACGTTCGATGGAATAATTTCTTAGACGTATTGCCGCATCCCCAA
GGATTAGGCCCACTTTTTACGGGTCAGTGGAATCTTTATGCTCAAAACCCTGATTCAAGT
AGTCATTTATTTGGTACCTCCCAAGGAGCAGGAACTGCCATTCTAACCCTTCTCGGGGGA
TTCCATCCACAAACGCAAAGTTTATGGCTGACCGATATTGCTCATCATCATTTAGCTATT
GCATTTATTTTTCTTATTGCTGGTCATATGTATAGAACTAATTTCGGGATTGGGCACAGT
ATCAAAAATCTTTTAGAAGCACATATTCCGCCGGGGGGACGATTGGGGCGTGGACATAAA
GGTCTTTATGACACAATCAATAATTCGATTCATTTTCAATTAGGTCTTGCTCTAGCCTCT
TTAGGGGTTATTACTTCCTTGGTCGCTCAACACATGTATTCTTTACCCGCTTATGCATTC
ATAGCACAAGACTTTACTACTCAAGCTGCTTTATATACTCATCACCAATACATTGCAGGA
TTCATCATGACAGGAGCTTTTGCTCATGGAGCTATATTTTTTATTAGAGATTACAATCCG
GAACAGAACGAGGATAATGTATTGGCAAGAATGTTAGACCATAAAGAAGCTATCATATCC
CATTTAAGTTGGGCTAGCCTCTTTTTAGGGTTCCATACTTTGGGACTTTATGTTCATAAT
GATGTCATGCTTGCTTTTGGTACTCCGGAAAAACAAATCTTGATCGAACCTATATTTGCC
CAATGGATACAATCTGCTCATGGTAAAACTTCATATGGGTTCGATGTACTTTTATCCTCA
ACGAATGGTCCAGCATTCAATGCGGGTCGAAGCATATGGTTGCCCGGGTGGTTAAATGCT
GTTAATGAAAATAGTAATTCACTATTCTTAACAATAGGACCTGGAGACTTCTTGGTTCAT
CATGCTATTGCTCTAGGTTTACATACAACTACATTGATCTTAGTAAAGGGGGCTTTAGAT
GCACGTGGCTCCAAGTTAATGCCAGATAAAAAGGATTTTGGTTATAGTTTTCCTTGCGAT
GGTCCGGGACGAGGTGGCACTTGTGATATTTCGGCTTGGGACGCATTTTATTTGGCGGTT
TTTTGGATGTTAAATACCATTGGATGGGTGACTTTTTATTGGCATTGGAAGCACATCACA
TTGTGGCAGGGTAACGTTTCACAGTTTAATGAGTCTTCCACTTATTTGATGGGATGGTTA
AGGGATTATCTATGGTTAAACTCTTCACAACTTATCAACGGATATAACCCCTTCGGTATG
AATAGTTTATCGGTCTGGGCGTGGATGTTCTTATTTGGACATCTTGTTTGGGCTACTGGA
TTTATGTTCTTAATTTCCTGGCGTGGATATTGGCAGGAATTGATTGAAACTTTAGCATGG
GCTCATGAACGAACACCCTTGGCTAATTTGATTCGATGGAGAGATAAACCGGTGGCTCTT
TCCATTGTTCAAGCAAGATTGGTCGGGTTAGCCCACTTTTCTGTAGGTTATATATTCACT
TATGCGGCTTTCTTGATTGCTTCTACATCAGGAAAATTTGGTTAA
>multicaulis
ATGGCATTAAGATTTCCAAGGTTTAGCCAAGGCTTAGCTCAGGACCCCACTACTCGTCGT
ATTTGGTTTGGTATTGCTACCGCACATGATTTCGAGAGTCATGATGATATTACTGAAGAA
CGTCTTTATCAGAATATTTTTGCCTCGCATTTCGGGCAATTAGCAATAATTTTTTTGTGG
ACTTCCGGAAATTTGTTTCATGTAGCTTGGCAAGGAAACTTTGAGGCATGGGTACAGGAC
CCCTTACATGTAAGACCTATTGCTCATGCAATTTGGGATCCTCATTTTGGCCAACCGGCT
GTGGAAGCTTTTACTCGAGGGGGTGCTCTTGGCCCAGTGAATATCGCTTATTCTGGTGTT
TATCAGTGGTGGTATACAATCGGTTTACGTACTAATGGAGATCTTTATAATGGAGCTCTT
TTTCTATTATTTATTTCGGCCATATCTTTAATAGCGGGTTGGTTACACCTACAACCGAAA
TGGAAACCGAGCGTTTCGTGGTTTAAAAATGCCGAATCTCGTCTCAATCATCATTTGTCA
GGGCTATTCGGAGTAAGCTCCTTGGCTTGGACAGGACATTTAGTTCATGTTGCTATTCCT
GGATCCAGGGGGGAATACGTTCGATGGAATAATTTCTTAGACGTATTGCCGCATCCCCAA
GGATTAGGCCCACTTTTTACGGGTCAGTGGAATCTTTATGCTCAAAACCCTGATTCAAGT
AGTCATTTATTTGGTACCTCCCAAGGAGCAGGAACTGCCATTCTAACCCTTCTCGGGGGA
TTCCATCCACAAACGCAAAGTTTATGGCTGACCGATATTGCTCATCATCATTTAGCTATT
GCATTTATTTTTCTTATTGCTGGTCATATGTATAGAACTAATTTCGGGATTGGGCACAGT
ATCAAAAATCTTTTAGAAGCACATATTCCGCCGGGGGGACGATTGGGGCGTGGACATAAA
GGTCTTTATGACACAATCAATAATTCGATTCATTTTCAATTAGGTCTTGCTCTAGCCTCT
TTAGGGGTTATTACTTCCTTGGTCGCTCAACACATGTATTCTTTACCCGCTTATGCATTC
ATAGCACAAGACTTTACTACTCAAGCTGCTTTATATACTCATCACCAATACATTGCAGGA
TTCATCATGACAGGAGCTTTTGCTCATGGAGCTATATTTTTTATTAGAGATTACAATCCG
GAACAGAACGAGGATAATGTATTGGCAAGAATGTTAGACCATAAAGAAGCTATCATATCC
CATTTAAGTTGGGCTAGCCTCTTTTTAGGGTTCCATACTTTGGGACTTTATGTTCATAAT
GATGTCATGCTTGCTTTTGGTACTCCGGAAAAACAAATCTTGATCGAACCTATATTTGCC
CAATGGATACAATCTGCTCATGGTAAAACTTCATATGGGTTCGATGTACTTTTATCCTCA
ACGAATGGTCCAGCATTCAATGCGGGTCGAAGCATATGGTTGCCCGGGTGGTTAAATGCT
GTTAATGAAAATAGTAATTCACTATTCTTAACAATAGGACCTGGAGACTTCTTGGTTCAT
CATGCTATTGCTCTAGGTTTACATACAACTACATTGATCTTAGTAAAGGGGGCTTTAGAT
GCACGTGGCTCCAAGTTAATGCCAGATAAAAAGGATTTTGGTTATAGTTTTCCTTGCGAT
GGTCCGGGACGAGGTGGCACTTGTGATATTTCGGCTTGGGACGCATTTTATTTGGCGGTT
TTTTGGATGTTAAATACCATTGGATGGGTGACTTTTTATTGGCATTGGAAGCACATCACA
TTGTGGCAGGGTAACGTTTCACAGTTTAATGAGTCTTCCACTTATTTGATGGGATGGTTA
AGGGATTATCTATGGTTAAACTCTTCACAACTTATCAACGGATATAACCCCTTCGGTATG
AATAGTTTATCGGTCTGGGCGTGGATGTTCTTATTTGGACATCTTGTTTGGGCTACTGGA
TTTATGTTCTTAATTTCCTGGCGTGGATATTGGCAGGAATTGATTGAAACTTTAGCATGG
GCTCATGAACGAACACCCTTGGCTAATTTGATTCGATGGAGAGATAAACCGGTGGCTCTT
TCCATTGTTCAAGCAAGATTGGTCGGGTTAGCCCACTTTTCTGTAGGTTATATATTCACT
TATGCGGCTTTCTTGATTGCTTCTACATCAGGAAAATTTGGTTAA
>notabilis
ATGGCATTAAGATTTCCAAGGTTTAGCCAAGGCTTAGCTCAGGACCCCACTACTCGTCGT
ATTTGGTTTGGTATTGCTACCGCACATGATTTCGAGAGTCATGATGATATTACTGAAGAA
CGTCTTTATCAGAATATTTTTGCCTCGCATTTCGGGCAATTAGCAATAATTTTTTTGTGG
ACTTCCGGAAATTTGTTTCATGTAGCTTGGCAAGGAAACTTTGAGGCATGGGTACAGGAC
CCCTTACATGTAAGACCTATTGCTCATGCAATTTGGGATCCTCATTTTGGCCAACCGGCT
GTGGAAGCTTTTACTCGAGGGGGTGCTCTTGGCCCAGTGAATATCGCTTATTCTGGTGTT
TATCAGTGGTGGTATACAATCGGTTTACGTACTAATGGAGATCTTTATAATGGAGCTCTT
TTTCTATTATTTATTTCGGCCATATCTTTAATAGCGGGTTGGTTACACCTACAACCGAAA
TGGAAACCGAGCGTTTCGTGGTTTAAAAATGCCGAATCTCGTCTCAATCATCATTTGTCA
GGGCTATTCGGAGTAAGCTCCTTGGCTTGGACAGGACATTTAGTTCATGTTGCTATTCCT
GGATCCAGGGGGGAATACGTTCGATGGAATAATTTCTTAGACGTATTGCCGCATCCCCAA
GGATTAGGCCCACTTTTTACGGGTCAGTGGAATCTTTATGCTCAAAACCCTGATTCAAGT
AGTCATTTATTTGGTACCTCCCAAGGAGCAGGAACTGCCATTCTAACCCTTCTCGGGGGA
TTCCATCCACAAACGCAAAGTTTATGGCTGACCGATATTGCTCATCATCATTTAGCTATT
GCATTTGTTTTTCTTATTGCTGGTCATATGTATAGAACTAATTTCGGGATTGGGCACAGT
ATCAAAAATCTTTTAGAAGCACATATTCCGCCGGGGGGACGATTGGGGCGTGGACATAAA
GGTCTTTATGACACAATCAATAATTCGATTCATTTTCAATTAGGTCTTGCTCTAGCCTCT
TTAGGGGTTATTACTTCTTTGGTCGCTCAACACATGTATTCTTTACCCGCTTATGCATTC
ATAGCACAAGACTTTACTACTCAAGCTGCTTTATATACTCATCACCAATACATTGCAGGA
TTCATCATGACAGGAGCTTTTGCTCATGGAGCTATATTTTTTATTAGAGATTACAATCCG
GAACAGAACGAGGATAATGTATTGGCAAGAATGTTAGACCATAAAGAAGCTATCATATCC
CATTTAAGTTGGGCTAGCCTCTTTTTAGGGTTCCATACTTTGGGACTTTATGTTCATAAT
GATGTCATGCTTGCTTTTGGTACTCCGGAAAAACAAATCTTGATCGAACCTATATTTGCC
CAATGGATACAATCTGCTCATGGTAAAACTTCATATGGGTTCGATGTACTTTTATCCTCA
ACGAATGGTCCAGCATTCAATGCGGGTCGAAGCATATGGTTGCCCGGGTGGTTAAATGCT
GTTAATGAAAATAGTAATTCACTATTCTTAACAATAGGACCTGGAGACTTCTTGGTTCAT
CATGCTATTGCTCTAGGTTTACATACAACTACATTGATCTTAGTAAAGGGGGCTTTAGAT
GCACGTGGCTCCAAGTTAATGCCAGATAAAAAGGATTTTGGTTATAGTTTTCCTTGCGAT
GGTCCGGGACGAGGTGGCACTTGTGATATTTCGGCTTGGGACGCATTTTATTTGGCGGTT
TTTTGGATGTTAAATACCATTGGATGGGTGACTTTTTATTGGCATTGGAAGCACATCACA
TTGTGGCAGGGTAACGTTTCACAGTTTAATGAGTCTTCCACTTATTTGATGGGATGGTTA
AGGGATTATCTATGGTTAAACTCTTCACAACTTATCAACGGATATAACCCCTTCGGTATG
AATAGTTTATCGGTCTGGGCGTGGATGTTCTTATTTGGACATCTTGTTTGGGCTACTGGA
TTTATGTTCTTAATTTCCTGGCGTGGATATTGGCAGGAATTGATTGAAACTTTAGCATGG
GCTCATGAACGAACACCCTTGGCTAATTTGATTCGATGGAGAGATAAACCGGTGGCTCTT
TCCATTGTTCAAGCAAGATTGGTCGGGTTAGCCCACTTTTCTGTAGGTTATATATTCACT
TATGCGGCTTTCTTGATTGCTTCTACATCAGGAAAATTTGGTTAA
