# Supplementary material for: The complete chloroplast genome sequence of Morus cathayana and Morus multicaulis, and comparative analysis within genus Morus L
Source: PeerJ. 2017 Mar 8;5:e3037. doi: 10.7717/peerj.3037 (PMC5345388; doi:10.7717/peerj.3037)
Supplement: Supplemental Information 1 [file peerj-05-3037-s002.zip › psbA.fasta]

>cathayana
ATGACTGCAATTTTAGAGAGACGCGAAAGCGAAAGCCTATGGGGTCGCTTTTGTAACTGG
ATAACCAGCACTGAAAACCGTCTTTACATTGGATGGTTTGGTGTTTTGATGATCCCTACC
TTATTGACCGCAACTTCTGTATTTATTATCGCTTTCATTGCTGCCCCTCCGGTAGATATT
GATGGTATTCGTGAACCTGTTTCTGGATCTCTACTTTATGGAAACAATATTATTTTTAGT
GCCATTATTCCTAATTCTGCAGCTATAGGTTTGCACTTTTACCCAATCTGGGAAGCGGCT
TCTGTTGATGAATGGTTATACAATGGTGGTCCTTATGAGTTAATTGTTCTACACTTCTTA
CTTGGTGTAGCTTGTTATATGGGTCGTGAGTGGGAACTTAGTTTCCGTCTGGGTATGCGC
CCTTGGATTGCTGTTGCATATTCAGCTCCTGTTGCAGCTGCTACTGCTGTTTTCTTGATC
TATCCAATTGGTCAAGGAAGCTTTTCTGACGGTATGCCTCTAGGAATCTCTGGTACTTTC
AACTTCATGATTGTATTCCAAGCTGAGCACAACATCCTTATGCACCCATTTCACATGTTA
GGTGTAGCTGGTGTATTCGGCGGCTCCCTATTCAGTGCTATGCATGGTTCCTTGGTAACC
TCTAGTTTGATCAGGGAAACCACAGAAAATGAATCTGCTAATGCAGGTTACAGATTCGGT
CAAGAGGAAGAAACCTATAATATTGTAGCCGCTCATGGTTATTTTGGCCGATTGATCTTC
CAATATGCAAGTTTCAACAATTCTCGTTCTTTACACTTCTTCCTAGCTGCTTGGCCTGTA
GTAGGTATTTGGTTTACCGCTTTAGGCATTAGCACTATGGCTTTCAACTTAAATGGTTTT
AATTTCAACCAATCTGTAGTTGATAGTCAAGGTCGTGTAATTAATACTTGGGCTGATATC
ATTAACCGTGCTAATCTTGGTATGGAAGTTATGCACGAGCGTAATGCTCATAACTTCCCT
CTAGACCTAGCTGGTGTAGAAGTTCCATCTACAAATGGATAA
>indica
ATGACTGCAATTTTAGAGAGACGCGAAAGCGAAAGCCTATGGGGTCGCTTTTGTAACTGG
ATAACCAGCACTGAAAACCGTCTTTACATTGGATGGTTTGGTGTTTTGATGATCCCTACC
TTATTGACCGCAACTTCTGTATTTATTATCGCTTTCATTGCTGCCCCTCCGGTAGATATT
GATGGTATTCGTGAACCTGTTTCTGGATCTCTACTTTATGGAAACAATATTATTTCTGGT
GCCATTATTCCTACTTCTGCAGCTATAGGTTTGCACTTTTACCCAATCTGGGAAGCGGCT
TCTGTTGATGAATGGTTATACAATGGTGGTCCTTATGAGTTAATTGTTCTACACTTCTTA
CTTGGTGTAGCTTGTTATATGGGTCGTGAGTGGGAACTTAGTTTCCGTCTGGGTATGCGC
CCTTGGATTGCTGTTGCATATTCAGCTCCTGTTGCAGCTGCTACTGCTGTTTTCTTGATC
TATCCAATTGGTCAAGGAAGCTTTTCTGACGGTATGCCTCTAGGAATCTCTGGTACTTTC
AACTTCATGATTGTATTCCAAGCTGAGCACAACATCCTTATGCACCCATTTCACATGTTA
GGTGTAGCTGGTGTATTCGGCGGCTCCCTATTCAGTGCTATGCATGGTTCCTTGGTAACC
TCTAGTTTGATCAGGGAAACCACAGAAAATGAATCTGCTAATGCAGGTTACAGATTCGGT
CAAGAGGAAGAAACCTATAATATTGTAGCCGCTCATGGTTATTTTGGCCGATTGATCTTC
CAATATGCAAGTTTCAACAATTCTCGTTCTTTACACTTCTTCCTAGCTGCTTGGCCTGTA
GTAGGTATTTGGTTTACCGCTTTAGGCATTAGCACTATGGCTTTCAACTTAAATGGTTTT
AATTTCAACCAATCTGTAGTTGATAGTCAAGGTCGTGTAATTAATACTTGGGCTGATATC
ATTAACCGTGCTAATCTTGGTATGGAAGTTATGCACGAGCGTAATGCTCATAACTTCCCT
CTAGACCTAGCTGGTGTAGAAGTTCCATCTACAAATGGATAA
>mongolica
ATGACTGCAATTTTAGAGAGACGCGAAAGCGAAAGCCTATGGGGTCGCTTTTGTAACTGG
ATAACCAGCACTGAAAACCGTCTTTACATTGGATGGTTTGGTGTTTTGATGATCCCTACC
TTATTGACCGCAACTTCTGTATTTATTATCGCTTTCATTGCTGCCCCTCCGGTAGATATT
GATGGTATTCGTGAACCTGTTTCTGGATCTCTACTTTATGGAAACAATATTATTTCTGGT
GCCATTATTCCTACTTCTGCAGCTATAGGTTTGCACTTTTACCCAATCTGGGAAGCGGCT
TCTGTTGATGAATGGTTATACAATGGTGGTCCTTATGAGTTAATTGTTCTACACTTCTTA
CTTGGTGTAGCTTGTTATATGGGTCGTGAGTGGGAACTTAGTTTCCGTCTGGGTATGCGC
CCTTGGATTGCTGTTGCATATTCAGCTCCTGTTGCAGCTGCTACTGCTGTTTTCTTGATC
TATCCAATTGGTCAAGGAAGCTTTTCTGACGGTATGCCTCTAGGAATCTCTGGTACTTTC
AACTTCATGATTGTATTCCAAGCTGAGCACAACATCCTTATGCACCCATTTCACATGTTA
GGTGTAGCTGGTGTATTCGGCGGCTCCCTATTCAGTGCTATGCATGGTTCCTTGGTAACC
TCTAGTTTGATCAGGGAAACCACAGAAAATGAATCTGCTAATGCAGGTTACAGATTCGGT
CAAGAGGAAGAAACCTATAATATTGTAGCCGCTCATGGTTATTTTGGCCGATTGATCTTC
CAATATGCAAGTTTCAACAATTCTCGTTCTTTACACTTCTTCCTAGCTGCTTGGCCTGTA
GTAGGTATTTGGTTTACCGCTTTAGGCATTAGCACTATGGCTTTCAACTTAAATGGTTTT
AATTTCAACCAATCTGTAGTTGATAGTCAAGGTCGTGTAATTAATACTTGGGCTGATATC
ATTAACCGTGCTAATCTTGGTATGGAAGTTATGCACGAGCGTAATGCTCATAACTTCCCT
CTAGACCTAGCTGGTGTAGAAGTTCCATCTACAAATGGATAA
>multicaulis
ATGACTGCAATTTTAGAGAGACGCGAAAGCGAAAGCCTATGGGGTCGCTTTTGTAACTGG
ATAACCAGCACTGAAAACCGTCTTTACATTGGATGGTTTGGTGTTTTGATGATCCCTACC
TTATTGACCGCAACTTCTGTATTTATTATCGCTTTCATTGCTGCCCCTCCGGTAGATATT
GATGGTATTCGTGAACCTGTTTCTGGATCTCTACTTTATGGAAACAATATTATTTCTGGT
GCCATTATTCCTACTTCTGCAGCTATAGGTTTGCACTTTTACCCAATCTGGGAAGCGGCT
TCTGTTGATGAATGGTTATACAATGGTGGTCCTTATGAGTTAATTGTTCTACACTTCTTA
CTTGGTGTAGCTTGTTATATGGGTCGTGAGTGGGAACTTAGTTTCCGTCTGGGTATGCGC
CCTTGGATTGCTGTTGCATATTCAGCTCCTGTTGCAGCTGCTACTGCTGTTTTCTTGATC
TATCCAATTGGTCAAGGAAGCTTTTCTGACGGTATGCCTCTAGGAATCTCTGGTACTTTC
AACTTCATGATTGTATTCCAAGCTGAGCACAACATCCTTATGCACCCATTTCACATGTTA
GGTGTAGCTGGTGTATTCGGCGGCTCCCTATTCAGTGCTATGCATGGTTCCTTGGTAACC
TCTAGTTTGATCAGGGAAACCACAGAAAATGAATCTGCTAATGCAGGTTACAGATTCGGT
CAAGAGGAAGAAACCTATAATATTGTAGCTGCTCATGGTTATTTTGGCCGATTGATCTTC
CAATATGCAAGTTTCAACAATTCTCGTTCTTTACACTTCTTCCTAGCTGCTTGGCCTGTA
GTAGGTATTTGGTTTACCGCTTTAGGCATTAGCACTATGGCTTTCAACTTAAATGGTTTT
AATTTCAACCAATCTGTAGTTGATAGTCAAGGTCGTGTAATTAATACTTGGGCTGATATC
ATTAACCGTGCTAATCTTGGTATGGAAGTTATGCACGAGCGTAATGCTCATAACTTCCCT
CTAGACCTAGCTGGTGTAGAAGTTCCATCTACAAATGGATAA
>notabilis
ATGACTGCAATTTTAGAGAGACGCGAAAGCGAAAGCCTATGGGGTCGCTTTTGTAACTGG
ATAACCAGCACTGAAAACCGTCTTTACATTGGATGGTTTGGTGTTTTGATGATCCCTACC
TTATTGACCGCAACTTCTGTATTTATTATCGCTTTCATTGCTGCCCCTCCGGTAGATATT
GATGGTATTCGTGAACCTGTTTCTGGATCTCTACTTTATGGAAACAATATTATTTCTGGT
GCCATTATTCCTACTTCTGCAGCTATAGGTTTGCACTTTTACCCAATCTGGGAAGCGGCT
TCTGTTGATGAATGGTTATACAATGGTGGTCCTTATGAGTTAATTGTTCTACACTTCTTA
CTTGGTGTAGCTTGTTATATGGGTCGTGAGTGGGAACTTAGTTTCCGTCTGGGTATGCGC
CCTTGGATTGCTGTTGCATATTCAGCTCCTGTTGCAGCTGCTACTGCTGTTTTCTTGATC
TATCCAATTGGTCAAGGAAGCTTTTCTGACGGTATGCCTCTAGGAATCTCTGGTACTTTC
AACTTCATGATTGTATTCCAAGCTGAGCACAACATCCTTATGCACCCATTTCACATGTTA
GGTGTAGCTGGTGTATTCGGCGGCTCCCTATTCAGTGCTATGCATGGTTCCTTGGTAACC
TCTAGTTTGATCAGGGAAACCACAGAAAATGAATCTGCTAATGCAGGTTACAGATTCGGT
CAAGAGGAAGAAACCTATAATATTGTAGCCGCTCATGGTTATTTTGGCCGATTGATCTTC
CAATATGCAAGTTTCAACAATTCTCGTTCTTTACACTTCTTCCTAGCTGCTTGGCCTGTA
GTAGGTATTTGGTTTACCGCTTTAGGCATTAGCACTATGGCTTTCAACTTAAATGGTTTT
AATTTCAACCAATCTGTAGTTGATAGTCAAGGTCGTGTAATTAATACTTGGGCTGATATC
ATTAACCGTGCTAATCTTGGTATGGAAGTTATGCACGAGCGTAATGCTCATAACTTCCCT
CTAGACCTAGCTGGTGTAGAAGTTCCATCTACAAATGGATAA
