# Supplementary material for: The complete chloroplast genome sequence of Morus cathayana and Morus multicaulis, and comparative analysis within genus Morus L
Source: PeerJ. 2017 Mar 8;5:e3037. doi: 10.7717/peerj.3037 (PMC5345388; doi:10.7717/peerj.3037)
Supplement: Supplemental Information 1 [file peerj-05-3037-s002.zip › psbB.fasta]

>cathayana
ATGGGTTTGCCTTGGTATCGTGTTCATACGGTCGTATTGAACGATCCCGGTCGTTTGATT
TCTGTCCATATAATGCATACAGCTCTGGTTGCTGGTTGGGCCGGTTCGATGGCTCTATAT
GAATTAGCTGTTTTTGATCCCTCTGACCCTGTTCTTGATCCAATGTGGAGACAGGGTATG
TTCGTTATACCCTTCATGACTCGTTTAGGAATAACCAATTCATGGGGGGGTTGGAGTATT
ACCGGGGGGACTATAACGAATCCGGGTATTTGGAGTTACGAAGGTGTGGCTGGTGCACAT
ATTGTGTTTTCTGGCTTGTGCTTTTTGGCAGCTATCTGGCATTGGGTGTATTGGGATCTA
GAAATATTTTGTGATGAACGTACAGGCAAACCCTCTTTGGATTTGCCCAAGATCTTTGGA
ATTCATTTATTTCTCTCAGGAGTGGCGTGCTTTGGTTTTGGCGCATTTCATGTAACAGGA
TTGTATGGTCCTGGAATATGGGTATCCGATCCTTATGGACTAACGGGAAGGGTACAAGCT
GTAAATCCAGCATGGGGTGTGGAAGGTTTTGATCCTTTTGTTCCGGGAGGAATAGCCTCT
CATCATATTGCAGCAGGAACCTTGGGCATATTGGCGGGTCTATTCCATCTTAGTGTCCGT
CCGCCCCAACGTCTATACAAAGGATTACGTATGGGAAATATTGAAACCGTCCTTTCCAGT
AGTATCGCTGCGGTCTTTTTTGCAGCTTTTGTAGTTGCTGGAACTATGTGGTATGGCTCG
GCAACTACCCCCATTGAATTATTTGGTCCCACCCGTTATCAATGGGATCAAGGATACTTC
CAACAAGAAATATATCGAAGAGTTAGTGCTGGGCTAGCCGAAAATAAAAGTTTATCTGAA
GCTTGGTCTAAAATTCCTGAAAAATTAGCCTTTTATGATTACATTGGCAATAATCCGGCA
AAAGGGGGATTATTTAGAGCGGGCTCAATGGACAACGGGGATGGAATAGCTGTTGGTTGG
TTAGGACACCCGATCTTTAGAGATAAAGAAGGGCGTGAACTTTATGTACGTCGTATGCCT
ACTTTTTTTGAAACATTTCCGGTTGTTTTGGTAGACGGAGACGGAATTGTTAGAGCCGAT
GTCCCTTTTAGAAGGGCAGAATCGAAATATAGTGTCGAACAAGTAGGTGTAACTGTTGAG
TTCTATGGCGGTGAACTCAATGGAGTCAGTTATAGTGATCCAGCTACTGTGAAAAAATAT
GCTAGACGTGCTCAATTGGGTGAAATTTTTGAATTAGATCGTGCGACTTTGAAATCCGAT
GGTGTTTTTCGTAGCAGTCCGAGGGGTTGGTTTACTTTTGGACATGCTTCGTTTGCTCTG
CTCTTCTTCTTTGGACACATTTGGCATGGTGCTAGAACCCTGTTCAGGGATGTTTTTGCT
GGTATTGACCCGGATTTGGATGCTCAAGTGGAATTTGGAGCATTCCAAAAACTTGGAGAT
CCAACTACAAGAAGACAAGTAGTCTGA
>indica
ATGGGTTTGCCTTGGTATCGTGTTCATACGGTCGTATTGAACGATCCCGGTCGTTTGATT
TCTGTCCATATAATGCATACAGCTCTGGTTGCTGGTTGGGCCGGTTCGATGGCTCTATAT
GAATTAGCTGTTTTTGATCCCTCTGACCCTGTTCTTGATCCAATGTGGAGACAGGGTATG
TTCGTTATACCCTTCATGACTCGTTTAGGAATAACCAATTCATGGGGGGGTTGGAGTATT
ACCGGGGGGACTATAACGAATCCGGGTATTTGGAGTTACGAAGGTGTGGCTGGTGCACAT
ATTGTGTTTTCTGGCTTGTGCTTTTTGGCAGCTATCTGGCATTGGGTGTATTGGGATCTA
GAAATATTTTGTGATGAACGTACAGGCAAACCCTCTTTGGATTTGCCCAAGATCTTTGGA
ATTCATTTATTTCTCTCAGGAGTGGCGTGCTTTGGTTTTGGCGCATTTCATGTAACAGGA
TTGTATGGTCCTGGAATATGGGTATCCGATCCTTATGGACTAACGGGAAGGGTACAAGCT
GTAAATCCAGCATGGGGTGTGGAAGGTTTTGATCCTTTTGTTCCGGGAGGAATAGCCTCT
CATCATATTGCAGCAGGAACCTTGGGCATATTGGCGGGTCTATTCCATCTTAGTGTCCGT
CCGCCCCAACGTCTATACAAAGGATTACGTATGGGAAATATTGAAACCGTCCTTTCCAGT
AGTATCGCTGCGGTCTTTTTTGCAGCTTTTGTAGTTGCTGGAACTATGTGGTATGGCTCG
GCAACTACCCCCATTGAATTATTTGGTCCCACCCGTTATCAATGGGATCAAGGATACTTC
CAACAAGAAATATATCGAAGAGTTAGTGCTGGGCTAGCCGAAAATAAAAGTTTATCTGAA
GCTTGGTCTAAAATTCCTGAAAAATTAGCCTTTTATGATTACATTGGCAATAATCCGGCA
AAAGGGGGATTATTTAGAGCGGGCTCAATGGACAACGGGGATGGAATAGCTGTTGGTTGG
TTAGGACACCCGATCTTTAGAGATAAAGAAGGGCGTGAACTTTATGTACGTCGTATGCCT
ACTTTTTTTGAAACATTTCCGGTTGTTTTGGTAGACGGAGACGGAATTGTTAGAGCCGAT
GTCCCTTTTAGAAGGGCAGAATCGAAATATAGTGTCGAACAAGTAGGTGTAACTGTTGAG
TTCTATGGCGGTGAACTCAATGGAGTCAGTTATAGTGATCCAGCTACTGTGAAAAAATAT
GCTAGACGTGCTCAATTGGGTGAAATTTTTGAATTAGATCGTGCGACTTTGAAATCCGAT
GGTGTTTTTCGTAGCAGTCCGAGGGGTTGGTTTACTTTTGGACATGCTTCGTTTGCTCTG
CTCTTCTTCTTTGGACACATTTGGCATGGTGCTAGAACCCTGTTCAGGGATGTTTTTGCT
GGTATTGACCCGGATTTGGATGCTCAAGTGGAATTTGGAGCATTCCAAAAACTTGGAGAT
CCAACTACAAGAAGACAAGTAGTCTGA
>mongolica
ATGGGTTTGCCTTGGTATCGTGTTCATACGGTCGTATTGAACGATCCCGGTCGTTTGATT
TCTGTCCATATAATGCATACAGCTCTGGTTGCTGGTTGGGCCGGTTCGATGGCTCTATAT
GAATTAGCTGTTTTTGATCCCTCTGACCCTGTTCTTGATCCAATGTGGAGACAGGGTATG
TTCGTTATACCCTTCATGACTCGTTTAGGAATAACCAATTCATGGGGGGGTTGGAGTATT
ACCGGGGGGACTATAACGAATCCGGGTATTTGGAGTTACGAAGGTGTGGCTGGTGCACAT
ATTGTGTTTTCTGGCTTGTGCTTTTTGGCAGCTATCTGGCATTGGGTGTATTGGGATCTA
GAAATATTTTGTGATGAACGTACAGGCAAACCCTCTTTGGATTTGCCCAAGATCTTTGGA
ATTCATTTATTTCTCTCAGGAGTGGCGTGCTTTGGTTTTGGCGCATTTCATGTAACAGGA
TTGTATGGTCCTGGAATATGGGTATCCGATCCTTATGGACTAACGGGAAGGGTACAAGCT
GTAAATCCAGCATGGGGTGTGGAAGGTTTTGATCCTTTTGTTCCGGGAGGAATAGCCTCT
CATCATATTGCAGCAGGAACCTTGGGCATATTGGCGGGTCTATTCCATCTTAGTGTCCGT
CCGCCCCAACGTCTATACAAAGGATTACGTATGGGAAATATTGAAACCGTCCTTTCCAGT
AGTATCGCTGCGGTCTTTTTTGCAGCTTTTGTAGTTGCTGGAACTATGTGGTATGGCTCG
GCAACTACCCCCATTGAATTATTTGGTCCCACCCGTTATCAATGGGATCAAGGATACTTC
CAACAAGAAATATATCGAAGAGTTAGTGCTGGGCTAGCCGAAAATAAAAGTTTATCTGAA
GCTTGGTCTAAAATTCCTGAAAAATTAGCCTTTTATGATTACATTGGCAATAATCCGGCA
AAAGGGGGATTATTTAGAGCGGGCTCAATGGACAACGGGGATGGAATAGCTGTTGGTTGG
TTAGGACACCCGATCTTTAGAGATAAAGAAGGGCGTGAACTTTATGTACGTCGTATGCCT
ACTTTTTTTGAAACATTTCCGGTTGTTTTGGTAGACGGAGACGGAATTGTTAGAGCCGAT
GTCCCTTTTAGAAGGGCAGAATCGAAATATAGTGTCGAACAAGTAGGTGTAACTGTTGAG
TTCTATGGCGGTGAACTCAATGGAGTCAGTTATAGTGATCCAGCTACTGTGAAAAAATAT
GCTAGACGTGCTCAATTGGGTGAAATTTTTGAATTAGATCGTGCGACTTTGAAATCCGAT
GGTGTTTTTCGTAGCAGTCCGAGGGGTTGGTTTACTTTTGGACATGCTTCGTTTGCTCTG
CTCTTCTTCTTTGGACACATTTGGCATGGTGCTAGAACCCTGTTCAGGGATGTTTTTGCT
GGTATTGACCCGGATTTGGATGCTCAAGTGGAATTTGGAGCATTCCAAAAACTTGGAGAT
CCAACTACAAGAAGACAAGTAGTCTGA
>multicaulis
ATGGGTTTGCCTTGGTATCGTGTTCATACGGTCGTATTGAACGATCCCGGTCGTTTGATT
TCTGTCCATATAATGCATACAGCTCTGGTTGCTGGTTGGGCCGGTTCGATGGCTCTATAT
GAATTAGCTGTTTTTGATCCCTCTGACCCTGTTCTTGATCCAATGTGGAGACAGGGTATG
TTCGTTATACCCTTCATGACTCGTTTAGGAATAACCAATTCATGGGGGGGTTGGAGTATT
ACCGGGGGGACTATAACGAATCCGGGTATTTGGAGTTACGAAGGTGTGGCTGGTGCACAT
ATTGTGTTTTCTGGCTTGTGCTTTTTGGCAGCTATCTGGCATTGGGTGTATTGGGATCTA
GAAATATTTTGTGATGAACGTACAGGCAAACCCTCTTTGGATTTGCCCAAGATCTTTGGA
ATTCATTTATTTCTCTCAGGAGTGGCGTGCTTTGGTTTTGGCGCATTTCATGTAACAGGA
TTGTATGGTCCTGGAATATGGGTATCCGATCCTTATGGACTAACGGGAAGGGTACAAGCT
GTAAATCCAGCATGGGGTGTGGAAGGTTTTGATCCTTTTGTTCCGGGAGGAATAGCCTCT
CATCATATTGCAGCAGGAACCTTGGGCATATTGGCGGGTCTATTCCATCTTAGTGTCCGT
CCGCCCCAACGTCTATACAAAGGATTACGTATGGGAAATATTGAAACCGTCCTTTCCAGT
AGTATCGCTGCGGTCTTTTTTGCAGCTTTTGTAGTTGCTGGAACTATGTGGTATGGCTCG
GCAACTACCCCCATTGAATTATTTGGTCCCACCCGTTATCAATGGGATCAAGGATACTTC
CAACAAGAAATATATCGAAGAGTTAGTGCTGGGCTAGCCGAAAATAAAAGTTTATCTGAA
GCTTGGTCTAAAATTCCTGAAAAATTAGCCTTTTATGATTACATTGGCAATAATCCGGCA
AAAGGGGGATTATTTAGAGCGGGCTCAATGGACAACGGGGATGGAATAGCTGTTGGTTGG
TTAGGACACCCGATCTTTAGAGATAAAGAAGGGCGTGAACTTTATGTACGTCGTATGCCT
ACTTTTTTTGAAACATTTCCGGTTGTTTTGGTAGACGGAGACGGAATTGTTAGAGCCGAT
GTCCCTTTTAGAAGGGCAGAATCGAAATATAGTGTCGAACAAGTAGGTGTAACTGTTGAG
TTCTATGGCGGTGAACTCAATGGAGTCAGTTATAGTGATCCAGCTACTGTGAAAAAATAT
GCTAGACGTGCTCAATTGGGTGAAATTTTTGAATTAGATCGTGCGACTTTGAAATCCGAT
GGTGTTTTTCGTAGCAGTCCGAGGGGTTGGTTTACTTTTGGACATGCTTCGTTTGCTCTG
CTCTTCTTCTTTGGACACATTTGGCATGGTGCTAGAACCCTGTTCAGGGATGTTTTTGCT
GGTATTGACCCGGATTTGGATGCTCAAGTGGAATTTGGAGCATTCCAAAAACTTGGAGAT
CCAACTACAAGAAGACAAGTAGTCTGA
>notabilis
ATGGGTTTGCCTTGGTATCGTGTTCATACGGTCGTATTGAACGATCCCGGTCGTTTGATT
TCTGTCCATATAATGCATACAGCTCTGGTTGCTGGTTGGGCCGGTTCGATGGCTCTATAT
GAATTAGCTGTTTTTGATCCCTCTGACCCTGTTCTTGATCCAATGTGGAGACAGGGTATG
TTCGTTATACCCTTCATGACTCGTTTAGGAATAACCAATTCATGGGGGGGTTGGAGTATT
ACCGGGGGGACTATAACGAATCCGGGTATTTGGAGTTACGAAGGTGTGGCTGGTGCACAT
ATTGTGTTTTCTGGCTTGTGCTTTTTGGCAGCTATCTGGCATTGGGTGTATTGGGATCTA
GAAATATTTTGTGATGAACGTACAGGCAAACCCTCTTTGGATTTGCCCAAGATCTTTGGA
ATTCATTTATTTCTCTCAGGAGTGGCGTGCTTTGGTTTTGGCGCATTTCATGTAACAGGA
TTGTATGGTCCTGGAATATGGGTATCCGATCCTTATGGACTAACGGGAAGGGTACAAGCT
GTAAATCCAGCATGGGGTGTGGAAGGTTTTGATCCTTTTGTTCCGGGAGGAATAGCCTCT
CATCATATTGCAGCAGGAACCTTGGGCATATTGGCGGGTCTATTCCATCTTAGTGTCCGT
CCGCCCCAACGTCTATACAAAGGATTACGTATGGGAAATATTGAAACCGTCCTTTCCAGT
AGTATCGCTGCGGTCTTTTTTGCAGCTTTTGTAGTTGCTGGAACTATGTGGTATGGCTCG
GCAACTACCCCCATTGAATTATTTGGTCCCACCCGTTATCAATGGGATCAAGGATACTTC
CAACAAGAAATATATCGAAGAGTTAGTGCTGGGCTAGCCGAAAATAAAAGTTTATCTGAA
GCTTGGTCTAAAATTCCTGAAAAATTAGCCTTTTATGATTACATTGGCAATAATCCGGCA
AAAGGGGGATTATTTAGAGCGGGCTCAATGGACAACGGGGATGGAATAGCTGTTGGTTGG
TTAGGACACCCGATCTTTAGAGATAAAGAAGGGCGTGAACTTTATGTACGTCGTATGCCT
ACTTTTTTTGAAACATTTCCGGTTGTTTTGGTAGACGGAGACGGAATTGTTAGAGCCGAT
GTCCCTTTTAGAAGGGCAGAATCGAAATATAGTGTCGAACAAGTAGGTGTAACTGTTGAG
TTCTATGGCGGTGAACTCAATGGAGTCAGTTATAGTGATCCAGCTACTGTGAAAAAATAT
GCTAGACGTGCTCAATTGGGTGAAATTTTTGAATTAGATCGTGCGACTTTGAAATCCGAT
GGTGTTTTTCGTAGCAGTCCGAGGGGTTGGTTTACTTTTGGACATGCTTCGTTTGCTCTG
CTCTTCTTCTTTGGACACATTTGGCATGGTGCTAGAACCCTGTTCAGGGATGTTTTTGCT
GGTATTGACCCGGATTTGGATGCTCAAGTGGAATTTGGAGCATTCCAAAAACTTGGAGAT
CCAACTACAAGAAGACAAGTAGTCTGA
