# Supplementary material for: The complete chloroplast genome sequence of Morus cathayana and Morus multicaulis, and comparative analysis within genus Morus L
Source: PeerJ. 2017 Mar 8;5:e3037. doi: 10.7717/peerj.3037 (PMC5345388; doi:10.7717/peerj.3037)
Supplement: Supplemental Information 1 [file peerj-05-3037-s002.zip › psbC.fasta]

>cathayana
ATGAAAACCTTATATTCCCTGAGGAGGTTCTACCCCGTGGAAACGCTCTTTAATGGAACT
TTAGCTTTAGCTGGTCGTGACCAAGAAACCACTGGTTTCGCTTGGTGGGCCGGGAATGCC
CGACTTATCAATTTATCCGGTAAACTGCTGGGGGCTCATGTAGCACATGCCGGATTAATC
GTATTCTGGGCCGGAGCAATGAACTTATTTGAAGTGGCTCATTTCGTACCAGAGAAGCCT
ATGTATGAACAAGGATTAATTTTACTTCCCCACCTAGCTACTCTAGGTTGGGGGGTAGGG
CCTGGCGGGGAGGTTCTAGACACCTTTCCATACTTTGTATCTGGAGTACTTCACTTAATT
TCCTCTGCAGTATTGGGCTTTGGCGGTATTTATCATGCACTTCTGGGACCTGAGACTCTT
GAAGAATCTTTTCCATTCTTCGGTTATGTATGGAAAGATAGAAATAAAATGACTACAATT
TTGGGTATTCATTTAATCTTGTTAGGTATAGGTGCTTTTCTTCTAGTATTTAAGGCTCTT
TATTTTGGGGGTGTATATGATACCTGGGCTCCGGGGGGGGGAGATGTAAGAAAAATTACC
AATTTGACCCTTAGCCCAAGTATTGTATTTGGTTATTTACTAAAATCCCCCTTTGGTGGA
GAGGGGTGGATTGTTAGTGTGGACGATTTGGAAGATATAATTGGAGGACATGTATGGTTA
GGTTCCATTTGTATACTTGGTGGAATCTGGCATATCTTAACCAAACCCTTTGCATGGGCT
CGCCGTGCACTTGTATGGTCTGGAGAGGCTTACTTGTCTTATAGTTTAGGTGCTTTATCC
ATTTTTGGTTTTGTTGCTTGTTGCTTTGTCTGGTTCAATAATACCGCTTATCCTAGTGAG
TTTTACGGGCCCACTGGTCCAGAAGCTTCTCAAGCTCAAGCATTTACTTTTCTAGTTAGA
GATCAACGTCTTGGAGCTAACGTGGGATCCGCTCAAGGACCTACTGGTTTAGGTAAATAT
CTAATGCGTTCCCCGACTGGGGAAGTTATTTTTGGAGGGGAAACCATGCGTTTTTGGGAT
CTACGAGCTCCATGGTTAGAACCTCTAAGGGGTCCCAATGGTTTGGACTTGAGTAGGCTG
AAAAAAGACATACAGCCTTGGCAAGAACGGCGTTCTGCGGAATATATGACTCACGCTCCT
TTAGGTTCTTTAAATTCCGTGGGTGGCGTAGCTACCGAGATCAATGCAGTCAATTATGTC
TCTCCGAGAAGTTGGTTAGCTACCTCTCATTTTGTTCTAGGATTTTTCCTATTCGTAGGT
CATTTATGGCACGCGGGAAGGGCTCGTGCAGCTGCAGCAGGATTTGAAAAAGGAATTGAT
CGTGATTTTGAACCTGTTCTTTCCATGACTCCTCTTAACTGA
>indica
ATGAAAACCTTATATTCCCTGAGGAGGTTCTACCCCGTGGAAACGCTCTTTAATGGAACT
TTAGCTTTAGCTGGTCGTGACCAAGAAACCACTGGTTTCGCTTGGTGGGCCGGGAATGCC
CGACTTATCAATTTATCCGGTAAACTGCTGGGGGCTCATGTAGCACATGCCGGATTAATC
GTATTCTGGGCCGGAGCAATGAACTTATTTGAAGTGGCTCATTTCGTACCAGAGAAGCCT
ATGTATGAACAAGGATTAATTTTACTTCCCCACCTAGCTACTCTAGGTTGGGGGGTAGGG
CCTGGCGGGGAGGTTCTAGACACCTTTCCATACTTTGTATCTGGAGTACTTCACTTAATT
TCCTCTGCAGTATTGGGCTTTGGCGGTATTTATCATGCACTTCTGGGACCTGAGACTCTT
GAAGAATCTTTTCCATTCTTCGGTTATGTATGGAAAGATAGAAATAAAATGACTACAATT
TTGGGTATTCATTTAATCTTGTTAGGTATAGGTGCTTTTCTTCTAGTATTTAAGGCTCTT
TATTTTGGGGGTGTATATGATACCTGGGCTCCGGGGGGGGGAGATGTAAGAAAAATTACC
AATTTGACCCTTAGCCCAAGTATTGTATTTGGTTATTTACTAAAATCCCCCTTTGGTGGA
GAGGGGTGGATTGTTAGTGTGGACGATTTGGAAGATATAATTGGAGGACATGTATGGTTA
GGTTCCATTTGTATACTTGGTGGAATCTGGCATATCTTAACCAAACCCTTTGCATGGGCT
CGCCGTGCACTTGTATGGTCTGGAGAGGCTTACTTGTCTTATAGTTTAGGTGCTTTATCC
ATTTTTGGTTTTGTTGCTTGTTGCTTTGTCTGGTTCAATAATACCGCTTATCCTAGTGAG
TTTTACGGGCCCACTGGTCCAGAAGCTTCTCAAGCTCAAGCATTTACTTTTCTAGTTAGA
GATCAACGTCTTGGAGCTAACGTGGGATCCGCTCAAGGACCTACTGGTTTAGGTAAATAT
CTAATGCGTTCCCCGACTGGGGAAGTTATTTTTGGAGGGGAAACCATGCGTTTTTGGGAT
CTACGAGCTCCATGGTTAGAACCTCTAAGGGGTCCCAATGGTTTGGACTTGAGTAGGCTG
AAAAAAGACATACAGCCTTGGCAAGAACGGCGTTCTGCGGAATATATGACTCACGCTCCT
TTAGGTTCTTTAAATTCCGTGGGTGGCGTAGCTACCGAGATCAATGCAGTCAATTATGTC
TCTCCGAGAAGTTGGTTAGCTACCTCTCATTTTGTTCTAGGATTTTTCCTATTCGTAGGT
CATTTATGGCACGCGGGAAGGGCTCGTGCAGCTGCAGCAGGATTTGAAAAAGGAATTGAT
CGTGATTTTGAACCTGTTCTTTCCATGACTCCTCTTAACTGA
>mongolica
ATGAAAACCTTATATTCCCTGAGGAGGTTCTACCCCGTGGAAACGCTCTTTAATGGAACT
TTAGCTTTAGCTGGTCGTGACCAAGAAACCACTGGTTTCGCTTGGTGGGCCGGGAATGCC
CGACTTATCAATTTATCCGGTAAACTGCTGGGGGCTCATGTAGCACATGCCGGATTAATC
GTATTCTGGGCCGGAGCAATGAACTTATTTGAAGTGGCTCATTTCGTACCAGAGAAGCCT
ATGTATGAACAAGGATTAATTTTACTTCCCCACCTAGCTACTCTAGGTTGGGGGGTAGGG
CCTGGCGGGGAGGTTCTAGACACCTTTCCATACTTTGTATCTGGAGTACTTCACTTAATT
TCCTCTGCAGTATTGGGCTTTGGCGGTATTTATCATGCACTTCTGGGACCTGAGACTCTT
GAAGAATCTTTTCCATTCTTCGGTTATGTATGGAAAGATAGAAATAAAATGACTACAATT
TTGGGTATTCATTTAATCTTGTTAGGTATAGGTGCTTTTCTTCTAGTATTTAAGGCTCTT
TATTTTGGGGGTGTATATGATACCTGGGCTCCGGGGGGGGGAGATGTAAGAAAAATTACC
AATTTGACCCTTAGCCCAAGTATTGTATTTGGTTATTTACTAAAATCCCCCTTTGGTGGA
GAGGGGTGGATTGTTAGTGTGGACGATTTGGAAGATATAATTGGAGGACATGTATGGTTA
GGTTCCATTTGTATACTTGGTGGAATCTGGCATATCTTAACCAAACCCTTTGCATGGGCT
CGCCGTGCACTTGTATGGTCTGGAGAGGCTTACTTGTCTTATAGTTTAGGTGCTTTATCC
ATTTTTGGTTTTGTTGCTTGTTGCTTTGTCTGGTTCAATAATACCGCTTATCCTAGTGAG
TTTTACGGGCCCACTGGTCCAGAAGCTTCTCAAGCTCAAGCATTTACTTTTCTAGTTAGA
GATCAACGTCTTGGAGCTAACGTGGGATCCGCTCAAGGACCTACTGGTTTAGGTAAATAT
CTAATGCGTTCCCCGACTGGGGAAGTTATTTTTGGAGGGGAAACCATGCGTTTTTGGGAT
CTACGAGCTCCATGGTTAGAACCTCTAAGGGGTCCCAATGGTTTGGACTTGAGTAGGCTG
AAAAAAGACATACAGCCTTGGCAAGAACGGCGTTCTGCGGAATATATGACTCACGCTCCT
TTAGGTTCTTTAAATTCCGTGGGTGGCGTAGCTACCGAGATCAATGCAGTCAATTATGTC
TCTCCGAGAAGTTGGTTAGCTACCTCTCATTTTGTTCTAGGATTTTTCCTATTCGTAGGT
CATTTATGGCACGCGGGAAGGGCTCGTGCAGCTGCAGCAGGATTTGAAAAAGGAATTGAT
CGTGATTTTGAACCTGTTCTTTCCATGACTCCTCTTAACTGA
>multicaulis
ATGAAAACCTTATATTCCCTGAGGAGGTTCTACCCCGTGGAAACGCTCTTTAATGGAACT
TTAGCTTTAGCTGGTCGTGACCAAGAAACCACTGGTTTCGCTTGGTGGGCCGGGAATGCC
CGACTTATCAATTTATCCGGTAAACTGCTGGGGGCTCATGTAGCACATGCCGGATTAATC
GTATTCTGGGCCGGAGCAATGAACTTATTTGAAGTGGCTCATTTCGTACCAGAGAAGCCT
ATGTATGAACAAGGATTAATTTTACTTCCCCACCTAGCTACTCTAGGTTGGGGGGTAGGG
CCTGGCGGGGAGGTTCTAGACACCTTTCCATACTTTGTATCTGGAGTACTTCACTTAATT
TCCTCTGCAGTATTGGGCTTTGGCGGTATTTATCATGCACTTCTGGGACCTGAGACTCTT
GAAGAATCTTTTCCATTCTTCGGTTATGTATGGAAAGATAGAAATAAAATGACTACAATT
TTGGGTATTCATTTAATCTTGTTAGGTATAGGTGCTTTTCTTCTAGTATTTAAGGCTCTT
TATTTTGGGGGTGTATATGATACCTGGGCTCCGGGGGGGGGAGATGTAAGAAAAATTACC
AATTTGACCCTTAGCCCAAGTATTGTATTTGGTTATTTACTAAAATCCCCCTTTGGTGGA
GAGGGGTGGATTGTTAGTGTGGACGATTTGGAAGATATAATTGGAGGACATGTATGGTTA
GGTTCCATTTGTATACTTGGTGGAATCTGGCATATCTTAACCAAACCCTTTGCATGGGCT
CGCCGTGCACTTGTATGGTCTGGAGAGGCTTACTTGTCTTATAGTTTAGGTGCTTTATCC
ATTTTTGGTTTTGTTGCTTGTTGCTTTGTCTGGTTCAATAATACCGCTTATCCTAGTGAG
TTTTACGGGCCCACTGGTCCAGAAGCTTCTCAAGCTCAAGCATTTACTTTTCTAGTTAGA
GATCAACGTCTTGGAGCTAACGTGGGATCCGCTCAAGGACCTACTGGTTTAGGTAAATAT
CTAATGCGTTCCCCGACTGGGGAAGTTATTTTTGGAGGGGAAACCATGCGTTTTTGGGAT
CTACGAGCTCCATGGTTAGAACCTCTAAGGGGTCCCAATGGTTTGGACTTGAGTAGGCTG
AAAAAAGACATACAGCCTTGGCAAGAACGGCGTTCTGCGGAATATATGACTCACGCTCCT
TTAGGTTCTTTAAATTCCGTGGGTGGCGTAGCTACCGAGATCAATGCAGTCAATTATGTC
TCTCCGAGAAGTTGGTTAGCTACCTCTCATTTTGTTCTAGGATTTTTCCTATTCGTAGGT
CATTTATGGCACGCGGGAAGGGCTCGTGCAGCTGCAGCAGGATTTGAAAAAGGAATTGAT
CGTGATTTTGAACCTGTTCTTTCCATGACTCCTCTTAACTGA
>notabilis
ATGAAAACCTTATATTCCCTGAGGAGGTTCTACCCCGTGGAAACGCTCTTTAATGGAACT
TTAGCTTTAGCTGGTCGTGACCAAGAAACCACTGGTTTCGCTTGGTGGGCCGGGAATGCC
CGACTTATCAATTTATCCGGTAAACTGCTGGGGGCTCATGTAGCACATGCCGGATTAATC
GTATTCTGGGCCGGAGCAATGAACTTATTTGAAGTGGCTCATTTCGTACCAGAGAAGCCT
ATGTATGAACAAGGATTAATTTTACTTCCCCACCTAGCTACTCTAGGTTGGGGGGTAGGG
CCTGGCGGGGAGGTTCTAGACACCTTTCCATACTTTGTATCTGGAGTACTTCACTTAATT
TCCTCTGCAGTATTGGGCTTTGGCGGTATTTATCATGCACTTCTGGGACCTGAGACTCTT
GAAGAATCTTTTCCATTCTTCGGTTATGTATGGAAAGATAGAAATAAAATGACTACAATT
TTGGGTATTCATTTAATCTTGTTAGGTATAGGTGCTTTTCTTCTAGTATTTAAGGCTCTT
TATTTTGGGGGTGTATATGATACCTGGGCTCCGGGGGGGGGAGATGTAAGAAAAATTACC
AATTTGACCCTTAGCCCAAGTATTGTATTTGGTTATTTACTAAAATCCCCCTTTGGTGGA
GAGGGGTGGATTGTTAGTGTGGACGATTTGGAAGATATAATTGGAGGACATGTATGGTTA
GGTTCCATTTGTATACTTGGTGGAATCTGGCATATCTTAACCAAACCCTTTGCATGGGCT
CGCCGTGCACTTGTATGGTCTGGAGAGGCTTACTTGTCTTATAGTTTAGGTGCTTTATCC
ATTTTTGGTTTTGTTGCTTGTTGCTTTGTCTGGTTCAATAATACCGCTTATCCTAGTGAG
TTTTACGGGCCCACTGGTCCAGAAGCTTCTCAAGCTCAAGCATTTACTTTTCTAGTTAGA
GATCAACGTCTTGGAGCTAACGTGGGATCCGCTCAAGGACCTACTGGTTTAGGTAAATAT
CTAATGCGTTCCCCGACTGGGGAAGTTATTTTTGGAGGGGAAACCATGCGTTTTTGGGAT
CTACGAGCTCCATGGTTAGAACCTCTAAGGGGTCCCAATGGTTTGGACTTGAGTAGGCTG
AAAAAAGACATACAGCCTTGGCAAGAACGGCGTTCTGCGGAATATATGACTCATGCTCCT
TTAGGTTCTTTAAATTCCGTGGGTGGCGTAGCTACCGAGATCAATGCAGTCAATTATGTC
TCTCCGAGAAGTTGGTTAGCTACCTCTCATTTTGTTCTAGGATTTTTCCTATTCGTAGGT
CATTTATGGCACGCGGGAAGGGCTCGTGCAGCTGCAGCAGGATTTGAAAAAGGAATTGAT
CGTGATTTTGAACCTGTTCTTTCCATGACTCCTCTTAACTGA
