# Supplementary material for: The complete chloroplast genome sequence of Morus cathayana and Morus multicaulis, and comparative analysis within genus Morus L
Source: PeerJ. 2017 Mar 8;5:e3037. doi: 10.7717/peerj.3037 (PMC5345388; doi:10.7717/peerj.3037)
Supplement: Supplemental Information 1 [file peerj-05-3037-s002.zip › psbD.fasta]

>cathayana
ATGACTATAGCCCTTGGTAAATTTACCAAAGACGAAAATGATTTATTTGATATTATGGAT
GACTGGTTACGTAGGGACCGTTTCGTTTTTGTAGGTTGGTCCGGTCTATTGCTCTTTCCT
TGTGCCTATTTCGCTTTAGGAGGTTGGTTCACAGGTACAACCTTTGTAACTTCATGGTAT
ACTCATGGATTAGCAAGTTCCTATTTGGAAGGATGCAACTTCTTAACTGCCGCAGTTTCT
ACTCCTGCTAATAGTTTAGCACACTCTTTGTTGTTACTATGGGGTCCTGAAGCACAAGGC
GATTTTACTCGTTGGTGTCAATTAGGTGGTCTGTGGACTTTTGTTGCTCTCCACGGCGCT
TTCGCACTAATAGGTTTCATGTTACGTCAATTTGAACTTGCTCGATCTGTTCAATTGCGA
CCTTATAATGCAATCGCATTCTCCGCTCCAATTGCTGTTTTTGTTTCTGTATTCCTGATT
TATCCGTTAGGTCAGTCTGGTTGGTTCTTTGCGCCTAGTTTTGGTGTAGCAGCTATATTT
CGATTCATCCTCTTTTTCCAAGGGTTTCATAATTGGACATTGAACCCATTTCATATGATG
GGAGTTGCCGGGGTATTGGGCGCTGCTCTGCTATGTGCTATTCATGGTGCTACCGTAGAA
AATACTTTATTTGAAGATGGTGATGGTGCAAATACATTCCGTGCTTTTAACCCAACTCAA
GCTGAAGAAACTTATTCAATGGTCACCGCTAACCGCTTTTGGTCCCAAATCTTTGGGGTT
GCTTTTTCCAATAAACGTTGGTTACATTTCTTTATGTTATTTGTACCAGTAACTGGTTTA
TGGATGAGTGCTCTTGGAGTAGTCGGTCTGGCTTTGAATCTACGTGCTTATGACTTCGTT
TCTCAGGAAATCCGTGCAGCGGAAGATCCTGAATTTGAGACTTTCTACACCAAAAATATT
CTCTTAAACGAGGGTATTCGTGCTTGGATGGCGGCTCAAGATCAGCCTCATGAAAACCTT
ATATTCCCTGAGGAGGTTCTACCCCGTGGAAACGCTCTTTAA
>indica
ATGACTATAGCCCTTGGTAAATTTACCAAAGACGAAAATGATTTATTTGATATTATGGAT
GACTGGTTACGTAGGGACCGTTTCGTTTTTGTAGGTTGGTCCGGTCTATTGCTCTTTCCT
TGTGCCTATTTCGCTTTAGGAGGTTGGTTCACAGGTACAACCTTTGTAACTTCATGGTAT
ACTCATGGATTAGCAAGTTCCTATTTGGAAGGATGCAACTTCTTAACTGCCGCAGTTTCT
ACTCCTGCTAATAGTTTAGCACACTCTTTGTTGTTACTATGGGGTCCTGAAGCACAAGGC
GATTTTACTCGTTGGTGTCAATTAGGTGGTCTGTGGACTTTTGTTGCTCTCCACGGCGCT
TTCGCACTAATAGGTTTCATGTTACGTCAATTTGAACTTGCTCGATCTGTTCAATTGCGA
CCTTATAATGCAATCGCATTCTCCGCTCCAATTGCTGTTTTTGTTTCTGTATTCCTGATT
TATCCGTTAGGTCAGTCTGGTTGGTTCTTTGCGCCTAGTTTTGGTGTAGCAGCTATATTT
CGATTCATCCTCTTTTTCCAAGGGTTTCATAATTGGACATTGAACCCATTTCATATGATG
GGAGTTGCCGGGGTATTGGGCGCTGCTCTGCTATGCGCCATTCATGGTGCTACCGTAGAA
AATACTTTATTTGAAGATGGTGATGGTGCAAATACATTCCGTGCTTTTAACCCAACTCAA
GCTGAAGAAACTTATTCAATGGTCACCGCTAACCGCTTTTGGTCCCAAATCTTTGGGGTT
GCTTTTTCCAATAAACGTTGGTTACATTTCTTTATGTTATTTGTACCAGTAACTGGTTTA
TGGATGAGTGCTCTTGGAGTAGTCGGTCTGGCTTTGAATCTACGTGCTTATGACTTCGTT
TCTCAGGAAATCCGTGCAGCGGAAGATCCTGAATTTGAGACTTTCTACACCAAAAATATT
CTCTTAAACGAGGGTATTCGTGCTTGGATGGCGGCTCAAGATCAGCCTCATGAAAACCTT
ATATTCCCTGAGGAGGTTCTACCCCGTGGAAACGCTCTTTAA
>mongolica
ATGACTATAGCCCTTGGTAAATTTACCAAAGACGAAAATGATTTATTTGATATTATGGAT
GACTGGTTACGTAGGGACCGTTTCGTTTTTGTAGGTTGGTCCGGTCTATTGCTCTTTCCT
TGTGCCTATTTCGCTTTAGGAGGTTGGTTCACAGGTACAACCTTTGTAACTTCATGGTAT
ACTCATGGATTAGCAAGTTCCTATTTGGAAGGATGCAACTTCTTAACTGCCGCAGTTTCT
ACTCCTGCTAATAGTTTAGCACACTCTTTGTTGTTACTATGGGGTCCTGAAGCACAAGGC
GATTTTACTCGTTGGTGTCAATTAGGTGGTCTGTGGACTTTTGTTGCTCTCCACGGCGCT
TTCGCACTAATAGGTTTCATGTTACGTCAATTTGAACTTGCTCGATCTGTTCAATTGCGA
CCTTATAATGCAATCGCATTCTCCGCTCCAATTGCTGTTTTTGTTTCTGTATTCCTGATT
TATCCGTTAGGTCAGTCTGGTTGGTTCTTTGCGCCTAGTTTTGGTGTAGCAGCTATATTT
CGATTCATCCTCTTTTTCCAAGGGTTTCATAATTGGACATTGAACCCATTTCATATGATG
GGAGTTGCCGGGGTATTGGGCGCTGCTCTGCTATGTGCTATTCATGGTGCTACCGTAGAA
AATACTTTATTTGAAGATGGTGATGGTGCAAATACATTCCGTGCTTTTAACCCAACTCAA
GCTGAAGAAACTTATTCAATGGTCACCGCTAACCGCTTTTGGTCCCAAATCTTTGGGGTT
GCTTTTTCCAATAAACGTTGGTTACATTTCTTTATGTTATTTGTACCAGTAACTGGTTTA
TGGATGAGTGCTCTTGGAGTAGTCGGTCTGGCTTTGAATCTACGTGCTTATGACTTCGTT
TCTCAGGAAATCCGTGCAGCGGAAGATCCTGAATTTGAGACTTTCTACACCAAAAATATT
CTCTTAAACGAGGGTATTCGTGCTTGGATGGCGGCTCAAGATCAGCCTCATGAAAACCTT
ATATTCCCTGAGGAGGTTCTACCCCGTGGAAACGCTCTTTAA
>multicaulis
ATGACTATAGCCCTTGGTAAATTTACCAAAGACGAAAATGATTTATTTGATATTATGGAT
GACTGGTTACGTAGGGACCGTTTCGTTTTTGTAGGTTGGTCCGGTCTATTGCTCTTTCCT
TGTGCCTATTTCGCTTTAGGAGGTTGGTTCACAGGTACAACCTTTGTAACTTCATGGTAT
ACTCATGGATTAGCAAGTTCCTATTTGGAAGGATGCAACTTCTTAACTGCCGCAGTTTCT
ACTCCTGCTAATAGTTTAGCACACTCTTTGTTGTTACTATGGGGTCCTGAAGCACAAGGC
GATTTTACTCGTTGGTGTCAATTAGGTGGTCTGTGGACTTTTGTTGCTCTCCACGGCGCT
TTCGCACTAATAGGTTTCATGTTACGTCAATTTGAACTTGCTCGATCTGTTCAATTGCGA
CCTTATAATGCAATCGCATTCTCCGCTCCAATTGCTGTTTTTGTTTCTGTATTCCTGATT
TATCCGTTAGGTCAGTCTGGTTGGTTCTTTGCGCCTAGTTTTGGTGTAGCAGCTATATTT
CGATTCATCCTCTTTTTCCAAGGGTTTCATAATTGGACATTGAACCCATTTCATATGATG
GGAGTTGCCGGGGTATTGGGCGCTGCTCTGCTATGTGCTATTCATGGTGCTACCGTAGAA
AATACTTTATTTGAAGATGGTGATGGTGCAAATACATTCCGTGCTTTTAACCCAACTCAA
GCTGAAGAAACTTATTCAATGGTCACCGCTAACCGCTTTTGGTCCCAAATCTTTGGGGTT
GCTTTTTCCAATAAACGTTGGTTACATTTCTTTATGTTATTTGTACCAGTAACTGGTTTA
TGGATGAGTGCTCTTGGAGTAGTCGGTCTGGCTTTGAATCTACGTGCTTATGACTTCGTT
TCTCAGGAAATCCGTGCAGCGGAAGATCCTGAATTTGAGACTTTCTACACCAAAAATATT
CTCTTAAACGAGGGTATTCGTGCTTGGATGGCGGCTCAAGATCAGCCTCATGAAAACCTT
ATATTCCCTGAGGAGGTTCTACCCCGTGGAAACGCTCTTTAA
>notabilis
ATGACTATAGCCCTTGGTAAATTTACCAAAGACGAAAATGATTTATTTGATATTATGGAT
GACTGGTTACGTAGGGACCGTTTCGTTTTTGTAGGTTGGTCCGGTCTATTGCTCTTTCCT
TGTGCCTATTTCGCTTTAGGAGGTTGGTTCACAGGTACAACCTTTGTAACTTCATGGTAT
ACTCATGGATTAGCAAGTTCCTATTTGGAAGGATGCAACTTCTTAACTGCCGCAGTTTCT
ACTCCTGCTAATAGTTTAGCACACTCTTTGTTGTTACTATGGGGTCCTGAAGCACAAGGC
GATTTTACTCGTTGGTGTCAATTAGGTGGTCTGTGGACTTTTGTTGCTCTCCACGGCGCT
TTCGGACTAATAGGTTTCATGTTACGTCAATTTGAACTTGCTCGATCTGTTCAATTGCGA
CCTTATAATGCAATCGCATTCTCCGCTCCAATTGCTGTTTTTGTTTCTGTATTCCTGATT
TATCCGTTAGGTCAGTCTGGTTGGTTCTTTGCGCCTAGTTTTGGTGTAGCAGCTATATTT
CGATTCATCCTCTTTTTCCAAGGGTTTCATAATTGGACATTGAACCCATTTCATATGATG
GGAGTTGCCGGGGTATTGGGCGCTGCTCTGCTATGTGCTATTCATGGTGCTACCGTAGAA
AATACTTTATTTGAAGATGGTGATGGTGCAAATACATTCCGTGCTTTTAACCCAACTCAA
GCTGAAGAAACTTATTCAATGGTCACCGCTAACCGCTTTTGGTCCCAAATCTTTGGGGTT
GCTTTTTCCAATAAACGTTGGTTACATTTCTTTATGTTATTTGTACCAGTAACTGGTTTA
TGGATGAGTGCTCTTGGAGTAGTCGGTCTGGCTTTGAATCTACGTGCTTATGACTTCGTT
TCTCAGGAAATCCGTGCAGCGGAAGATCCTGAATTTGAGACTTTCTACACCAAAAATATT
CTCTTAAACGAGGGTATTCGTGCTTGGATGGCGGCTCAAGATCAGCCTCATGAAAACCTT
ATATTCCCTGAGGAGGTTCTACCCCGTGGAAACGCTCTTTAA
