# Supplementary material for: The complete chloroplast genome sequence of Morus cathayana and Morus multicaulis, and comparative analysis within genus Morus L
Source: PeerJ. 2017 Mar 8;5:e3037. doi: 10.7717/peerj.3037 (PMC5345388; doi:10.7717/peerj.3037)
Supplement: Supplemental Information 1 [file peerj-05-3037-s002.zip › psbF,psbE.fasta]

>cathayana
ATGACTATAGATAGAACCTATCCAATTTTTACAGTGCGATGGTTAGCTGTTCACGGACTA
GCTGTACCTACCGTTTCTTTTTTGGGGTCAATATCAGCAATGCAGTTCATCCAACGATAA
ATGTCTGGAAGCACAGGAGAACGTTCTTTTGCTGATATTATTACCAGTATTCGCTACTGG
GTCATTCATAGCATTACTATACCTTCCCTATTCATTGCGGGTTGGTTATTTGTCAGCACG
GGTTTAGCTTACGATGTATTTGGAAGCCCCCGTCCAAACGAGTATTTTACAGAGAGCCGA
CAAGGAATTCCATTAATAACTGGCCGTTTTGATCCTTTGGAACAACTCGATGAATTTAGT
AGATCTTTTTAG
>indica
ATGACTATAGATAGAACCTATCCAATTTTTACAGTGCGATGGTTAGCTGTTCACGGACTA
GCTGTACCTACCGTTTCTTTTTTGGGGTCAATATCAGCAATGCAGTTCATCCAACGATAA
ATGTCTGGAAGCACAGGAGAACGTTCTTTTGCTGATATTATTACCAGTATTCGCTACTGG
GTCATTCATAGCATTACTATACCTTCCCTATTCATTGCGGGTTGGTTATTTGTCAGCACG
GGTTTAGCTTACGATGTATTTGGAAGCCCCCGTCCAAATGAGTATTTTACAGAGAGCCGA
CAAGGAATTCCATTAATAACTGGCCGTTTTGATCCTTTGGAACAACTCGATGAATTTAGT
AGATCTTTTTAG
>mongolica
ATGACTATAGATAGAACCTATCCAATTTTTACAGTGCGATGGTTAGCTGTTCACGGACTA
GCTGTACCTACCGTTTCTTTTTTGGGGTCAATATCAGCAATGCAGTTCATCCAACGATAA
ATGTCTGGAAGCACAGGAGAACGTTCTTTTGCTGATATTATTACCAGTATTCGCTACTGG
GTCATTCATAGCATTACTATACCTTCCCTATTCATTGCGGGTTGGTTATTTGTCAGCACG
GGTTTAGCTTACGATGTATTTGGAAGCCCCCGTCCAAACGAGTATTTTACAGAGAGCCGA
CAAGGAATTCCATTAATAACTGGCCGTTTTGATCCTTTGGAACAACTCGATGAATTTAGT
AGATCTTTTTAG
>multicaulis
ATGACTATAGATAGAACCTATCCAATTTTTACAGTGCGATGGTTAGCTGTTCACGGACTA
GCTGTACCTACCGTTTCTTTTTTGGGGTCAATATCAGCAATGCAGTTCATCCAACGATAA
ATGTCTGGAAGCACAGGAGAACGTTCTTTTGCTGATATTATTACCAGTATTCGCTACTGG
GTCATTCATAGCATTACTATACCTTCCCTATTCATTGCGGGTTGGTTATTTGTCAGCACG
GGTTTAGCTTACGATGTATTTGGAAGCCCCCGTCCAAACGAGTATTTTACAGAGAGCCGA
CAAGGAATTCCATTAATAACTGGCCGTTTTGATCCTTTGGAACAACTCGATGAATTTAGT
AGATCTTTTTAG
>notabilis
ATGACTATAGATAGAACCTATCCAATTTTTACAGTGCGATGGTTAGCTGTTCACGGACTA
GCTGTACCTACCGTTTCTTTTTTGGGGTCAATATCAGCAATGCAGTTCATCCAACGATAA
ATGTCTGGAAGCACAGGAGAACGTTCTTTTGCTGATATTATTACCAGTATTCGCTACTGG
GTCATTCATAGCATTACTATACCTTCCCTATTCATTGCGGGTTGGTTATTTGTCAGCACG
GGTTTAGCTTACGATGTATTTGGAAGCCCCCGTCCAAACGAGTATTTTACAGAGAGCCGA
CAAGGAATTCCATTAATAACTGGCCGTTTTGATCCTTTGGAACAACTCGATGAATTTAGT
AGATCTTTTTAG
