# Supplementary material for: The complete chloroplast genome sequence of Morus cathayana and Morus multicaulis, and comparative analysis within genus Morus L
Source: PeerJ. 2017 Mar 8;5:e3037. doi: 10.7717/peerj.3037 (PMC5345388; doi:10.7717/peerj.3037)
Supplement: Supplemental Information 1 [file peerj-05-3037-s002.zip › rpl2.fasta]

>cathayana
ATGGCGATACATTTATACAAAACTTCTACCCCGAGCACACGCAAAGGAGCCGTAGACAGG
CAAGTGAAATCCAATCCACGAAATAATTTGATCTATGGACAGCATCGTTGTGGTAAAGGT
CGTAATGCCAGAGGAATCATTACCGCAGGGCATAGAGGGGGAGGTCATAAGCGTCTATAC
CGTAAAATCGATTTTCGACGGAATGAAAAAGACATATATGGTAAAATCGTAACTATAGAA
TACGACCCTAATCGAAATGCATACATTTGTCTCATACACTATGGGGGTGGTGAGAAAAGA
TATATTTTACATCCCAGAGGGGCTCTAATTGGAGATACCATTGTTTCTGGTACAGAAGTT
CCTATAAAAATGGGAAATGCCCTACCTTTGACCGATATGCCCTTAGGCACGGCCATACAT
AACATAGAAATCACACTTGGAAAGGGTGGACAATTAGCTAGAGCAGCAGGTGCTGTAGCG
AAACTGATTGCAAAAGAGGGGAAATCGGCCACATTAAAATTACCTTCTGGGGAGGTCCGT
TTGATACCCAAAAACTGCTCAGCAACAGTCGGACAAGTGGGGAATGTTGGGGTGAACCAG
AAAAGTTTGGGTAGAGCCGGATCTAAATGTTGGCTAGGTAAGCGTCCTGTAGTAAGAGGA
GTAGTTATGAACCCTGTAGACCATCCCCATGGGGGTGGTGAAGGGAGGGCCCCAATTGGT
AGAAAAAAACCCGCAACCCCTTGGGGTTATCCTGCACTTGGAAGAAGAAGTCGAAAAAGG
AATAAATATAGTGATAATTTGATTCTTCGTCGCCGTAGTAAATAG
>indica
ATGGCGATACATTTATACAAAACTTCTACCCCGAGCACACGCAAAGGAGCCGTAGACAGG
CAAGTGAAATCCAATCCACGAAATAATTTGATCTATGGACAGCATCGTTGTGGTAAAGGT
CGTAATGCCAGAGGAATCATTACCGCAGGGCATAGAGGGGGAGGTCATAAGCGTCTATAC
CGTAAAATCGATTTTCGACGGAATGAAAAAGACATATATGGTAAAATCGTAACTATAGAA
TACGACCCTAATCGAAATGCATACATTTGTCTCATACACTATGGGGGTGGTGAGAAAAGA
TATATTTTACATCCCAGAGGGGCTCTAATTGGAGATACCATTGTTTCTGGTACAGAAGTT
CCTATAAAAATGGGAAATGCCCTACCTTTGACCGATATGCCCTTAGGCACGGCCATACAT
AACATAGAAATCACACTTGGAAAGGGTGGACAATTAGCTAGAGCAGCAGGTGCTGTAGCG
AAACTGATTGCAAAAGAGGGGAAATCGGCCACATTAAAATTACCTTCTGGGGAGGTCCGT
TTGATACCCAAAAACTGCTCAGCAACAGTCGGACAAGTGGGGAATGTTGGGGTGAACCAG
AAAAGTTTGGGTAGAGCCGGATCTAAATGTTGGCTAGGTAAGCGTCCTGTAGTAAGAGGA
GTAGTTATGAACCCTGTAGACCATCCCCATGGGGGTGGTGAAGGGAGGGCCCCAATTGGT
AGAAAAAAACCCGCAACCCCTTGGGGTTATCCTGCACTTGGAAGAAGAAGTCGAAAAAGG
AATAAATATAGTGATAATTTGATTCTTCGTCGCCGTAGTAAATAG
>mongolica
ATGGCGATACATTTATACAAAACTTCTACCCCGAGCACACGCAAAGGAGCCGTAGACAGG
CAAGTGAAATCCAATCCACGAAATAATTTGATCTATGGACAGCATCGTTGTGGTAAAGGT
CGTAATGCCAGAGGAATCATTACCGCAGGGCATAGAGGGGGAGGTCATAAGCGTCTATAC
CGTAAAATCGATTTTCGACGGAATGAAAAAGACATATATGGTAAAATCGTAACTATAGAA
TACGACCCTAATCGAAATGCATACATTTGTCTCATACACTATGGGGGTGGTGAGAAAAGA
TATATTTTACATCCCAGAGGGGCTCTAATTGGAGATACCATTGTTTCTGGTACAGAAGTT
CCTATAAAAATGGGAAATGCCCTACCTTTGACCGATATGCCCTTAGGCACGGCCATACAT
AACATAGAAATCACACTTGGAAAGGGTGGACAATTAGCTAGAGCAGCAGGTGCTGTAGCG
AAACTGATTGCAAAAGAGGGGAAATCGGCCACATTAAAATTACCTTCTGGGGAGGTCCGT
TTGATACCCAAAAACTGCTCAGCAACAGTCGGACAAGTGGGGAATGTTGGGGTGAACCAG
AAAAGTTTGGGTAGAGCCGGATCTAAATGTTGGCTAGGTAAGCGTCCTGTAGTAAGAGGA
GTAGTTATGAACCCTGTAGACCATCCCCATGGGGGTGGTGAAGGGAGGGCCCCAATTGGT
AGAAAAAAACCCGCAACCCCTTGGGGTTATCCTGCACTTGGAAGAAGAAGTCGAAAAAGG
AATAAATATAGTGATAATTTGATTCTTCGTCGCCGTAGTAAATAG
>multicaulis
ATGGCGATACATTTATACAAAACTTCTACCCCGAGCACACGCAAAGGAGCCGTAGACAGG
CAAGTGAAATCCAATCCACGAAATAATTTGATCTATGGACAGCATCGTTGTGGTAAAGGT
CGTAATGCCAGAGGAATCATTACCGCAGGGCATAGAGGGGGAGGTCATAAGCGTCTATAC
CGTAAAATCGATTTTCGACGGAATGAAAAAGACATATATGGTAAAATCGTAACTATAGAA
TACGACCCTAATCGAAATGCATACATTTGTCTCATACACTATGGGGGTGGTGAGAAAAGA
TATATTTTACATCCCAGAGGGGCTCTAATTGGAGATACCATTGTTTCTGGTACAGAAGTT
CCTATAAAAATGGGAAATGCCCTACCTTTGACCGATATGCCCTTAGGCACGGCCATACAT
AACATAGAAATCACACTTGGAAAGGGTGGACAATTAGCTAGAGCAGCAGGTGCTGTAGCG
AAACTGATTGCAAAAGAGGGGAAATCGGCCACATTAAAATTACCTTCTGGGGAGGTCCGT
TTGATACCCAAAAACTGCTCAGCAACAGTCGGACAAGTGGGGAATGTTGGGGTGAACCAG
AAAAGTTTGGGTAGAGCCGGATCTAAATGTTGGCTAGGTAAGCGTCCTGTAGTAAGAGGA
GTAGTTATGAACCCTGTAGACCATCCCCATGGGGGTGGTGAAGGGAGGGCCCCAATTGGT
AGAAAAAAACCCGCAACCCCTTGGGGTTATCCTGCACTTGGAAGAAGAAGTCGAAAAAGG
AATAAATATAGTGATAATTTGATTCTTCGTCGCCGTAGTAAATAG
>notabilis
ATGGCGATACATTTATACAAAACTTCTACCCCGAGCACACGCAAAGGAGCCGTAGACAGG
CAAGTGAAATCCAATCCACGAAATAATTTGATCTATGGACAGCATCGTTGTGGTAAAGGT
CGTAATGCCAGAGGAATCATTACCGCAGGGCATAGAGGGGGAGGTCATAAGCGTCTATAC
CGTAAAATCGATTTTCGACGGAATGAAAAAGACATATATGGTAAAATCGTAACTATAGAA
TACGACCCTAATCGAAATGCATACATTTGTCTCATACACTATGGGGGTGGTGAGAAAAGA
TATATTTTACATCCCAGAGGGGCTCTAATTGGAGATACCATTGTTTCTGGTACAGAAGTT
CCTATAAAAATGGGAAATGCCCTACCTTTGACCGATATGCCCTTAGGCACGGCCATACAT
AACATAGAAATCACACTTGGAAAGGGTGGACAATTAGCTAGAGCAGCAGGTGCTGTAGCG
AAACTGATTGCAAAAGAGGGGAAATCGGCCACATTAAAATTACCTTCTGGGGAGGTCCGT
TTGATACCCAAAAACTGCTCAGCAACAGTCGGACAAGTGGGGAATGTTGGGGTGAACCAG
AAAAGTTTGGGTAGAGCCGGATCTAAATGTTGGCTAGGTAAGCGTCCTGTAGTAAGAGGA
GTAGTTATGAACCCTGTAGACCATCCCCATGGGGGTGGTGAAGGGAGGGCCCCAATTGGT
AGAAAAAAACCCGCAACCCCTTGGGGTTATCCTGCACTTGGAAGAAGAAGTCGAAAAAGG
AATAAATATAGTGATAATTTGATTCTTCGTCGCCGTAGTAAATAG
