# Supplementary material for: The complete chloroplast genome sequence of Morus cathayana and Morus multicaulis, and comparative analysis within genus Morus L
Source: PeerJ. 2017 Mar 8;5:e3037. doi: 10.7717/peerj.3037 (PMC5345388; doi:10.7717/peerj.3037)
Supplement: Supplemental Information 1 [file peerj-05-3037-s002.zip › rpl14.fasta]

>cathayana
ATGATTCAACCTCAAACCCATTTGAATGTAGCGGATAATAGCGGAGCCAGAAAATTGATG
TGTATTCGAATCATAGGAGCTAGTAATCGACGATATGCTAAGATTGGTGACGTTGTTGTT
GCTGTAATCAAGGAAGCAATACCAAATACACCGCTAGAAAGATCAGAAGTGATCAGAGCC
GTAATTGTACGTACTTGTAAAGAACTCAAACGCGACAATGGTATGATAATACGATATGAT
GACAATGCTGCAGTTGTTATTGATCAAGAAAGAAATCCAAAAGGAACTCGAATTTTTGGC
GCAATCGCCCGGGAATTAAGACAATTAAATTTCACTAAAATAGTTTCGTTAGCGCCTGAA
GTATTGTAA
>indica
ATGATTCAACCTCAAACCCATTTGAATGTAGCGGATAATAGCGGAGCCAGAAAATTGATG
TGTATTCGAATCATAGGAGCTAGTAATCGACGATATGCTAAGATTGGTGACGTTGTTGTT
GCTGTAATCAAGGAAGCAATACCAAATACACCGCTAGAAAGATCAGAAGTGATCAGAGCC
GTAATTGTACGTACTTGTAAAGAACTCAAACGCGACAATGGTATGATAATACGATATGAT
GACAATGCTGCAGTTGTTATTGATCAAGAAAGAAATCCAAAAGGAACTCGAATTTTTGGC
GCAATCGCCCGGGAATTAAGACAATTAAATTTCACTAAAATAGTTTCGTTAGCGCCTGAA
GTATTGTAA
>mongolica
ATGATTCAACCTCAAACCCATTTGAATGTAGCGGATAATAGCGGAGCCAGAAAATTGATG
TGTATTCGAATCATAGGAGCTAGTAATCGACGATATGCTAAGATTGGTGACGTTGTTGTT
GCTGTAATCAAGGAAGCAATACCAAATACACCGCTAGAAAGATCAGAAGTGATCAGAGCC
GTAATTGTACGTACTTGTAAAGAACTCAAACGCGACAATGGTATGATAATACGATATGAT
GACAATGCTGCAGTTGTTATTGATCAAGAAAGAAATCCAAAAGGAACTCGAATTTTTGGC
GCAATCGCCCGGGAATTAAGACAATTAAATTTCACTAAAATAGTTTCGTTAGCGCCTGAA
GTATTGTAA
>multicaulis
ATGATTCAACCTCAAACCCATTTGAATGTAGCGGATAATAGCGGAGCCAGAAAATTGATG
TGTATTCGAATCATAGGAGCTAGTAATCGACGATATGCTAAGATTGGTGACGTTGTTGTT
GCTGTAATCAAGGAAGCAATACCAAATACACCGCTAGAAAGATCAGAAGTGATCAGAGCC
GTAATTGTACGTACTTGTAAAGAACTCAAACGCGACAATGGTATGATAATACGATATGAT
GACAATGCTGCAGTTGTTATTGATCAAGAAAGAAATCCAAAAGGAACTCGAATTTTTGGC
GCAATCGCCCGGGAATTAAGACAATTAAATTTCACTAAAATAGTTTCGTTAGCGCCTGAA
GTATTGTAA
>notabilis
ATGATTCAACCTCAAACCTATTTGAATGTAGCGGATAATAGCGGAGCCAGAAAATTGATG
TGTATTCGAATCATAGGAGCTAGTAATCGACGATATGCTAAGATTGGTGATGTTGTTGTT
GCTGTAATCAAGGAAGCAATACCAAATACACCGCTAGAAAGATCAGAAGTGATCAGAGCC
GTAATTGTACGTACTTGTAAAGAACTCAAACGCGACAATGGTATGATAATACGATATGAT
GACAATGCTGCAGTTGTTATTGATCAAGAAAGAAATCCAAAAGGAACTCGAATTTTTGGC
GCAATCGCCCGGGAATTAAGACAATTAAATTTCACTAAAATAGTTTCGTTAGCGCCTGAA
GTATTGTAA
