# Supplementary material for: The complete chloroplast genome sequence of Morus cathayana and Morus multicaulis, and comparative analysis within genus Morus L
Source: PeerJ. 2017 Mar 8;5:e3037. doi: 10.7717/peerj.3037 (PMC5345388; doi:10.7717/peerj.3037)
Supplement: Supplemental Information 1 [file peerj-05-3037-s002.zip › rpl20.fasta]

>cathayana
ATGACTAGAATTAAACGAGGATATATAGCTCGAAGACGTAGAACCAAAATTCGTTTATTT
GCATCAAGCTTTCAAGGGGCTCGTTCAAGACTTACTCGAACTATTACTCAACAGAAAATA
AGAGCTTTGGTTTCGGCTCATCAGGATAGAGGTAGGCAAAAGAGAGATTTTCGTCGTTTG
TGGATCACTCGGATAAATGCAGTAATTCGAGCCAATAAAGTATACTACAGTTATAGTACA
TTAATACACCATCTGTACAAGAGGCAGTTGCTTCTTAATCGTAAAATACTTGCACAAATA
GCTATATTAAATAGGAATTGTCTTTATATGATTTCCAATGAGATCTTAAAATAA
>indica
ATGACTAGAATTAAACGAGGATATATAGCTCGAAGACGTAGAACCAAAATTCGTTTATTT
GCATCAAGCTTTCAAGGGGCTCGTTCAAGACTTACTCGAACTATTACTCAACAGAAAATA
AGAGCTTTGGTTTCGGCTCATCAGGATAGAGGTAGGCAAAAGAGAGATTTTCGTCGTTTG
TGGATCACTCGGATAAACGCAGTAATTCGAGCCAATAAAGTATACTACAGTTATAGTACA
TTAATACACCATCTGTACAAGAGGCAGTTGCTTCTTAATCGTAAAATACTTGCACAAATA
GCTATATTAAATAGGAATTGTCTTTATATGATTTCCAATGAGATCTTAAAATAA
>mongolica
ATGACTAGAATTAAACGAGGATATATAGCTCGAAGACGTAGAACCAAAATTCGTTTATTT
GCATCAAGCTTTCAAGGGGCTCGTTCAAGACTTACTCGAACTATTACTCAACAGAAAATA
AGAGCTTTGGTTTCGGCTCATCAGGATAGAGGTAGGCAAAAGAGAGATTTTCGTCGTTTG
TGGATCACTCGGATAAATGCAGTAATTCGAGCCAATAAAGTATACTACAGTTATAGTACA
TTAATACACCATCTGTACAAGAGGCAGTTGCTTCTTAATCGTAAAATACTTGCACAAATA
GCTATATTAAATAGGAATTGTCTTTATATGATTTCCAATGAGATCTTAAAATAA
>multicaulis
ATGACTAGAATTAAACGAGGATATATAGCTCGAAGACGTAGAACCAAAATTCGTTTATTT
GCATCAAGCTTTCAAGGGGCTCGTTCAAGACTTACTCGAACTATTACTCAACAGAAAATA
AGAGCTTTGGTTTCGGCTCATCAGGATAGAGGTAGGCAAAAGAGAGATTTTCGTCGTTTG
TGGATCACTCGGATAAATGCAGTAATTCGAGCCAATAAAGTATACTACAGTTATAGTACA
TTAATACACCATCTGTACAAGAGGCAGTTGCTTCTTAATCGTAAAATACTTGCACAAATA
GCTATATTAAATAGGAATTGTCTTTATATGATTTCCAATGAGATCTTAAAATAA
>notabilis
ATGACTAGAATTAAACGAGGATATATAGCTCGAAGACGTAGAACCAAAATTCGTTTATTT
GCATCAAGCTTTCAAGGGGCTCGTTCAAGACTTACTCGAACTATTACTCAACAGAAAATA
AGAGCTTTGGTTTCGGCTCATCAGGATAGAGGTAGGCAAAAGAGAGATTTTCGTCGTTTG
TGGATCACTCGGATAAATGCAGTAATTCGAGCCAATAAAGTATACTACAGTTATAGTACA
TTAATACATCATCTGTACAAGAGGCAGTTGCTTCTTAATCGTAAAATACTTGCACAAATA
GCTATATTAAATAGGAATTGTCTTTATATGATTTCCAATGAGATCTTAAAATAA
