# Supplementary material for: The complete chloroplast genome sequence of Morus cathayana and Morus multicaulis, and comparative analysis within genus Morus L
Source: PeerJ. 2017 Mar 8;5:e3037. doi: 10.7717/peerj.3037 (PMC5345388; doi:10.7717/peerj.3037)
Supplement: Supplemental Information 1 [file peerj-05-3037-s002.zip › rpl22.fasta]

>cathayana
ATGATAAAGAAGAGAAGGACCAACCGATATACAGAAGTCTATGCTATAGCCCAATATATA
TCTATGTCTGCTCATAAAGCGCGAAGAGTAATTGATCAAATTCGTGGACGTTCATATGCG
GAAACGCTTATTATACTAGAACTCATGCCGTATCGAGCATGTTATCCAATTTTAAAATTG
GTTTATTCTGCAGCAGCAAATGCTAATCACAATATGCGCTTCAACGAAGCAAATTTAATA
ATTAGTAAAGCTGAAGTCAACGAGGGCAACACTGTGAAAAAATTAAAACCTCGAGCTCGA
GGACGGGGTTATCCGATAAAAAGACCCACTTGTCATATAACTATTGTACTGAAAGATTTA
GATGTAGAGGAAGAATATTTAGATTCATTTGCATTTGAAGATAAATATATTCACAAAAAA
TAG
>indica
ATGATAAAGAAGAGAAGGACCAACCGATATACAGAAGTCTATGCTATAGCCCAATATATA
TCTATGTCTGCTCATAAAGCGCGAAGAGTAATTGATCAAATTCGTGGACGTTCATATGCG
GAAACGCTTATTATACTAGAACTCATGCCGTATCGAGCATGTTATCCAATTTTAAAATTG
GTTTATTCTGCAGCAGCAAATGCTAATCACAATATGCGCTTCAACGAAGCAAATTTAATA
ATTAGTAAAGCTGAAGTCAACGAGGGCAACACTGTGAAAAAATTAAAACCTCGAGCTCGA
GGACGGGGTTATCCGATAAAAAGACCCACTTGTCATATAACTATTGTACTGAAAGATTTA
GATGTAGAGGAAGAATATTTAGATTCATTTGCATTTGAAGATAAATATATTCACAAAAAA
TAG
>mongolica
ATGATAAAGAAGAGAAGGACCAACCGATATACAGAAGTCTATGCTATAGCCCAATATATA
TCTATGTCTGCTCATAAAGCGCGAAGAGTAATTGATCAAATTCGTGGACGTTCATATGCG
GAAACGCTTATTATACTAGAACTCATGCCGTATCGAGCATGTTATCCAATTTTAAAATTG
GTTTATTCTGCAGCAGCAAATGCTAATCACAATATGCGCTTCAACGAAGCAAATTTAATA
ATTAGTAAAGCTGAAGTCAACGAGGGCAACACTGTGAAAAAATTAAAACCTCGAGCTCGA
GGACGGGGTTATCCGATAAAAAGACCCACTTGTCATATAACTATTGTACTGAAAGATTTA
GATGTAGAGGAAGAATATTTAGATTCATTTGCATTTGAAGATAAATATATTCACAAAAAA
TAG
>multicaulis
ATGATAAAGAAGAGAAGGACCAACCGATATACAGAAGTCTATGCTATAGCCCAATATATA
TCTATGTCTGCTCATAAAGCGCGAAGAGTAATTGATCAAATTCGTGGACGTTCATATGCG
GAAACGCTTATTATACTAGAACTCATGCCGTATCGAGCATGTTATCCAATTTTAAAATTG
GTTTATTCTGCAGCAGCAAATGCTAATCACAATATGCGCTTCAACGAAGCAAATTTAATA
ATTAGTAAAGCTGAAGTCAACGAGGGCAACACTGTGAAAAAATTAAAACCTCGAGCTCGA
GGACGGGGTTATCCGATAAAAAGACCCACTTGTCATATAACTATTGTACTGAAAGATTTA
GATGTAGAGGAAGAATATTTAGATTCATTTGCATTTGAAGATAAATATATTCACAAAAAA
TAG
>notabilis
ATGATAAAGAAGAGAAGGACCAACCGATATACAGAAGTCTATGCTATAGCCCAATATATA
TCTATGTCTGCTCATAAAGCGCGAAGAGTAATTGATCAAATTCGTGGACGTTCATATGCG
GAAACGCTTATTATACTAGAACTCATGCCGTATCGAGCATGTTATCCAATTTTAAAATTG
GTTTATTCTGCAGCAGCAAATGCTAATCACAATATGCGCTTCAACGAAGCAAATTTAATA
ATTAGTAAAGCTGAAGTCAACGAGGGCAACACTGTGAAAAAATTAAAACCTCGAGCTCGA
GGACGGGGTTATCCGATAAAAAGACCCACTTGTCATATAACTATTGTACTGAAAGATTTA
GATGTAGAGGAAGAATATTTAGATTCATTTGCATTTGAAGATAAATATATTCACAAAAAA
TAA
