# Supplementary material for: The complete chloroplast genome sequence of Morus cathayana and Morus multicaulis, and comparative analysis within genus Morus L
Source: PeerJ. 2017 Mar 8;5:e3037. doi: 10.7717/peerj.3037 (PMC5345388; doi:10.7717/peerj.3037)
Supplement: Supplemental Information 1 [file peerj-05-3037-s002.zip › rpoA.fasta]

>cathayana
ATGGGTCAAGAGAAAGTAACAGTATCTACTCGGCCACTACAGTGGAAGTGTGTTGAATCA
AGAGCAGACAGTAAACGTCTTTATTATGGACGCTTTCTTCTGGCTCCACTTATGAGAGGA
CAAGCCGATACAATAGGCATTGCGATGCGAAGAGCTCTGCTTGGAGAAATAGAAGGAACA
TGTATCACACGCGCAAAATCCGATAAAATACCACATGAATATTCTACCATAGTCGGTATT
CAAGAATCCGTACATGAAATTTTAATGAATTTGAAAGAAATTGTATTGAGAAGTAATCTG
TATGGAACTCGCGATGCGTCTATTTGTGTCAAAGGTCCCGGATATGTAACCGCTCAAGAT
ATCATCTTACCACCTTCCGTGGAAATCGTTGATAATACACAACATATAGCTAATCTAACA
GAACCAATAACCTTGTGTATTGAATTACAAATCGAGAGGAATCGCGGATATCGTATAAAA
ACGCCAAATAATTTTCAAAACGGAAGTTATCCTATAGATGCTGTATTCATGCCTGTTCGA
AATGCAAATCATAGTATTCATTCTTATGTGAATGGAAATGAAAACCAAGAAATACTTTTT
CTCGAAATATGGACAAATGGAAGTTTAACTCCTAAAGAAGCACTTCATGAGGCCTCCCGA
AATTTGATTGATTTATTTATTCCCTTTTTCCATGCAGAAGAACATTTAGAAAACAATCAA
CACAAAGGTACTTTACCCCTTTTTAATTTTCATGGTAGATTAGCTAAACCAAGGAAAACG
AAAAAAGAAATAGCATTGAAATATATTTATATTGACCAATCAGAATTGCCCCCCAGGGTC
TATAATTGCCTCAAAAGGTCTAATATCAATACATTTTTAGAACTTTTGAATAACAGTCAA
GAAGAACTTATGAAAATTCAAGATTTTCGGATAGAAGATGTAAAACATATATTGGACGTT
CTAGAAATATAA
>indica
ATGGGTCAAGAGAAAGTAACAGTATCTACTCGGCCACTACAGTGGAAGTGTGTTGAATCA
AGAGCAGACAGTAAACGTCTTTATTATGGACGCTTTCTTCTGGCTCCACTTATGAGAGGA
CAAGCCGATACAATAGGCATTGCGATGCGAAGAGCTCTGCTTGGAGAAATAGAAGGAACA
TGTATCACACGCGCAAAATCCGAGAAAATACCACATGAATATTCTACCATAGTCGGTATT
CAAGAATCCGTACATGAAATTTTAATGAATTTGAAAGAAATTGTATTGAGAAGTAATCTG
TATGGAACTCGCGATGCGTCTATTTGTGTCAAAGGTCCCGGATATGTAACCGCTCAAGAT
ATCATCTTACCACCTTCCGTGGAAATCGTTGATAATACACAACATATAGCTAATCTAACA
GAACCAATAACCTTGTGTATTGAATTACAAATCGAGAGGAATCGCGGATATCGTATAAAA
ACGCCAAATAATTTTCAAAACGGAAGTTATCCTATAGATGCTGTATTCATGCCTGTTCGA
AATGCAAATCATAGTATTCATTCTTATGTGAATGGAAATGAAAACCAAGAAATACTTTTT
CTCGAAATATGGACAAATGGAAGTTTAACTCCTAAAGAAGCACTTCATGAGGCCTCCCGA
AATTTGATTGATTTATTTATTCCCTTTTTCCATGCAGAAGAACATTTAGAAAACAATCAA
CACAAAGGTACTTTACCCCTTTTTAATTTTCATGGTAGATTAGCTAAACCAAGGAAAACG
AAAAAAGAAATAGCATTGAAATATATTTATATTGACCAATCAGAATTGCCCCCCAGGGTC
TATAATTGCCTCAAAAGGTCTAATATCAATACATTTTTAGAACTTTTGAATAACAGTCAA
GAAGAACTTATGAAAATTCAAGATTTTCGGATAGAAGATGTAAAACATATATTGGACGTT
CTAGAAATATAA
>mongolica
ATGGGTCAAGAGAAAGTAACAGTATCTACTCGGCCACTACAGTGGAAGTGTGTTGAATCA
AGAGCAGACAGTAAACGTCTTTATTATGGACGCTTTCTTCTGGCTCCACTTATGAGAGGA
CAAGCCGATACAATAGGCATTGCGATGCGAAGAGCTCTGCTTGGAGAAATAGAAGGAACA
TGTATCACACGCGCAAAATCCGAGAAAATACCACATGAATATTCTACCATAGTCGGTATT
CAAGAATCCGTACATGAAATTTTAATGAATTTGAAAGAAATTGTATTGAGAAGTAATCTG
TATGGAACTCGCGATGCGTCTATTTGTGTCAAAGGTCCCGGATATGTAACCGCTCAAGAT
ATCATCTTACCACCTTCCGTGGAAATCGTTGATAATACACAACATATAGCTAATCTAACA
GAACCAATAACCTTGTGTATTGAATTACAAATCGAGAGGAATCGCGGATATCGTATAAAA
ACGCCAAATAATTTTCAAAACGGAAGTTATCCTATAGATGCTGTATTCATGCCTGTTCGA
AATGCAAATCATAGTATTCATTCTTATGTGAATGGAAATGAAAACCAAGAAATACTTTTT
CTCGAAATATGGACAAATGGAAGTTTAACTCCTAAAGAAGCACTTCATGAGGCCTCCCGA
AATTTGATTGATTTATTTATTCCCTTTTTCCATGCAGAAGAACATTTAGAAAACAATCAA
CACAAAGGTACTTTACCCCTTTTTAATTTTCATGGTAGATTAGCTAAACCAAGGAAAACG
AAAAAAGAAATAGCATTGAAATATATTTATATTGACCAATCAGAATTGCCCCCCAGGGTC
TATAATTGCCTCAAAAGGTCTAATATCAATACATTTTTAGAACTTTTGAATAACAGTCAA
GAAGAACTTATGAAAATTCAAGATTTTCGGATAGAAGATGTAAAACATATATTGGACGTT
CTAGAAATATAA
>multicaulis
ATGGGTCAAGAGAAAGTAACAGTATCTACTCGGCCACTACAGTGGAAGTGTGTTGAATCA
AGAGCAGACAGTAAACGTCTTTATTATGGACGCTTTCTTCTGGCTCCACTTATGAGAGGA
CAAGCCGATACAATAGGCATTGCGATGCGAAGAGCTCTGCTTGGAGAAATAGAAGGAACA
TGTATCACACGCGCAAAATCCGAGAAAATACCACATGAATATTCTACCATAGTCGGTATT
CAAGAATCCGTACATGAAATTTTAATGAATTTGAAAGAAATTGTATTGAGAAGTAATCTG
TATGGAACTCGCGATGCGTCTATTTGTGTCAAAGGTCCCGGATATGTAACCGCTCAAGAT
ATCATCTTACCACCTTCCGTGGAAATCGTTGATAATACACAACATATAGCTAATCTAACA
GAACCAATAACCTTGTGTATTGAATTACAAATCGAGAGGAATCGCGGATATCGTATAAAA
ACGCCAAATAATTTTCAAAACGGAAGTTATCCTATAGATGCTGTATTCATGCCTGTTCGA
AATGCAAATCATAGTATTCATTCTTATGTGAATGGAAATGAAAACCAAGAAATACTTTTT
CTCGAAATATGGACAAATGGAAGTTTAACTCCTAAAGAAGCACTTCATGAGGCCTCCCGA
AATTTGATTGATTTATTTATTCCCTTTTTCCATGCAGAAGAACATTTAGAAAACAATCAA
CACAAAGGTACTTTACCCCTTTTTAATTTTCATGGTAGATTAGCTAAACCAAGGAAAACG
AAAAAAGAAATAGCATTGAAATATATTTATATTGACCAATCAGAATTGCCCCCCAGGGTC
TATAATTGCCTCAAAAGGTCTAATATCAATACATTTTTAGAACTTTTGAATAACAGTCAA
GAAGAACTTATGAAAATTCAAGATTTTCGGATAGAAGATGTAAAACATATATTGGACGTT
CTAGAAATATAA
>notabilis
ATGGGTCAAGAGAAAGTAACAGTATCTACTCGGCCACTACAGTGGAAGTGTGTTGAATCA
AGAGCAGACAGTAAACGTCTTTATTATGGACGCTTTCTTCTGGCTCCACTTATGAGAGGA
CAAGCCGATACAATAGGCATTGCGATGCGAAGAGCTTTGCTTGGAGAAATAGAAGGAACA
TGTATCACACGCGCAAAATCCGAGAAAATACCACATGAATATTCTACCATAGTCGGTATT
CAAGAATCCGTACATGAAATTTTAATGAATTTGAAAGAAATTGTATTGAGAAGTAATCTG
TATGGAACTCGCGATGCGTCTATTTGTGTCAAAGGTCCCGGATATGTAACCGCTCAAGAT
ATCATCTTACCACCTTCCGTGGAAATCGTTGATAATACACAACATATAGCTAATCTAACA
GAACCAATAACCTTGTGTATTGAATTACAAATCGAGAGGAATCGCGGATATCGTATAAAA
ACGCCAAATAATTTTCAAAACGGAAGTTATCCTATAGATGCTGTATTCATGCCTGTTCGA
AATGCAAATCATAGTATTCATTCTTATGTGAATGGAAATGAAAACCAAGAAATACTTTTT
CTCGAAATATGGACAAATGGAAGTTTAACTCCTAAAGAAGCACTTCATGAGGCCTCCCGA
AATTTGATTGATTTATTTATTCCCTTTTTCCATGCAGAAGAACATTTAGAAAACAATCAA
CACAAAGGTACTTTACCCCTTTTTAATTTTCATGGTAGATTAGCTAAACCAAGGAAAACG
AAAAAAGAAATAGCATTGAAATATATTTATATTGACCAATCAGAATTGCCCCCCAGGGTC
TATAATTGCCTCAAAAGGTCTAATATCAATACATTTTTAGAACTTTTGAATAACAGTCAA
GAAGAACTTATGAAAATTCAAGATTTTCGGATAGAAGATGTAAAACATATATTGGACGTT
CTAGAAATATAA
