# Supplementary material for: The complete chloroplast genome sequence of Morus cathayana and Morus multicaulis, and comparative analysis within genus Morus L
Source: PeerJ. 2017 Mar 8;5:e3037. doi: 10.7717/peerj.3037 (PMC5345388; doi:10.7717/peerj.3037)
Supplement: Supplemental Information 1 [file peerj-05-3037-s002.zip › rpoB.fasta]

>cathayana
ATGCTTGAGGGTGGAAATGAGGAAATCTCTACAATACCCGGATTTAATCAGATACAATTT
GAAGGGTTTTGTAGGTTCATTGATCAGGGCTTAACAGAAGAACTTTATAAGTTTCCAAAG
ATTGAAGATACAGATCAAGAAATTGAATTTCAATTATTTGTGGAAACATATCAATTGGTA
GAACCGTTGATAAAAGAAAGAGATGCTGTATATGAATCACTCACATATTCTTCTGAATTA
TATGTATCCGCGGGATTAATTTGGAAAACCAGTAGGGATATGCAAGAACAAACAATTTTT
ATTGGAAACATTCCTCTAATGAATTCCCTGGGAACTTCTATAGTAAATGGAATATACAGA
ATTGTGATCAATCAAATATTGCAAAGCCCCGGTATCTATTACCGGTCAGAATTGGACCAT
AACGGAATTTCGGTCTATACCGGCACCATAATATCAGATTGGGGAGGAAGATTAGAATTA
GAGATTGATAGAAAAGCAAGGATATGGGCTCGTGTGAGTAGGAAACAGAAAATATCTATT
CTAGTTCTATTATCAGCTATGGGCTTGAATCTAAGAGAAATTCTAGAGAATGTTTGTTAC
CCTGAAATTTTCTTGTCTTTCCTGAAAGATAAGGAAAAAAAAAAAATTAAGTCAAAAGAA
AATGCCATTTTGGAGTTTTATCAACAATTTGCTTGTGTAGGCGGAGATCCGGTATTTTCT
GAATCCTTATGTAAGGAATTACAAAAAAAATTCTTTCAACAAAGATGTGAATTAGGAAGA
ATTGGTCGACGAAATATGAACCGTAGACTGAATCTTGATATACCTCAGAACACTACATTT
TTGTTACCGCGAGATATATTGGCAGCTGCGGATCATTTGATTGGAATGAAGTTCGGAATG
GGTATACTTGACGATATGAATCATTTGAAAAATAAACGTATTCGTTCTGTAGCGGATCTC
TTACAAGATCAATTCGGATTGGCCCTGGTTCGTTTAGAAAATATGGTTAGAGGAACTATG
TGTGGAGCAATTAGGCATAAATTGATACCGACTCCTCAAAATTTGGTAACTTCCACTACA
TTAACAACTACTTATGAATCTTTTTTCGGATTACACCCATTATCTCAAGTTTTGGATCGA
ACTAATCCATTGACACAAATAGTTCATGGAAGAAAAGCGAGTTATCTGGGCCCTGGAGGA
TTGACAGGGCGAACTGCTAGTTTTCGGATACGAGATATCCATCCTAGTCACTATGGACGC
ATTTGTCCTATAGATACGTCCGAAGGAATCAATGTTGGACTTATTGGATCCTTAGCAATT
CATGCGAGGATTGGTCATTGGGGATCTCTAGAAAGTCCGTTTTATGAAATCTCTGAGAGA
TCAAAAAAAGTACGAATGCTTTATTTATCACCAAGTATAGATGAATACTATATGGTAGCG
GCGGGAAATTCTTTGGCACTGAATCGAGGTAGTCAGGAAGAACAGGTTGTTCCGGCTCGA
TACCGTCAAGAATTCTTGACTATTGAGTGGGAACAGGTTCATCTTCGAAGTATTTTTCCC
TTCCAATATTTTTCTATTGGAGCTTCCCTTATTCCTTTTATCGAGCATAATGATGCGAAT
CGTGCTTTAATGAGTTCTAATATGCAACGTCAAGCCGTTCCGCTTTCTCGATCGGAAAAG
TGCATTGTTGGAACTGGGTTGGAATGCCAAGTGGCTCTAGATTCCGGGGTTCCCACTATA
GCCGAACATCAGGGAAAGATCATTTATACCGATACTGAGAAGATCATTTTATCGGGCAAT
AGAGATACTTTAAGCATTCCATTAGTTATATATCAACGTTCTAACAAAAATACTTGTATG
CATCAAAAACCCCAAGTTGCGCGAGGTAAATGTATTAAAAAGGGACAGATTTTAGCGGAT
GGTGCTGCTACAGTTGGCGGCGAACTCGCTTTGGGAAAAAATGTATTAGTAGCTTATATG
CCATGGGAAGGTTACAATTCTGAGGATGCAGTACTCATTAACGAGCGTCTGGTATATGAG
GATATTTATACTTCTTTTCACATACGGAAATATGAAATTCATACTCATGTGACAAGCCAC
GGGCCTGAAAGAATCACTAATGAAATACCGCATCTAGAAGCCCATTTACTCCGAAATTTA
GACAAAAATGGCATTGTGATGTTGGGGTCTTGGGTGGAGACGGGCGATATTTTAGTAGGT
AAATTAACGCCTCAGATGGCGAAAGAATCATCGTATGCTCCGGAAGATAGATTATTACGA
GCCATACTTGGCATTCAGATATCCATTTCAAAGGAAACTTGTCTAAAACTACCTATAGGC
GGTAGAGGTCGAGTTATTGATGTGAGATGGATCCAGAAAAAGGGGGGTTCTAGTTATAAT
CCAGAAACGATTCGTGTATATATTTCACAAAAACGTGAAATCAAAGTGGGCGATAAAGTA
GCTGGAAGGCATGGAAATAAAGGTATCGTTTCAAAAATTTTACCTAGACAAGATATGCCT
TATTTGCAAGATGGAAGACCTGTTGATATGGTCTTCAACCCATTAGGAGTACCTTCACGA
ATGAATGTAGGACAGATATTTGAATGTTCGCTCGGGTTAGCGGGGGGGTTGCTAGATAGA
CATTATCGAATAGCACCTTTTGATGAGAGATATGAACAAGAGGCCTCGAGAAAACTAGTC
TTTTCTGAATTATATGAAGCCAGTAAGCAAACAGCGAATCCATGGGTATTTGAACCCGAG
TATCCGGGAAAAAGCAGAATATTTGATGGAAGAACGGGGGATCCTTTTGAGCAACCTGTT
ATAATAGGAAAGCCTTATATCTTGAAATTAATTCATCAAGTTGATGATAAAATACATGGA
CGTTGCAGTGGACATTATGCACTTGTTACACAACAACCCCTTAGAGGAAGGGCCAAGCAA
GGGGGACAGCGGGTAGGAGAAATGGAAGTTTGGGCTCTAGAGGGATTTGGTGTTGCTCAT
ATTTTACAAGAGATGCTTACTTATAAATCTGATCATATTAGAGCTCGTCAAGAAGTACTT
GGTACTACAATGGTTGGAGGACCAATACCTAAACCCGAGGATGCTCCAGAATCTTTTCGA
TTGCTCGTTCGAGAACTACGATCCTTGGCTCTGGAATTGAATCATTTCCTTGTATCTGAG
AAGAACTTCCAGATTAATAGGAAGGACGTTTAA
>indica
ATGCTTGAGGGTGGAAATGAGGAAATCTCTACAATACCCGGATTTAATCAGATACAATTT
GAAGGGTTTTGTAGGTTCATTGATCAGGGCTTAACAGAAGAACTTTATAAGTTTCCAAAG
ATTGAAGATACAGATCAAGAAATTGAATTTCAATTATTTGTGGAAACATATCAATTGGTA
GAACCGTTGATAAAAGAAAGAGATGCTGTATATGAATCACTCACATATTCTTCTGAATTA
TATGTATCCGCGGGATTAATTTGGAAAACCAGTAGGGATATGCAAGAACAAACAATTTTT
ATTGGAAACATTCCTCTAATGAATTCCCTGGGAACTTCTATAGTAAATGGAATATACAGA
ATTGTGATCAATCAAATATTGCAAAGCCCCGGTATCTATTACCGGTCAGAATTGGACCAT
AACGGAATTTCGGTCTATACCGGCACCATAATATCAGATTGGGGAGGAAGATTAGAATTA
GAGATTGATAGAAAAGCAAGGATATGGGCTCGTGTGAGTAGGAAACAGAAAATATCTATT
CTAGTTCTATTATCAGCTATGGGCTTGAATCTAAGAGAAATTCTAGAGAATGTTTGTTAC
CCTGAAATTTTCTTGTCTTTCCTGAAAGATAAGGAAAAAAAAAAAATTAAGTCAAAAGAA
AATGCCATTTTGGAGTTTTATCAACAATTTGCTTGTGTAGGCGGAGATCCGGTATTTTCT
GAATCCTTATGTAAGGAATTACAAAAAAAATTCTTTCAACAAAGATGTGAATTAGGAAGA
ATTGGTCGACGAAATATGAACCGTAGACTGAATCTTGATATACCTCAGAACACTACATTT
TTGTTACCGCGAGATATATTGGCAGCTGCGGATCATTTGATTGGAATGAAGTTCGGAATG
GGTATACTTGACGATATGAATCATTTGAAAAATAAACGTATTCGTTCTGTAGCGGATCTC
TTACAAGATCAATTCGGATTGGCCCTGGTTCGTTTAGAAAATATGGTTAGAGGAACTATG
TGTGGAGCAATTAGGCATAAATTGATACCGACTCCTCAAAATTTGGTAACTTCCACTACA
TTAACAACTACTTATGAATCTTTTTTCGGATTACACCCATTATCTCAAGTTTTGGATCGA
ACTAATCCATTGACACAAATAGTTCATGGAAGAAAAGCGAGTTATCTGGGCCCTGGAGGA
TTGACAGGGCGAACTGCTAGTTTTCGGATACGAGATATCCATCCTAGTCACTATGGACGC
ATTTGTCCTATAGATACGTCCGAAGGAATCAATGTTGGACTTATTGGATCCTTAGCAATT
CATGCGAGGATTGGTCATTGGGGATCTCTAGAAAGTCCGTTTTATGAAATCTCTGAGAGA
TCAAAAAAAGTACGAATGCTTTATTTATCACCAAGTATAGATGAATACTATATGGTAGCG
GCGGGAAATTCTTTGGCACTGAATCGAGGTAGTCAGGAAGAACAGGTTGTTCCGGCTCGA
TACCGTCAAGAATTCTTGACTATTGAGTGGGAACAGGTTCATCTTCGAAGTATTTTTCCC
TTCCAATATTTTTCTATTGGAGCTTCCCTTATTCCTTTTATCGAGCATAATGATGCGAAT
CGTGCTTTAATGAGTTCTAATATGCAACGTCAAGCCGTTCCGCTTTCTCGATCGGAAAAG
TGCATTGTTGGAACTGGGTTGGAATGCCAAGTGGCTCTAGATTCCGGGGTTCCCACTATA
GCCGAACATCAGGGAAAGATCATTTATACCGATACTGAGAAGATCATTTTATCGGGCAAT
AGAGATACTTTAAGCATTCCATTAGTTATATATCAACGTTCTAACAAAAATACTTGTATG
CATCAAAAACCCCAAGTTTCGCGAGGTAAATGTATTAAAAAGGGACAGATTTTAGCGGAT
GGTGCTGCTACAGTTGGCGGCGAACTCGCTTTGGGAAAAAATGTATTAGTAGCTTATATG
CCATGGGAAGGTTACAATTCTGAGGATGCAGTACTCATTAACGAGCGTCTGGTATATGAG
GATATTTATACTTCTTTTCACATACGGAAATATGAAATTCATACTCATGTGACAAGCCAC
GGGCCTGAAAGAATCACTAATGAAATACCGCATCTAGAAGCCCATTTACTCCGAAATTTA
GACAAAAATGGCATTGTGATGTTGGGGTCTTGGGTGGAGACGGGCGATATTTTAGTAGGT
AAATTAACGCCTCAGATGGCGAAAGAATCATCGTATGCTCCGGAAGATAGATTATTACGA
GCCATACTTGGCATTCAGATATCCATTTCAAAGGAAACTTGTCTAAAACTACCTATAGGC
GGTAGAGGTCGAGTTATTGATGTGAGATGGATCCAGAAAAAGGGGGGTTCTAGTTATAAT
CCAGAAACGATTCGTGTATATATTTCACAAAAACGTGAAATCAAAGTGGGCGATAAAGTA
GCTGGAAGGCATGGAAATAAAGGTATCGTTTCAAAAATTTTACCTAGACAAGATATGCCT
TATTTGCAAGATGGAAGACCTGTTGATATGGTCTTCAACCCATTAGGAGTACCTTCACGA
ATGAATGTAGGACAGATATTTGAATGTTCGCTCGGGTTAGCGGGGGGGTTGCTAGATAGA
CATTATCGAATAGCACCTTTTGATGAGAGATATGAACAAGAGGCCTCGAGAAAACTAGTC
TTTTCTGAATTATATGAAGCCAGTAAGCAAACAGCGAATCCATGGGTATTTGAACCCGAG
TATCCGGGAAAAAGCAGAATATTTGATGGAAGAACGGGGGATCCTTTTGAGCAACCTGTT
ATAATAGGAAAGCCTTATATCTTGAAATTAATTCATCAAGTTGATGATAAAATACATGGA
CGTTGCAGTGGACATTATGCACTTGTTACACAACAACCCCTTAGAGGAAGGGCCAAGCAA
GGGGGACAGCGGGTAGGAGAAATGGAAGTTTGGGCTCTAGAGGGATTTGGTGTTGCTCAT
ATTTTACAAGAGATGCTTACTTATAAATCTGATCATATTAGAGCTCGTCAAGAAGTACTT
GGTACTACAATGGTTGGAGGACCAATACCTAAACCCGAGGATGCTCCAGAATCTTTTCGA
TTGCTCGTTCGAGAACTACGATCCTTGGCTCTGGAATTGAATCATTTCCTTGTATCTGAG
AAGAACTTCCAGATTAATAGGAAGGACGTTTAA
>mongolica
ATGCTTGAGGGTGGAAATGAGGAAATCTCTACAATACCCGGATTTAATCAGATACAATTT
GAAGGGTTTTGTAGGTTCATTGATCAGGGCTTAACAGAAGAACTTTATAAGTTTCCAAAG
ATTGAAGATACAGATCAAGAAATTGAATTTCAATTATTTGTGGAAACATATCAATTGGTA
GAACCGTTGATAAAAGAAAGAGATGCTGTATATGAATCACTCACATATTCTTCTGAATTA
TATGTATCCGCGGGATTAATTTGGAAAACCAGTAGGGATATGCAAGAACAAACAATTTTT
ATTGGAAACATTCCTCTAATGAATTCCCTGGGAACTTCTATAGTAAATGGAATATACAGA
ATTGTGATCAATCAAATATTGCAAAGCCCCGGTATCTATTACCGGTCAGAATTGGACCAT
AACGGAATTTCGGTCTATACCGGCACCATAATATCAGATTGGGGAGGAAGATTAGAATTA
GAGATTGATAGAAAAGCAAGGATATGGGCTCGTGTGAGTAGGAAACAGAAAATATCTATT
CTAGTTCTATTATCAGCTATGGGCTTGAATCTAAGAGAAATTCTAGAGAATGTTTGTTAC
CCTGAAATTTTCTTGTCTTTCCTGAAAGATAAGGAAAAAAAAAAAATTAAGTCAAAAGAA
AATGCCATTTTGGAGTTTTATCAACAATTTGCTTGTGTAGGCGGAGATCCGGTATTTTCT
GAATCCTTATGTAAGGAATTACAAAAAAAATTCTTTCAACAAAGATGTGAATTAGGAAGA
ATTGGTCGACGAAATATGAACCGTAGACTGAATCTTGATATACCTCAGAACACTACATTT
TTGTTACCGCGAGATATATTGGCAGCTGCGGATCATTTGATTGGAATGAAGTTCGGAATG
GGTATACTTGACGATATGAATCATTTGAAAAATAAACGTATTCGTTCTGTAGCGGATCTC
TTACAAGATCAATTCGGATTGGCCCTGGTTCGTTTAGAAAATATGGTTAGAGGAACTATG
TGTGGAGCAATTAGGCATAAATTGATACCGACTCCTCAAAATTTGGTAACTTCCACTACA
TTAACAACTACTTATGAATCTTTTTTCGGATTACACCCATTATCTCAAGTTTTGGATCGA
ACTAATCCATTGACACAAATAGTTCATGGAAGAAAAGCGAGTTATCTGGGCCCTGGAGGA
TTGACAGGGCGAACTGCTAGTTTTCGGATACGAGATATCCATCCTAGTCACTATGGACGC
ATTTGTCCTATAGATACGTCCGAAGGAATCAATGTTGGACTTATTGGATCCTTAGCAATT
CATGCGAGGATTGGTCATTGGGGATCTCTAGAAAGTCCGTTTTATGAAATCTCTGAGAGA
TCAAAAAAAGTACGAATGCTTTATTTATCACCAAGTATAGATGAATACTATATGGTAGCG
GCGGGAAATTCTTTGGCACTGAATCGAGGTAGTCAGGAAGAACAGGTTGTTCCGGCTCGA
TACCGTCAAGAATTCTTGACTATTGAGTGGGAACAGGTTCATCTTCGAAGTATTTTTCCC
TTCCAATATTTTTCTATTGGAGCTTCCCTTATTCCTTTTATCGAGCATAATGATGCGAAT
CGTGCTTTAATGAGTTCTAATATGCAACGTCAAGCCGTTCCGCTTTCTCGATCGGAAAAG
TGCATTGTTGGAACTGGGTTGGAATGCCAAGTGGCTCTAGATTCCGGGGTTCCCACTATA
GCCGAACATCAGGGAAAGATCATTTATACCGATACTGAGAAGATCATTTTATCGGGCAAT
AGAGATACTTTAAGCATTCCATTAGTTATATATCAACGTTCTAACAAAAATACTTGTATG
CATCAAAAACCCCAAGTTGCGCGAGGTAAATGTATTAAAAAGGGACAGATTTTAGCGGAT
GGTGCTGCTACAGTTGGCGGCGAACTCGCTTTGGGAAAAAATGTATTAGTAGCTTATATG
CCATGGGAAGGTTACAATTCTGAGGATGCAGTACTCATTAACGAGCGTCTGGTATATGAG
GATATTTATACTTCTTTTCACATACGGAAATATGAAATTCATACTCATGTGACAAGCCAC
GGGCCTGAAAGAATCACTAATGAAATACCGCATCTAGAAGCCCATTTACTCCGAAATTTA
GACAAAAATGGCATTGTGATGTTGGGGTCTTGGGTGGAGACGGGCGATATTTTAGTAGGT
AAATTAACGCCTCAGATGGCGAAAGAATCATCGTATGCTCCGGAAGATAGATTATTACGA
GCCATACTTGGCATTCAGATATCCATTTCAAAGGAAACTTGTCTAAAACTACCTATAGGC
GGTAGAGGTCGAGTTATTGATGTGAGATGGATCCAGAAAAAGGGGGGTTCTAGTTATAAT
CCAGAAACGATTCGTGTATATATTTCACAAAAACGTGAAATCAAAGTGGGCGATAAAGTA
GCTGGAAGGCATGGAAATAAAGGTATCGTTTCAAAAATTTTACCTAGACAAGATATGCCT
TATTTGCAAGATGGAAGACCTGTTGATATGGTCTTCAACCCATTAGGAGTACCTTCACGA
ATGAATGTAGGACAGATATTTGAATGTTCGCTCGGGTTAGCGGGGGGGTTGCTAGATAGA
CATTATCGAATAGCACCTTTTGATGAGAGATATGAACAAGAGGCCTCGAGAAAACTAGTC
TTTTCTGAATTATATGAAGCCAGTAAGCAAACAGCGAATCCATGGGTATTTGAACCCGAG
TATCCGGGAAAAAGCAGAATATTTGATGGAAGAACGGGGGATCCTTTTGAGCAACCTGTT
ATAATAGGAAAGCCTTATATCTTGAAATTAATTCATCAAGTTGATGATAAAATACATGGA
CGTTGCAGTGGACATTATGCACTTGTTACACAACAACCCCTTAGAGGAAGGGCCAAGCAA
GGGGGACAGCGGGTAGGAGAAATGGAAGTTTGGGCTCTAGAGGGATTTGGTGTTGCTCAT
ATTTTACAAGAGATGCTTACTTATAAATCTGATCATATTAGAGCTCGTCAAGAAGTACTT
GGTACTACAATGGTTGGAGGACCAATACCTAAACCCGAGGATGCTCCAGAATCTTTTCGA
TTGCTCGTTCGAGAACTACGATCCTTGGCTCTGGAATTGAATCATTTCCTTGTATCTGAG
AAGAACTTCCAGATTAATAGGAAGGACGTTTAA
>multicaulis
ATGCTTGAGGGTGGAAATGAGGAAATCTCTACAATACCCGGATTTAATCAGATACAATTT
GAAGGGTTTTGTAGGTTCATTGATCAGGGCTTAACAGAAGAACTTTATAAGTTTCCAAAG
ATTGAAGATACAGATCAAGAAATTGAATTTCAATTATTTGTGGAAACATATCAATTGGTA
GAACCGTTGATAAAAGAAAGAGATGCTGTATATGAATCACTCACATATTCTTCTGAATTA
TATGTATCCGCGGGATTAATTTGGAAAACCAGTAGGGATATGCAAGAACAAACAATTTTT
ATTGGAAACATTCCTCTAATGAATTCCCTGGGAACTTCTATAGTAAATGGAATATACAGA
ATTGTGATCAATCAAATATTGCAAAGCCCCGGTATCTATTACCGGTCAGAATTGGACCAT
AACGGAATTTCGGTCTATACCGGCACCATAATATCAGATTGGGGAGGAAGATTAGAATTA
GAGATTGATAGAAAAGCAAGGATATGGGCTCGTGTGAGTAGGAAACAGAAAATATCTATT
CTAGTTCTATTATCAGCTATGGGCTTGAATCTAAGAGAAATTCTAGAGAATGTTTGTTAC
CCTGAAATTTTCTTGTCTTTCCTGAAAGATAAGGAAAAAAAAAAAATTAAGTCAAAAGAA
AATGCCATTTTGGAGTTTTATCAACAATTTGCTTGTGTAGGCGGAGATCCGGTATTTTCT
GAATCCTTATGTAAGGAATTACAAAAAAAATTCTTTCAACAAAGATGTGAATTAGGAAGA
ATTGGTCGACGAAATATGAACCGTAGACTGAATCTTGATATACCTCAGAACACTACATTT
TTGTTACCGCGAGATATATTGGCAGCTGCGGATCATTTGATTGGAATGAAGTTCGGAATG
GGTATACTTGACGATATGAATCATTTGAAAAATAAACGTATTCGTTCTGTAGCGGATCTC
TTACAAGATCAATTCGGATTGGCCCTGGTTCGTTTAGAAAATATGGTTAGAGGAACTATG
TGTGGAGCAATTAGGCATAAATTGATACCGACTCCTCAAAATTTGGTAACTTCCACTACA
TTAACAACTACTTATGAATCTTTTTTCGGATTACACCCATTATCTCAAGTTTTGGATCGA
ACTAATCCATTGACACAAATAGTTCATGGAAGAAAAGCGAGTTATCTGGGCCCTGGAGGA
TTGACAGGGCGAACTGCTAGTTTTCGGATACGAGATATCCATCCTAGTCACTATGGACGC
ATTTGTCCTATAGATACGTCCGAAGGAATCAATGTTGGACTTATTGGATCCTTAGCAATT
CATGCGAGGATTGGTCATTGGGGATCTCTAGAAAGTCCGTTTTATGAAATCTCTGAGAGA
TCAAAAAAAGTACGAATGCTTTATTTATCACCAAGTATAGATGAATACTATATGGTAGCG
GCGGGAAATTCTTTGGCACTGAATCGAGGTAGTCAGGAAGAACAGGTTGTTCCGGCTCGA
TACCGTCAAGAATTCTTGACTATTGAGTGGGAACAGGTTCATCTTCGAAGTATTTTTCCC
TTCCAATATTTTTCTATTGGAGCTTCCCTTATTCCTTTTATCGAGCATAATGATGCGAAT
CGTGCTTTAATGAGTTCTAATATGCAACGTCAAGCCGTTCCGCTTTCTCGATCGGAAAAG
TGCATTGTTGGAACTGGGTTGGAATGCCAAGTGGCTCTAGATTCCGGGGTTCCCACTATA
GCCGAACATCAGGGAAAGATCATTTATACCGATACTGAGAAGATCATTTTATCGGGCAAT
AGAGATACTTTAAGCATTCCATTAGTTATATATCAACGTTCTAACAAAAATACTTGTATG
CATCAAAAACCCCAAGTTGCGCGAGGTAAATGTATTAAAAAGGGACAGATTTTAGCGGAT
GGTGCTGCTACAGTTGGCGGCGAACTCGCTTTGGGAAAAAATGTATTAGTAGCTTATATG
CCATGGGAAGGTTACAATTCTGAGGATGCAGTACTCATTAACGAGCGTCTGGTATATGAG
GATATTTATACTTCTTTTCACATACGGAAATATGAAATTCATACTCATGTGACAAGCCAC
GGGCCTGAAAGAATCACTAATGAAATACCGCATCTAGAAGCCCATTTACTCCGAAATTTA
GACAAAAATGGCATTGTGATGTTGGGGTCTTGGGTGGAGACGGGCGATATTTTAGTAGGT
AAATTAACGCCTCAGATGGCGAAAGAATCATCGTATGCTCCGGAAGATAGATTATTACGA
GCCATACTTGGCATTCAGATATCCATTTCAAAGGAAACTTGTCTAAAACTACCTATAGGC
GGTAGAGGTCGAGTTATTGATGTGAGATGGATCCAGAAAAAGGGGGGTTCTAGTTATAAT
CCAGAAACGATTCGTGTATATATTTCACAAAAACGTGAAATCAAAGTGGGCGATAAAGTA
GCTGGAAGGCATGGAAATAAAGGTATCGTTTCAAAAATTTTACCTAGACAAGATATGCCT
TATTTGCAAGATGGAAGACCTGTTGATATGGTCTTCAACCCATTAGGAGTACCTTCACGA
ATGAATGTAGGACAGATATTTGAATGTTCGCTCGGGTTAGCGGGGGGGTTGCTAGATAGA
CATTATCGAATAGCACCTTTTGATGAGAGATATGAACAAGAGGCCTCGAGAAAACTAGTC
TTTTCTGAATTATATGAAGCCAGTAAGCAAACAGCGAATCCATGGGTATTTGAACCCGAG
TATCCGGGAAAAAGCAGAATATTTGATGGAAGAACGGGGGATCCTTTTGAGCAACCTGTT
ATAATAGGAAAGCCTTATATCTTGAAATTAATTCATCAAGTTGATGATAAAATACATGGA
CGTTGCAGTGGACATTATGCACTTGTTACACAACAACCCCTTAGAGGAAGGGCCAAGCAA
GGGGGACAGCGGGTAGGAGAAATGGAAGTTTGGGCTCTAGAGGGATTTGGTGTTGCTCAT
ATTTTACAAGAGATGCTTACTTATAAATCTGATCATATTAGAGCTCGTCAAGAAGTACTT
GGTACTACAATGGTTGGAGGACCAATACCTAAACCCGAGGATGCTCCAGAATCTTTTCGA
TTGCTCGTTCGAGAACTACGATCCTTGGCTCTGGAATTGAATCATTTCCTTGTATCTGAG
AAGAACTTCCAGATTAATAGGAAGGACGTTTAA
>notabilis
ATGCTTGAGGGTGGAAATGAGGAAATCTCTACAATACCCGGATTTAATCAGATACAATTT
GAAGGGTTTTGTAGGTTCATTGATCAGGGCTTAACAGAAGAACTTTATAAGTTTCCAAAG
ATTGAAGATACAGATCAAGAAATTGAATTTCAATTATTTGTGGAAACATATCAATTGGTA
GAACCGTTGATAAAAGAAAGAGATGCTGTATATGAATCACTCACATATTCTTCTGAATTA
TATGTATCCGCGGGATTAATTTGGAAAACCAGTAGGGATATGCAAGAACAAACAATTTTT
ATTGGAAACATTCCTCTAATGAATTCCCTGGGAACTTCTATAGTAAATGGAATATACAGA
ATTGTGATCAATCAAATATTGCAAAGCCCCGGTATCTATTACCGGTCAGAATTGGACCAT
AACGGAATTTCGGTCTATACCGGCACCATAATATCAGATTGGGGAGGAAGATTAGAATTA
GAGATTGATAGAAAAGCAAGGATATGGGCTCGTGTGAGTAGGAAACAGAAAATATCTATT
CTAGTTCTATTATCAGCTATGGGCTTGAATCTAAGAGAAATTCTAGAGAATGTTTGTTAC
CCTGAAATTTTCTTGTCTTTCCTGAAAGATAAGGAAAAAAAAAAAATTAAGTCAAAAGAA
AATGCCATTTTGGAGTTTTATCAACAATTTGCTTGTGTAGGCGGAGATCCGGTATTTTCT
GAATCCTTATGTAAGGAATTACAAAAAAAATTCTTTCAACAAAGATGTGAATTAGGAAGA
ATTGGTCGACGAAATATGAACCGTAGACTGAATCTTGATATACCTCAGAACACTACATTT
TTGTTACCGCGAGATATATTGGCAGCTGCGGATCATTTGATTGGAATGAAGTTCGGAATG
GGTATACTTGACGATATGAATCATTTGAAAAATAAACGTATTCGTTCTGTAGCGGATCTC
TTACAAGATCAATTCGGATTGGCCCTGGTTCGTTTAGAAAATATGGTTAGAGGAACTATG
TGTGGAGCAATTAGGCATAAATTGATACCGACTCCTCAAAATTTGGTAACTTCCACTACA
TTAACAACTACTTATGAATCTTTTTTCGGATTACACCCATTATCTCAAGTTTTGGATCGA
ACTAATCCATTGACACAAATAGTTCATGGAAGAAAAGCGAGTTATCTGGGCCCTGGAGGA
TTGACAGGGCGAACTGCTAGTTTTCGGATACGAGATATCCATCCTAGTCACTATGGACGC
ATTTGTCCTATAGATACGTCCGAAGGAATCAATGTTGGACTTATTGGATCCTTAGCAATT
CATGCGAGGATTGGTCATTGGGGATCTCTAGAAAGTCCGTTTTATGAAATCTCTGAGAGA
TCAAAAAAAGTACGAATGCTTTATTTATCACCAAGTATAGATGAATACTATATGGTAGCG
GCGGGAAATTCTTTGGCACTGAATCGAGGTAGTCAGGAAGAACAGGTTGTTCCGGCTCGA
TACCGTCAAGAATTCTTGACTATTGAGTGGGAACAGGTTCATCTTCGAAGTATTTTTCCC
TTCCAATATTTTTCTATTGGAGCTTCCCTTATTCCTTTTATCGAGCATAATGATGCGAAT
CGTGCTTTAATGAGTTCTAATATGCAACGTCAAGCCGTTCCGCTTTCTCGATCGGAAAAG
TGCATTGTTGGAACTGGGTTGGAATGCCAAGTGGCTCTAGATTCCGGGGTTCCCACTATA
GCCGAACATCAGGGAAAGATCATTTATACCGATACTGAGAAGATCATTTTATCGGGCAAT
AGAGATACTTTAAGCATTCCATTAGTTATATATCAACGTTCTAACAAAAATACTTGTATG
CATCAAAAACCCCAAGTTGCGCGAGGTAAATGTATTAAAAAGGGACAGATTTTAGCGGAT
GGTGCTGCTACAGTTGGCGGCGAACTCGCTTTGGGAAAAAATGTATTAGTAGCTTATATG
CCATGGGAAGGTTACAATTCTGAGGATGCAGTACTCATTAACGAGCGTCTGGTATATGAG
GATATTTATACTTCTTTTCACATACGGAAATATGAAATTCATACTCATGTGACAAGCCAC
GGGCCTGAAAGAATCACTAATGAAATACCGCATCTAGAAGCCCATTTACTCCGAAATTTA
GACAAAAATGGCATTGTGATGTTGGGGTCTTGGGTGGAGACGGGCGATATTTTAGTAGGT
AAATTAACGCCTCAGATGGCGAAAGAATCATCGTATGCTCCGGAAGATAGATTATTACGA
GCCATACTTGGCATTCAGATATCCATTTCAAAGGAAACTTGTCTAAAACTACCTATAGGC
GGTAGAGGTCGAGTTATTGATGTGAGATGGATCCAAAAAAAGGGGGGTTCTAGTTATAAT
CCAGAAACGATTCGTGTATATATTTCACAAAAACGTGAAATCAAAGTGGGCGATAAAGTA
GCTGGAAGGCATGGAAATAAAGGTATCGTTTCAAAAATTTTACCTAGACAAGATATGCCT
TATTTGCAAGATGGAAGACCTGTTGATATGGTCTTCAACCCATTAGGAGTACCTTCACGA
ATGAATGTAGGACAGATATTTGAATGTTCGCTCGGGTTAGCGGGGGGGTTGCTAGATAGA
CATTATCGAATAGCACCTTTTGATGAGAGATATGAACAAGAGGCCTCGAGAAAACTAGTC
TTTTCTGAATTATATGAAGCCAGTAAGCAAACAGCGAATCCATGGGTATTTGAACCCGAG
TATCCGGGAAAAAGCAGAATATTTGATGGAAGAACGGGGGATCCTTTTGAGCAACCTGTT
ATAATAGGAAAGCCTTATATCTTGAAATTAATTCATCAAGTTGATGATAAAATACATGGA
CGTTGCAGTGGACATTATGCACTTGTTACACAACAACCCCTTAGAGGAAGGGCCAAGCAA
GGGGGACAGCGGGTAGGAGAAATGGAAGTTTGGGCTCTAGAGGGATTTGGTGTTGCTCAT
ATTTTACAAGAGATGCTTACTTATAAATCTGATCATATTAGAGCTCGTCAAGAAGTACTT
GGTACTACAATGGTTGGAGGACCAATACCTAAACCCGAGGATGCTCCAGAATCTTTTCGA
TTGCTCGTTCGAGAACTACGATCCTTGGCTCTGGAATTGAATCATTTCCTTGTATCTGAG
AAGAACTTCCAGATTAATAGGAAGGACGTTTAA
