# Supplementary material for: The complete chloroplast genome sequence of Morus cathayana and Morus multicaulis, and comparative analysis within genus Morus L
Source: PeerJ. 2017 Mar 8;5:e3037. doi: 10.7717/peerj.3037 (PMC5345388; doi:10.7717/peerj.3037)
Supplement: Supplemental Information 1 [file peerj-05-3037-s002.zip › rpoC1.fasta]

>cathayana
ATGATCGATCGGTATAAACATCAACAACTTCGAATTGGATCAGTTTCTCCTCAACAAATA
AGTGCTTGGGCCAAAAAAATCCTACCTAATGGAGAAATAATTGGAGAGGTGACAAAACCC
TACACTTTTCATTACAAAACCAATAAACCTGAAAAAGATGGATTATTTTGTGAAAGAATT
TTTGGGCCTATAAAAAGTGGGATTTGTGCTTGTGGAAATTATCGAGTAATCGGAAATGAC
AAAGAAGACCCGAAATTTTGTGAACAATGCGGGGTCGAATTTGTTGATTCTCGGATACGA
AGATACCAAATGGGCTACATCAAACTGGCATGCCCAGTAACCCATGTGTGGTATTTGAAA
CGTCTTCCTAGTTATATCGCCAATCTTTTAGATAAGCCTCTTAAAGAATTAGAAGGCCTA
GTATACTGCGATTTTTCTTTTGCTAGGCCCATAGCTAAAAAACCTACTTTCTTACGATTA
CGAGGTTCATTCGAATATGAAATCCAATCCTGGAAATATAGCATCCCACTTTTTTTTACT
ACCCAAGGTTTCGATGCATTTCGAAATCGAGAAATTTCTACTGGAGCAGGTGCTATCCGA
GAACAATTAGCCGATCTAGATTTGCCAATTATTATAGATTATTCATTGGTAGAATGGAAA
GAATTAGGGGAAGAAAGGCCTACGGTTAATGAATGGGAAGATCGAAAAGTTGGAAGAAGA
AAGGATTTTTTGGTTAGACGCATGGAATTAGCTAAGCATTTTATTCGAACAAATATAGAA
CCAGAATGGATGGTTTTATGTCTATTACCTGTTCTTCCTCCCGAGTTGAGACCCATCATT
CAGATAGATGGGGGTAAACTAATGAGTTCGGATATTAATGAACTCTATAGAAGAGTTATC
TATCGGAACAATACTCTTATCGATTTATTAACAACAAGTAGATCTACGCCAGGGGAATTA
GTAATGTGTCAGGAGAAATTGGTACAAGAAGCCGTGGATACACTTTTTGATAATGGAATC
CGCGGACAACCAATGAGAGACGGTCATAATAAGGTTTACAAGTCGTTTTCAGATATAATT
GAAGGCAAAGAGGGTAGATTTCGTGAGACTCTACTTGGGAAACGGGTTGATTATTCGGGG
CGTTCTGTCATTGTCGTAGGGCCTTCACTTTCATTACATCGATGTGGATTGCCTCGCGAA
ATAGCAATAGAACTTTTCCAGACTTTTGTAATTCGTGGTTTAATTAGACAACATTTTGCT
TCGAACATAGGAGTTGCTAAGAGTAAAATTCGGGAAAAAGAGCCGGTTGTATGGGAAATA
CTTCAGGACGTTATGCAAGGGCATCCCGTATTGCTGAATAGGGCGCCCACTCTGCATAGA
TTAGGCATACAGGCCTTCCAACCCATTTTAGTAGAAGGACATGCTATTTGTTTACATCCA
TTAGTTTGTAAGGGGTTCAATGCAGACTTTGATGGGGATCAAATGGCTGTTCATGTACCT
TTATCTTTAGAGGCTCAAGCAGAGGCTCGTTTACTTATGTTTTCTCATACGAATCTTTTG
TCTCCAGCTATTGGAGATCCCATTTCCGTACCAACTCAAGATATGCTTATCGGGCTTTAT
GTATTAACGAGCGGGAATCGCCGAGGTATTTGTGCAAATAGGTATAATCCATGTAATTAC
AGAAATTATCAAAATGAAAGAATTGACGATAATAAGTATAAATATACAAAAACACAAGAA
AAAGAGCCCTTTTTTTGTAATTCTTATGATGCAATTGGAGCTTATCGGCAGAAAAGAATC
CATTTAGATAGTCCTTTGTGGCTCCGGTGGCGACTAGATCAACGCGTTATTACTTCAAGA
GAAGCTCCCATTGAAGTTCACTATCAATCTTTGGGTACCTATCATGAGATTTATGGACAC
TTACTAATAGTAAGAAGTATAAAAAAAGAAATTCTTTGTATATATCTTCGAACCACTGTT
GGTCATATTTCTCTTTATCGAGAAATCGAAGAAGCTATACAAGGGTTTTTCCGGGCCTGC
TCATATGGTACCTAA
>indica
ATGATCGATCGGTATAAACATCAACAACTTCGAATTGGATCAGTTTCTCCTCAACAAATA
AGTGCTTGGGCCAAAAAAATCCTACCTAATGGAGAAATAATTGGAGAGGTGACAAAACCC
TACACTTTTCATTACAAAACCAATAAACCTGAAAAAGATGGATTATTTTGTGAAAGAATT
TTTGGGCCTATAAAAAGTGGGATTTGTGCTTGTGGAAATTATCGAGTAATCGGAAATGAC
AAAGAAGACCCGAAATTTTGTGAACAATGCGGGGTCGAATTTGTTGATTCTCGGATACGA
AGATACCAAATGGGCTACATCAAACTGGCATGCCCAGTAACCCATGTGTGGTATTTGAAA
CGTCTTCCTAGTTATATCGCCAATCTTTTAGATAAGCCTCTTAAAGAATTAGAAGGCCTA
GTATACTGCGATTTTTCTTTTGCTAGGCCCATAGCTAAAAAACCTACTTTCTTACGATTA
CGAGGTTCATTCGAATATGAAATCCAATCCTGGAAATATAGCATCCCACTTTTTTTTACT
ACCCAAGGTTTCGATGCATTTCGAAATCGAGAAATTTCTACTGGAGCAGGTGCTATCCGA
GAACAATTAGCCGATCTAGATTTGCCAATTATTATAGATTATTCATTGGTAGAATGGAAA
GAATTAGGGGAAGAAAGGCCTACGGTTAATGAATGGGAAGATCGAAAAGTTGGAAGAAGA
AAGGATTTTTTGGTTAGACGCATGGAATTAGCTAAGCATTTTATTCGAACAAATATAGAA
CCAGAATGGATGGTTTTATGTCTATTACCTGTTCTTCCTCCCGAGTTGAGACCCATCATT
CAGATAGATGGGGGTAAACTAATGAGTTCGGATATTAATGAACTCTATAGAAGAGTTATC
TATCGGAACAATACTCTTATCGATTTATTAACAACAAGTAGATCTACGCCAGGGGAATTA
GTAATGTGTCAGGAGAAATTGGTACAAGAAGCCGTGGATACACTTTTTGATAATGGAATC
CGCGGACAACCAATGAGAGACGGTCATAATAAGGTTTACAAGTCGTTTTCAGATATAATT
GAAGGCAAAGAGGGTAGATTTCGTGAGACTCTACTTGGGAAACGGGTTGATTATTCGGGG
CGTTCTGTCATTGTCGTAGGGCCTTCACTTTCATTACATCGATGTGGATTGCCTCGCGAA
ATAGCAATAGAACTTTTCCAGACTTTTGTAATTCGTGGTTTAATTAGACAACATTTTGCT
TCGAACATAGGAGTTGCTAAGAGTAAAATTCGGGAAAAAGAGCCGGTTGTATGGGAAATA
CTTCAGGACGTTATGCAAGGGCATCCCGTATTGCTGAATAGGGCGCCCACTCTGCATAGA
TTAGGCATACAGGCCTTCCAACCCATTTTAGTAGAAGGACATGCTATTTGTTTACATCCA
TTAGTTTGTAAGGGGTTCAATGCAGACTTTGATGGGGATCAAATGGCTGTTCATGTACCT
TTATCTTTAGAGGCTCAAGCAGAGGCTCGTTTACTTATGTTTTCTCATACGAATCTTTTG
TCTCCAGCTATTGGAGATCCCATTTCCGTACCAACTCAAGATATGCTTATCGGGCTTTAT
GTATTAACGAGCGGGAATCGCCGAGGTATTTGTGCAAATAGGTATAATCCATGTAATTAC
AGAAATTATCAAAATGAAAGAATTGACGATAATAAGTATAAATATACAAAAACACAAGAA
AAAGAGCCCTTTTTTTGTAATTCTTATGATGCAATTGGAGCTTATCGGCAGAAAAGAATC
CATTTAGATAGTCCTTTGTGGCTCCGGTGGCGACTAGATCAACGCGTTATTACTTCAAGA
GAAGCTCCCATTGAAGTTCACTATCAATCTTTGGGTACCTATCATGAGATTTATGGACAC
TTACTAATAGTAAGAAGTATAAAAAAAGAAATTCTTTGTATATATCTTCGAACCACTGTT
GGTCATATTTCTCTTTATCGAGAAATCGAAGAAGCTATACAAGGGTTTTTCCGGGCCTGC
TCATATGGTACCTAA
>mongolica
ATGATCGATCGGTATAAACATCAACAACTTCGAATTGGATCAGTTTCTCCTCAACAAATA
AGTGCTTGGGCCAAAAAAATCCTACCTAATGGAGAAATAATTGGAGAGGTGACAAAACCC
TACACTTTTCATTACAAAACCAATAAACCTGAAAAAGATGGATTATTTTGTGAAAGAATT
TTTGGGCCTATAAAAAGTGGGATTTGTGCTTGTGGAAATTATCGAGTAATCGGAAATGAC
AAAGAAGACCCGAAATTTTGTGAACAATGCGGGGTCGAATTTGTTGATTCTCGGATACGA
AGATACCAAATGGGCTACATCAAACTGGCATGCCCAGTAACCCATGTGTGGTATTTGAAA
CGTCTTCCTAGTTATATCGCCAATCTTTTAGATAAGCCTCTTAAAGAATTAGAAGGCCTA
GTATACTGCGATTTTTCTTTTGCTAGGCCCATAGCTAAAAAACCTACTTTCTTACGATTA
CGAGGTTCATTCGAATATGAAATCCAATCCTGGAAATATAGCATCCCACTTTTTTTTACT
ACCCAAGGTTTCGATGCATTTCGAAATCGAGAAATTTCTACTGGAGCAGGTGCTATCCGA
GAACAATTAGCCGATCTAGATTTGCCAATTATTATAGATTATTCATTGGTAGAATGGAAA
GAATTAGGGGAAGAAAGGCCTACGGTTAATGAATGGGAAGATCGAAAAGTTGGAAGAAGA
AAGGATTTTTTGGTTAGACGCATGGAATTAGCTAAGCATTTTATTCGAACAAATATAGAA
CCAGAATGGATGGTTTTATGTCTATTACCTGTTCTTCCTCCCGAGTTGAGACCCATCATT
CAGATAGATGGGGGTAAACTAATGAGTTCGGATATTAATGAACTCTATAGAAGAGTTATC
TATCGGAACAATACTCTTATCGATTTATTAACAACAAGTAGATCTACGCCAGGGGAATTA
GTAATGTGTCAGGAGAAATTGGTACAAGAAGCCGTGGATACACTTTTTGATAATGGAATC
CGCGGACAACCAATGAGAGACGGTCATAATAAGGTTTACAAGTCGTTTTCAGATATAATT
GAAGGCAAAGAGGGTAGATTTCGTGAGACTCTACTTGGGAAACGGGTTGATTATTCGGGG
CGTTCTGTCATTGTCGTAGGGCCTTCACTTTCATTACATCGATGTGGATTGCCTCGCGAA
ATAGCAATAGAACTTTTCCAGACTTTTGTAATTCGTGGTTTAATTAGACAACATTTTGCT
TCGAACATAGGAGTTGCTAAGAGTAAAATTCGGGAAAAAGAGCCGGTTGTATGGGAAATA
CTTCAGGACGTTATGCAAGGGCATCCCGTATTGCTGAATAGGGCGCCCACTCTGCATAGA
TTAGGCATACAGGCCTTCCAACCCATTTTAGTAGAAGGACATGCTATTTGTTTACATCCA
TTAGTTTGTAAGGGGTTCAATGCAGACTTTGATGGGGATCAAATGGCTGTTCATGTACCT
TTATCTTTAGAGGCTCAAGCAGAGGCTCGTTTACTTATGTTTTCTCATACGAATCTTTTG
TCTCCAGCTATTGGAGATCCCATTTCCGTACCAACTCAAGATATGCTTATCGGGCTTTAT
GTATTAACGAGCGGGAATCGCCGAGGTATTTGTGCAAATAGGTATAATCCATGTAATTAC
AGAAATTATCAAAATGAAAGAATTGACGATAATAAGTATAAATATACAAAAACACAAGAA
AAAGAGCCCTTTTTTTGTAATTCTTATGATGCAATTGGAGCTTATCGGCAGAAAAGAATC
CATTTAGATAGTCCTTTGTGGCTCCGGTGGCGACTAGATCAACGCGTTATTACTTCAAGA
GAAGCTCCCATTGAAGTTCACTATCAATCTTTGGGTACCTATCATGAGATTTATGGACAC
TTACTAATAGTAAGAAGTATAAAAAAAGAAATTCTTTGTATATATCTTCGAACCACTGTT
GGTCATATTTCTCTTTATCGAGAAATCGAAGAAGCTATACAAGGGTTTTTCCGGGCCTGC
TCATATGGTACCTAA
>multicaulis
ATGATCGATCGGTATAAACATCAACAACTTCGAATTGGATCAGTTTCTCCTCAACAAATA
AGTGCTTGGGCCAAAAAAATCCTACCTAATGGAGAAATAATTGGAGAGGTGACAAAACCC
TACACTTTTCATTACAAAACCAATAAACCTGAAAAAGATGGATTATTTTGTGAAAGAATT
TTTGGGCCTATAAAAAGTGGGATTTGTGCTTGTGGAAATTATCGAGTAATCGGAAATGAC
AAAGAAGACCCGAAATTTTGTGAACAATGCGGGGTCGAATTTGTTGATTCTCGGATACGA
AGATACCAAATGGGCTACATCAAACTGGCATGCCCAGTAACCCATGTGTGGTATTTGAAA
CGTCTTCCTAGTTATATCGCCAATCTTTTAGATAAGCCTCTTAAAGAATTAGAAGGCCTA
GTATACTGCGATTTTTCTTTTGCTAGGCCCATAGCTAAAAAACCTACTTTCTTACGATTA
CGAGGTTCATTCGAATATGAAATCCAATCCTGGAAATATAGCATCCCACTTTTTTTTACT
ACCCAAGGTTTCGATGCATTTCGAAATCGAGAAATTTCTACTGGAGCAGGTGCTATCCGA
GAACAATTAGCCGATCTAGATTTGCCAATTATTATAGATTATTCATTGGTAGAATGGAAA
GAATTAGGGGAAGAAAGGCCTACGGTTAATGAATGGGAAGATCGAAAAGTTGGAAGAAGA
AAGGATTTTTTGGTTAGACGCATGGAATTAGCTAAGCATTTTATTCGAACAAATATAGAA
CCAGAATGGATGGTTTTATGTCTATTACCTGTTCTTCCTCCCGAGTTGAGACCCATCATT
CAGATAGATGGGGGTAAACTAATGAGTTCGGATATTAATGAACTCTATAGAAGAGTTATC
TATCGGAACAATACTCTTATCGATTTATTAACAACAAGTAGATCTACGCCAGGGGAATTA
GTAATGTGTCAGGAGAAATTGGTACAAGAAGCCGTGGATACACTTTTTGATAATGGAATC
CGCGGACAACCAATGAGAGACGGTCATAATAAGGTTTACAAGTCGTTTTCAGATATAATT
GAAGGCAAAGAGGGTAGATTTCGTGAGACTCTACTTGGGAAACGGGTTGATTATTCGGGG
CGTTCTGTCATTGTCGTAGGGCCTTCACTTTCATTACATCGATGTGGATTGCCTCGCGAA
ATAGCAATAGAACTTTTCCAGACTTTTGTAATTCGTGGTTTAATTAGACAACATTTTGCT
TCGAACATAGGAGTTGCTAAGAGTAAAATTCGGGAAAAAGAGCCGGTTGTATGGGAAATA
CTTCAGGACGTTATGCAAGGGCATCCCGTATTGCTGAATAGGGCGCCCACTCTGCATAGA
TTAGGCATACAGGCCTTCCAACCCATTTTAGTAGAAGGACATGCTATTTGTTTACATCCA
TTAGTTTGTAAGGGGTTCAATGCAGACTTTGATGGGGATCAAATGGCTGTTCATGTACCT
TTATCTTTAGAGGCTCAAGCAGAGGCTCGTTTACTTATGTTTTCTCATACGAATCTTTTG
TCTCCAGCTATTGGAGATCCCATTTCCGTACCAACTCAAGATATGCTTATCGGGCTTTAT
GTATTAACGAGCGGGAATCGCCGAGGTATTTGTGCAAATAGGTATAATCCATGTAATTAC
AGAAATTATCAAAATGAAAGAATTGACGATAATAAGTATAAATATACAAAAACACAAGAA
AAAGAGCCCTTTTTTTGTAATTCTTATGATGCAATTGGAGCTTATCGGCAGAAAAGAATC
CATTTAGATAGTCCTTTGTGGCTCCGGTGGCGACTAGATCAACGCGTTATTACTTCAAGA
GAAGCTCCCATTGAAGTTCACTATCAATCTTTGGGTACCTATCATGAGATTTATGGACAC
TTACTAATAGTAAGAAGTATAAAAAAAGAAATTCTTTGTATATATCTTCGAACCACTGTT
GGTCATATTTCTCTTTATCGAGAAATCGAAGAAGCTATACAAGGGTTTTTCCGGGCCTGC
TCATATGGTACCTAA
>notabilis
ATGATCGATCGGTATAAACATCAACAACTTCGAATTGGATCAGTTTCTCCTCAACAAATA
AGTGCTTGGGCCAAAAAAATCCTACCTAATGGAGAAATAATTGGAGAGGTGACAAAACCC
TACACTTTTCATTACAAAACCAATAAACCTGAAAAAGATGGATTATTTTGTGAAAGAATT
TTTGGGCCTATAAAAAGTGGGATTTGTGCTTGTGGAAATTATCGAGTAATCGGAAATGAC
AAAGAAGACCCGAAATTTTGTGAACAATGCGGGGTCGAATTTGTTGATTCTCGGATACGA
AGATACCAAATGGGCTACATCAAACTGGCATGCCCAGTAACCCATGTGTGGTATTTGAAA
CGTCTTCCTAGTTATATCGCCAATCTTTTAGATAAGCCTCTTAAAGAATTAGAAGGCCTA
GTATACTGCGATTTTTCTTTTGCTAGGCCCATAGCTAAAAAACCTACTTTCTTACGATTA
CGAGGTTCATTCGAATATGAAATCCAATCCTGGAAATATAGCATCCCACTTTTTTTTACT
ACCCAAGGTTTCGATGCATTTCGAAATCGAGAAATTTCTACTGGAGCAGGTGCTATCCGA
GAACAATTAGCCGATCTAGATTTGCCAATTATTATAGATTATTCATTGGTAGAATGGAAA
GAATTAGGGGAAGAAAGGCCTACGGTTAATGAATGGGAAGATCGAAAAGTTGGAAGAAGA
AAGGATTTTTTGGTTAGACGCATGGAATTAGCTAAGCATTTTATTCGAACAAATATAGAA
CCAGAATGGATGGTTTTATGTCTATTACCTGTTCTTCCTCCCGAGTTGAGACCCATCATT
CAGATAGATGGGGGTAAACTAATGAGTTCGGATATTAATGAACTCTATAGAAGAGTTATC
TATCGGAACAATACTCTTATCGATTTATTAACAACAAGTAGATCTACGCCAGGGGAATTA
GTAATGTGTCAGGAGAAATTGGTACAAGAAGCCGTGGATACACTTTTTGATAATGGAATC
CGCGGACAACCAATGAGAGACGGTCATAATAAGGTTTACAAGTCGTTTTCAGATATAATT
GAAGGCAAAGAGGGTAGATTTCGTGAGACTCTACTTGGGAAACGGGTTGATTATTCGGGG
CGTTCTGTCATTGTCGTAGGGCCTTCACTTTCATTACATCGATGTGGATTGCCTCGCGAA
ATAGCAATAGAACTTTTCCAGACTTTTGTAATTCGTGGTTTAATTAGACAACATTTTGCT
TCGAACATAGGAGTTGCTAAGAGTAAAATTCGGGAAAAAGAGCCGGTTGTATGGGAAATA
CTTCAGGACGTTATGCAAGGGCATCCCGTATTGCTGAATAGGGCGCCCACTCTGCATAGA
TTAGGCATACAGGCCTTCCAACCCATTTTAGTAGAAGGACATGCTATTTGTTTACATCCA
TTAGTTTGTAAGGGGTTCAATGCAGACTTTGATGGGGATCAAATGGCTGTTCATGTACCT
TTATCTTTAGAGGCTCAAGCAGAGGCTCGTTTACTTATGTTTTCTCATACGAATCTTTTG
TCTCCAGCTATTGGAGATCCCATTTCCGTACCAACTCAAGATATGCTTATCGGGCTTTAT
GTATTAACGAGCGGGAATCGCCGAGGTATTTGTGCAAATAGGTATAATCCATGTAATTAC
AGAAATTATCAAAATGAAAGAATTGACGATAATAAGTATAACTATACAAAAACAAAAGAA
AAAGAGCCCTTTTTTTGTAATTCTTATGATGCAATTGGAGCTTATCGGCAGAAAAGAATC
CATTTAGATAGTCCTTTGTGGCTCCGGTGGCGACTAGATCAACGCGTTATTACTTCAAGA
GAAGCTCCCATTGAAGTTCACTATCAATCTTTGGGTACCTATCATGAGATTTATGGACAC
TTACTAATAGTAAGAAGTATAAAAAAAGAAATTCTTTGTATATATCTTCGAACCACTGTT
GGTCATATTTCTCTTTATCGAGAAATCGAAGAAGCTATACAAGGGTTTTTCCGGGCCTGC
TCATATGGTACCTAA
