# Supplementary material for: The complete chloroplast genome sequence of Morus cathayana and Morus multicaulis, and comparative analysis within genus Morus L
Source: PeerJ. 2017 Mar 8;5:e3037. doi: 10.7717/peerj.3037 (PMC5345388; doi:10.7717/peerj.3037)
Supplement: Supplemental Information 1 [file peerj-05-3037-s002.zip › rpoC2.fasta]

>cathayana
ATGGAGGTACTTATGGCAGAACGGGCCGATCTGGTCTTTCGCAATAAAGTGATAGATGGA
ACTGCCATTAAACGACTTATTAGTAGATTAATAGATCACTTCGGAATGGCATATACATCA
CACATCCTGGATCAAGTAAAGACTCTGGGGTTCCGGCAAGCCACTGCTACATCCATTTCA
TTAGGAATTGATGATCTTTTAACAATACCTTCTAAGGGATGGCTAGTCCAAGATGCTGAA
CAACAAAGGTTAATTTTGGAAAAACACCATCATTATGGAAATGTACACGCGGTAGAAAAA
TTACGACAATCTATTGAGATATGGTATGCTACAAGTGAATATTTGCGACAAGAAATGAAT
CCTAATTTTCGTATGACTGATCCTTTTAATCCAGTCCATATGATGTCCTTTTCGGGAGCT
AGAGGAAATGCATCTCAAGTACACCAATTAGTAGGTATGAGAGGATTAATGTCGGACCCA
CAAGGACAAATGATTGATTTACCTATTCAAAGCAATTTACGTGAGGGACTGTCTTTAACA
GAATATATCATTTCTTGTTACGGAGCCCGCAAAGGAGTTGTGGATACTGCTGTACGAACA
TCGGATGCTGGATATCTTACACGCAGACTTGTTGAAGTAGTTCAACACATTGTTGTACGG
AGAACAGACTGTGGCACCATCCAAGGGATTTCTGTCAGTCCTCCAAATGGGATGATGCCG
GAAAGAATTTTTATCCAAACATTGATTGGTCGTGTATTAGCGGATTATATATATATAGGA
TCACGATGCATTGCCGTTCGAAATCAAGATATTGGTATTGGACTTGTCAATCGATTCATA
ACCTTTCAAACACAACCCATCTCTATTCGAACTCCCTTTACTTGTAAGAGTACGTCTTGG
ATCTGTCGATTATGTTATGGCCGGAGCCCTACTCATGGCGACCTCGTCGAATTGGGAGAA
GCTGTAGGTATTATTGCGGGTCAATCTATTGGGGAACCCGGCACTCAATTAACATTAAGA
ACTTTTCATACCGGCGGAGTATTCACAGGGGGTACTGCAGAACATGTACGAGCCCCTTCT
AATGGAAAAATCAAATTCAATGAGGATTTGGTTCATCCCACACGTACACGTCACGGGCAT
CCCGCTTTTCTATGTTCTATAGACTTGTATGTAACTATTGAGAGTGAAGATATTATACAT
AACGTGACTATTCCGCCAAAAAGTTTTATTTTAGTTCAAAACGATCAATATGTAGAATCA
GAACAAGTGATTGCTGAGATTCGCGCGGGAACATACACTTTTCATTTTAAAGAGAGGGTT
CGAAAACATATTTATTCTGACTCAGAGGGGGAAATGCACTGGAGTACCGATGTATATCAT
GCACCCGATTTTACATATAGTAATGTACATCTCTTACCAAAAACAAGTCATTTATGGATA
TTATCAGGAGGCTCGTACAAATCCAGTGTAGTCCCTTTTTCAATCCATAAAGATCAAGAT
CAAACGAACGTTTATTTTCTTTCTGCAGCAAAAGGAAAAGCTAGAAATAGCTTTTCAGTA
AATAATGATCAAGATCAAGGGAAACACAAATTCTTTACTTCGGGTCTTTCTGGTAAAAAA
GAAAGCGGTATTCCTGATTATTCAGAATTTAATCGAATCTTAGATACGGATCATTCTAAT
CTCATATTTCCTTCTATTCTCCACAAGGATTCTGATTTATTTTTATTGGCAAAGAGGCGA
AGAAATCGATTCATCATTCCATTCCAATGGATTCAAGAACGAGAGAAAGAACTATGGCCT
CGTTCCAGTATTTCGATTGAAATACCGATAAATGGTATTTTTCGGAAAAATAGTATTCTT
GCTTATTTTGATGATCTTCAATACAGAAGAAAGGGTTCAGGAATTACTAAATATGGGGCT
ATAGGCTTGCATTCAATCCTCAAAAAAGAGGATTTAATTGAGTATGGAGGAGTCAAAGAA
TTTAAGCCAAAATACCAAACGAAAGTAGATCAATTTTTTTTCATTCCCGAGGAGGTGCAT
ATTTTACCTGAATCTTTTTCCATAATGGTACGAAACAATAGTATTATTGGAGTAGATACA
CGAATCACTTTAAATACAAGAAGCCGAGTAGGCGGATTGGTCCGAGTGGAGAAAAAAAAC
AAAAGGATTGAACTTAAAATCTTTTCTGGAGATATCCATTTTCCTGTAGAGATGGATAAG
ATATTCCGACATAGTGGCATCTTGATACCACCGGGAAGGGTAAAAAAAGAATTTAAGGAA
TCAAAAAAATGGAAAAATTGGATCTATGTCCAATCGATCACACCTACCAAGAAAAAATAT
TTTGTTTTGGTTCGGCCTGTAATCATATATGAAATAGCGGACGGTATAAATTTAGAAACA
CTTTTTCCCCAGGATCCGTTGCAGGAAAAAGATAATTTAGAACTTAGAGTTGTAAATTAT
ATTCTTTATGGAAATGGCAAACCCATTTTGGGAATTTCCGGAACCTGTATTCAATTAGTT
CGGACTTGTTTAGTGTTGAACTGGGACCAAGGCAACAAAAGTTCTTCTAGCGAAGAAACC
CACGCTTCCTTTGTTGAAGTAAGTACAAGAGATCTGATTCGAGATTTCCTAAGAATCAAC
TTAGTGAAATCCCATATTTCGTATATCAGAAAAAGAAATGATCCGTTAGGGTCCGTATTG
ATCTCTGATAATAGGTCAGATCGTACCAATCCATTTTATTCTATTTATTCCAAGGAAAAG
ATTCGACAATTACTTAAAGAAAATCAAGGAACTATTCATACGTTGTTGAATAGAAGTAAG
GAATCTCAATCTTTAATAATTTTGTCATCATCTAATTGTTTTGAAATGGGTCCATTCAAC
GATGTAAAACATTACAATGTGATAAAAGAATCAATTAAAAGAGATCCTCTAATTCCAATT
AGGAATTCCTTAGGCCCTTTAGGAACAGCCTGTCAAGTTGCAAATTTTTATTACATTTTA
AAAACTCATAATCAGATCTCGGTAACTAAAAATTTGCAACTTGAAAATTTAAAACAGACC
TTTCAAGTACTTAAATATTATTTAATGGACGAAAACGGGAGAATTTATAATTCCGATCCA
TGCAGTAACATCCTTTTTAATCCATTCAACTTGAATTGGCATTTTCTCCATCATAATTAT
TGTGAAAAAAAATCCACAATAATTAGCCTTGGGCAGTTTTTTTTCGAAAATGTATGTATA
ACCAAACATGGACCACACCTAAAATCAGGTCAAGTTATAATTGTTCAAATTGACTCTGTA
GTAATAAGATCGGCGAAGTCTTATTTGGCCACTCCAGGAGCAACTGTTCATGGACATTAT
GGCGAAATACTCTCCGAAGGAGATACATTAGTTACATTTATATATGAAAAATCGAGATCG
GGTGATATAACGCAGGGTCTTCCAAAAGTGGAACAAGTGTTAGAAGTGCGTTCAATTGAT
TCAATATCAATGAACCTAGAAAAGAGAGTTGAGGGTTGGAACGAACGTATAACAAGAATT
CTTGGAATTCCCTGGGGATTCTTGATTGGTGCTGAGCTAACTATAGTGCAAAGTCGTATC
TCTTTAGTTAATAAGATCCAAAAGGTTTATCGATCCCAGGGTGTGCAGATCCATAATAGA
CATATAGAAATTATTGTGCGTCAAATAACATCAAAAGTGTTGGTTTCAGAAGATGGAATG
TCTAATGTTTTTTTACCCGGAGAACTAATTGGATTGTTTCGAGCGGAACGAACGGGGCGT
GCTTTGAAAGAAGCGATTTGTTACCAAGCTATATTATTGGGAATAACGAAAGCATCTCTA
AATACTCAAAGTTTCATATCCGAAGCGAGTTTTCAAGAAACTGCTCGAGTTTTAGCAAAA
GCCGCTCTACGCGGTCGTATCGATTGGTTGAAGGGTCTGAAAGAGAATGTTGTTCTAGGG
GGGATGATACCCGTTGGTACCGGATTCAAAGGATTAGTGCACCGTTCAAAGCAGCATAAT
AACATTCCTTTGGAAACCAAAAAGAAGAATTTATTTGAGTGCGAAATGAGAGATATTTTG
TTCCACCACAAAGAATTATTTGATTTTTGCATTTCAACCAATATACATGATACATCAGAA
CACTTATTTCTAGGATTTAATGATTCTTAA
>mongolica
------------ATGGCAGAACGGGCCGATCTGGTCTTTCGCAATAAAGTGATAGATGGA
ACTGCCATTAAACGACTTATTAGTAGATTAATAGATCACTTCGGAATGGCATATACATCA
CACATCCTGGATCAAGTAAAGACTCTGGGGTTCCGGCAAGCCACTGCTACATCCATTTCA
TTAGGAATTGATGATCTTTTAACAATACCTTCTAAGGGATGGCTAGTCCAAGATGCTGAA
CAACAAAGGTTAATTTTGGAAAAACACCATCATTATGGAAATGTACACGCGGTAGAAAAA
TTACGACAATCTATTGAGATATGGTATGCTACAAGTGAATATTTGCGACAAGAAATGAAT
CCTAATTTTCGTATGACTGATCCTTTTAATCCAGTCCATATGATGTCCTTTTCGGGAGCT
AGAGGAAATGCATCTCAAGTACACCAATTAGTAGGTATGAGAGGATTAATGTCGGACCCA
CAAGGACAAATGATTGATTTACCTATTCAAAGCAATTTACGTGAGGGACTGTCTTTAACA
GAATATATCATTTCTTGTTACGGAGCCCGCAAAGGAGTTGTGGATACTGCTGTACGAACA
TCGGATGCTGGATATCTTACACGCAGACTTGTTGAAGTAGTTCAACACATTGTTGTACGG
AGAACAGACTGTGGCACCATCCAAGGGATTTCTGTCAGTCCTCCAAATGGGATGATGCCG
GAAAGAATTTTTATCCAAACATTGATTGGTCGTGTATTAGCGGATTATATATATATAGGA
TCACGATGCATTGCCGTTCGAAATCAAGATATTGGTATTGGACTTGTCAATCGATTCATA
ACCTTTCAAACACAACCCATCTCTATTCGAACTCCCTTTACTTGTAAGAGTACGTCTTGG
ATCTGTCGATTATGTTATGGCCGGAGCCCTACTCATGGCGACCTCGTCGAATTGGGAGAA
GCTGTAGGTATTATTGCGGGTCAATCTATTGGGGAACCCGGCACTCAATTAACATTAAGA
ACTTTTCATACCGGCGGAGTATTCACAGGGGGTACTGCAGAACATGTACGAGCCCCTTCT
AATGGAAAAATCAAATTCAATGAGGATTTGGTTCATCCCACACGTACACGTCACGGGCAT
CCCGCTTTTCTATGTTCTATAGACTTGTATGTAACTATTGAGAGTGAAGATATTATACAT
AACGTGACTATTCCGCCAAAAAGTTTTATTTTAGTTCAAAACGATCAATATGTAGAATCA
GAACAAGTGATTGCTGAGATTCGCGCGGGAACATACACTTTTCATTTTAAAGAGAGGGTT
CGAAAACATATTTATTCTGACTCAGAGGGGGAAATGCACTGGAGTACCGATGTATATCAT
GCACCCGATTTTACATATAGTAATGTACATCTCTTACCAAAAACAAGTCATTTATGGATA
TTATCAGGAGGCTCGTACAAATCCAGTGTAGTCCCTTTTTCAATCCATAAAGATCAAGAT
CAAACGAACGTTTATTTTCTTTCTGCAGCAAAAGGAAAAGCTAGAAATAGCTTTTCAGTA
AATAATGATCAAGATCAAGGGAAACACAAATTCTTTACTTCGGGTCTTTCTGGTAAAAAA
GAAAGCGGTATTCCTGATTATTCAGAATTTAATCGAATCTTAGATACGGATCATTCTAAT
CTCATATTTCCTTCTATTCTCCACAAGGATTCTGATTTATTTTTATTGGCAAAGAGGCGA
AGAAATCGATTCATCATTCCATTCCAATGGATTCAAGAACGAGAGAAAGAACTATGGCCT
CGTTCCAGTATTTCGATTGAAATACCGATAAATGGTATTTTTCGGAAAAATAGTATTCTT
GCTTATTTTGATGATCTTCAATACAGAAGAAAGGGTTCAGGAATTACTAAATATGGGGCT
ATAGGCTTGCATTCAATCCTCAAAAAAGAGGATTTAATTGAGTATGGAGGAGTCAAAGAA
TTTAAGCCAAAATACCAAACGAAAGTAGATCAATTTTTTTTCATTCCCGAGGAGGTGCAT
ATTTTACCTGAATCTTTTTCCATAATGGTACGAAACAATAGTATTATTGGAGTAGATACA
CGAATCACTTTAAATACAAGAAGCCGAGTAGGCGGATTGGTCCGAGTGGAGAAAAAAAAC
AAAAGGATTGAACTTAAAATCTTTTCTGGAGATATCCATTTTCCTGTAGAGATGGATAAG
ATATTCCGACATAGTGGCATCTTGATACCACCGGGAAGGGTAAAAAAAGAATTTAAGGAA
TCAAAAAAATGGAAAAATTGGATCTATGTCCAATCGATCACACCTACCAAGAAAAAATAT
TTTGTTTTGGTTCGGCCTGTAATCATATATGAAATAGCGGACGGTATAAATTTAGAAACA
CTTTTTCCCCAGGATCCGTTGCAGGAAAAAGATAATTTAGAACTTAGAGTTGTAAATTAT
ATTCTTTATGGAAATGGCAAACCCATTTTGGGAATTTCCGGAACCTGTATTCAATTAGTT
CGGACTTGTTTAGTGTTGAACTGGGACCAAGGCAACAAAAGTTCTTCTAGCGAAGAAACC
CACGCTTCCTTTGTTGAAGTAAGTACAAGAGATCTGATTCGAGATTTCCTAAGAATCAAC
TTAGTGAAATCCCATATTTCGTATATCAGAAAAAGAAATGATCCGTTAGGGTCCGTATTG
ATCTCTGATAATAGGTCAGATCGTACCAATCCATTTTATTCTATTTATTCCAAGGAAAAG
ATTCGACAATTACTTAAAGAAAATCAAGGAACTATTCATACGTTGTTGAATAGAAGTAAG
GAATCTCAATCTTTAATAATTTTGTCATCATCTAATTGTTTTGAAATGGGTCCATTCAAC
GATGTAAAACATTACAATGTGATAAAAGAATCAATTAAAAGAGATCCTCTAATTCCAATT
AGGAATTCCTTAGGCCCTTTAGGAACAGCCTGTCAAGTTGCAAATTTTTATTACATTTTA
AAAACTCATAATCAGATCTCGGTAACTAAAAATTTGCAACTTGAAAATTTAAAACAGACC
TTTCAAGTACTTAAATATTATTTAATGGACGAAAACGGGAGAATTTATAATTCCGATCCA
TGCAGTAACATCCTTTTTAATCCATTCAACTTGAATTGGCATTTTCTCCATCATAATTAT
TGTGAAAAAAAATCCACAATAATTAGCCTTGGGCAGTTTTTTTTCGAAAATGTATGTATA
ACCAAACATGGACCACACCTAAAATCAGGTCAAGTTATAATTGTTCAAATTGACTCTGTA
GTAATAAGATCGGCGAAGTCTTATTTGGCCACTCCAGGAGCAACTGTTCATGGACATTAT
GGCGAAATACTCTCCGAAGGAGATACATTAGTTACATTTATATATGAAAAATCGAGATCG
GGTGATATAACGCAGGGTCTTCCAAAAGTGGAACAAGTGTTAGAAGTGCGTTCAATTGAT
TCAATATCAATGAACCTAGAAAAGAGAGTTGAGGGTTGGAACGAACGTATAACAAGAATT
CTTGGAATTCCCTGGGGATTCTTGATTGGTGCTGAGCTAACTATAGTGCAAAGTCGTATC
TCTTTAGTTAATAAGATCCAAAAGGTTTATCGATCCCAGGGTGTGCAGATCCATAATAGA
CATATAGAAATTATTGTGCGTCAAATAACATCAAAAGTGTTGGTTTCAGAAGATGGAATG
TCTAATGTTTTTTTACCCGGAGAACTAATTGGATTGTTTCGAGCGGAACGAACGGGGCGT
GCTTTGAAAGAAGCGATTTGTTACCAAGCTATATTATTGGGAATAACGAAAGCATCTCTA
AATACTCAAAGTTTCATATCCGAAGCGAGTTTTCAAGAAACTGCTCGAGTTTTAGCAAAA
GCCGCTCTACGCGGTCGTATCGATTGGTTGAAGGGTCTGAAAGAGAATGTTGTTCTAGGG
GGGATGATACCCGTTGGTACCGGATTCAAAGGATTAGTGCACCGTTCAAAGCAGCATAAT
AACATTCCTTTGGAAACCAAAAAGAAGAATTTATTTGAGTGCGAAATGAGAGATATTTTG
TTCCACCACAAAGAATTATTTGATTTTTGCATTTCAACCAATATACATGATACATCAGAA
CACTTATTTCTAGGATTTAATGATTCTTAA
>multicaulis
ATGGAGGTACTTATGGCAGAACGGGCCGATCTGGTCTTTCGCAATAAAGTGATAGATGGA
ACTGCCATTAAACGACTTATTAGTAGATTAATAGATCACTTCGGAATGGCATATACATCA
CACATCCTGGATCAAGTAAAGACTCTGGGGTTCCGGCAAGCCACTGCTACATCCATTTCA
TTAGGAATTGATGATCTTTTAACAATACCTTCTAAGGGATGGCTAGTCCAAGATGCTGAA
CAACAAAGGTTAATTTTGGAAAAACACCATCATTATGGAAATGTACACGCGGTAGAAAAA
TTACGACAATCTATTGAGATATGGTATGCTACAAGTGAATATTTGCGACAAGAAATGAAT
CCTAATTTTCGTATGACTGATCCTTTTAATCCAGTCCATATGATGTCCTTTTCGGGAGCT
AGAGGAAATGCATCTCAAGTACACCAATTAGTAGGTATGAGAGGATTAATGTCGGACCCA
CAAGGACAAATGATTGATTTACCTATTCAAAGCAATTTACGTGAGGGACTGTCTTTAACA
GAATATATCATTTCTTGTTACGGAGCCCGCAAAGGAGTTGTGGATACTGCTGTACGAACA
TCGGATGCTGGATATCTTACACGCAGACTTGTTGAAGTAGTTCAACACATTGTTGTACGG
AGAACAGACTGTGGCACCATCCAAGGGATTTCTGTCAGTCCTCCAAATGGGATGATGCCG
GAAAGAATTTTTATCCAAACATTGATTGGTCGTGTATTAGCGGATTATATATATATAGGA
TCACGATGCATTGCCGTTCGAAATCAAGATATTGGTATTGGACTTGTCAATCGATTCATA
ACCTTTCAAACACAACCCATCTCTATTCGAACTCCCTTTACTTGTAAGAGTACGTCTTGG
ATCTGTCGATTATGTTATGGCCGGAGCCCTACTCATGGCGACCTCGTCGAATTGGGAGAA
GCTGTAGGTATTATTGCGGGTCAATCTATTGGGGAACCCGGCACTCAATTAACATTAAGA
ACTTTTCATACCGGCGGAGTATTCACAGGGGGTACTGCAGAACATGTACGAGCCCCTTCT
AATGGAAAAATCAAATTCAATGAGGATTTGGTTCATCCCACACGTACACGTCACGGGCAT
CCCGCTTTTCTATGTTCTATAGACTTGTATGTAACTATTGAGAGTGAAGATATTATACAT
AACGTGACTATTCCGCCAAAAAGTTTTATTTTAGTTCAAAACGATCAATATGTAGAATCA
GAACAAGTGATTGCTGAGATTCGCGCGGGAACATACACTTTTCATTTTAAAGAGAGGGTT
CGAAAACATATTTATTCTGACTCAGAGGGGGAAATGCACTGGAGTACCGATGTATATCAT
GCACCCGATTTTACATATAGTAATGTACATCTCTTACCAAAAACAAGTCATTTATGGATA
TTATCAGGAGGCTCGTACAAATCCAGTGTAGTCCCTTTTTCAATCCATAAAGATCAAGAT
CAAACGAACGTTTATTTTCTTTCTGCAGCAAAAGGAAAAGCTAGAAATAGCTTTTCAGTA
AATAATGATCAAGATCAAGGGAAACACAAATTCTTTACTTCGGGTCTTTCTGGTAAAAAA
GAAAGCGGTATTCCTGATTATTCAGAATTTAATCGAATCTTAGATACGGATCATTCTAAT
CTCATATTTCCTTCTATTCTCCACAAGGATTCTGATTTATTTTTATTGGCAAAGAGGCGA
AGAAATCGATTCATCATTCCATTCCAATGGATTCAAGAACGAGAGAAAGAACTATGGCCT
CGTTCCAGTATTTCGATTGAAATACCGATAAATGGTATTTTTCGGAAAAATAGTATTCTT
GCTTATTTTGATGATCTTCAATACAGAAGAAAGGGTTCAGGAATTACTAAATATGGGGCT
ATAGGCTTGCATTCAATCCTCAAAAAAGAGGATTTAATTGAGTATGGAGGAGTCAAAGAA
TTTAAGCCAAAATACCAAACGAAAGTAGATCAATTTTTTTTCATTCCCGAGGAGGTGCAT
ATTTTACCTGAATCTTTTTCCATAATGGTACGAAACAATAGTATTATTGGAGTAGATACA
CGAATCACTTTAAATACAAGAAGCCGAGTAGGCGGATTGGTCCGAGTGGAGAAAAAAAAC
AAAAGGATTGAACTTAAAATCTTTTCTGGAGATATCCATTTTCCTGTAGAGATGGATAAG
ATATTCCGACATAGTGGCATCTTGATACCACCGGGAAGGGTAAAAAAAGAATTTAAGGAA
TCAAAAAAATGGAAAAATTGGATCTATGTCCAATCGATCACACCTACCAAGAAAAAATAT
TTTGTTTTGGTTCGGCCTGTAATCATATATGAAATAGCGGACGGTATAAATTTAGAAACA
CTTTTTCCCCAGGATCCGTTGCAGGAAAAAGATAATTTAGAACTTAGAGTTGTAAATTAT
ATTCTTTATGGAAATGGCAAACCCATTTTGGGAATTTCCGGAACCTGTATTCAATTAGTT
CGGACTTGTTTAGTGTTGAACTGGGACCAAGGCAACAAAAGTTCTTCTAGCGAAGAAACC
CACGCTTCCTTTGTTGAAGTAAGTACAAGAGATCTGATTCGAGATTTCCTAAGAATCAAC
TTAGTGAAATCCCATATTTCGTATATCAGAAAAAGAAATGATCCGTTAGGGTCCGTATTG
ATCTCTGATAATAGGTCAGATCGTACCAATCCATTTTATTCTATTTATTCCAAGGAAAAG
ATTCGACAATTACTTAAAGAAAATCAAGGAACTATTCATACGTTGTTGAATAGAAGTAAG
GAATCTCAATCTTTAATAATTTTGTCATCATCTAATTGTTTTGAAATGGGTCCATTCAAC
GATGTAAAACATTACAATGTGATAAAAGAATCAATTAAAAGAGATCCTCTAATTCCAATT
AGGAATTCCTTAGGCCCTTTAGGAACAGCCTGTCAAGTTGCAAATTTTTATTACATTTTA
AAAACTCATAATCAGATCTCGGTAACTAAAAATTTGCAACTTGAAAATTTAAAACAGACC
TTTCAAGTACTTAAATATTATTTAATGGACGAAAACGGGAGAATTTATAATTCCGATCCA
TGCAGTAACATCCTTTTTAATCCATTCAACTTGAATTGGCATTTTCTCCATCATAATTAT
TGTGAAAAAAAATCCACAATAATTAGCCTTGGGCAGTTTTTTTTCGAAAATGTATGTATA
ACCAAACATGGACCACACCTAAAATCAGGTCAAGTTATAATTGTTCAAATTGACTCTGTA
GTAATAAGATCGGCGAAGTCTTATTTGGCCACTCCAGGAGCAACTGTTCATGGACATTAT
GGCGAAATACTCTCCGAAGGAGATACATTAGTTACATTTATATATGAAAAATCGAGATCG
GGTGATATAACGCAGGGTCTTCCAAAAGTGGAACAAGTGTTAGAAGTGCGTTCAATTGAT
TCAATATCAATGAACCTAGAAAAGAGAGTTGAGGGTTGGAACGAACGTATAACAAGAATT
CTTGGAATTCCCTGGGGATTCTTGATTGGTGCTGAGCTAACTATAGTGCAAAGTCGTATC
TCTTTAGTTAATAAGATCCAAAAGGTTTATCGATCCCAGGGTGTGCAGATCCATAATAGA
CATATAGAAATTATTGTGCGTCAAATAACATCAAAAGTGTTGGTTTCAGAAGATGGAATG
TCTAATGTTTTTTTACCCGGAGAACTAATTGGATTGTTTCGAGCGGAACGAACGGGGCGT
GCTTTGAAAGAAGCGATTTGTTACCAAGCTATATTATTGGGAATAACGAAAGCATCTCTA
AATACTCAAAGTTTCATATCCGAAGCGAGTTTTCAAGAAACTGCTCGAGTTTTAGCAAAA
GCCGCTCTACGCGGTCGTATCGATTGGTTGAAGGGTCTGAAAGAGAATGTTGTTCTAGGG
GGGATGATACCCGTTGGTACCGGATTCAAAGGATTAGTGCACCGTTCAAAGCAGCATAAT
AACATTCCTTTGGAAACCAAAAAGAAGAATTTATTTGAGTGCGAAATGAGAGATATTTTG
TTCCACCACAAAGAATTATTTGATTTTTGCATTTCAACCAATATACATGATACATCAGAA
CACTTATTTCTAGGATTTAATGATTCTTAA
>indica
ATGGAGGTACTTATGGCAGAACGGGCCGATCTGGTCTTTCGCAATAAAGTGATAGATGGA
ACTGCCATTAAACGACTTATTAGTAGATTAATAGATCACTTCGGAATGGCATATACATCA
CACATCCTGGATCAAGTAAAGACTCTGGGGTTCCGGCAAGCCACTGCTACATCCATTTCA
TTAGGAATTGATGATCTTTTAACAATACCTTCTAAGGGATGGCTAGTCCAAGATGCTGAA
CAACAAAGGTTAATTTTGGAAAAACACCATCATTATGGAAATGTACACGCGGTAGAAAAA
TTACGACAATCTATTGAGATATGGTATGCTACAAGTGAATATTTGCGACAAGAAATGAAT
CCTAATTTTCGTATGACTGATCCTTTTAATCCAGTCCATATGATGTCCTTTTCGGGAGCT
AGAGGAAATGCATCTCAAGTACACCAATTAGTAGGTATGAGAGGATTAATGTCGGACCCA
CAAGGACAAATGATTGATTTACCTATTCAAAGCAATTTACGTGAGGGACTGTCTTTAACA
GAATATATCATTTCTTGTTACGGAGCCCGCAAAGGAGTTGTGGATACTGCTGTACGAACA
TCGGATGCTGGATATCTTACACGCAGACTTGTTGAAGTAGTTCAACACATTGTTGTACGG
AGAACAGACTGTGGCACCATCCAAGGGATTTCTGTCAGTCCTCCAAATGGGATGATGCCG
GAAAGAATTTTTATCCAAACATTGATTGGTCGTGTATTAGCGGATTATATATATATAGGA
TCACGATGCATTGCCGTTCGAAATCAAGATATTGGTATTGGACTTGTCAATCGATTCATA
ACCTTTCAAACACAACCCATCTCTATTCGAACTCCCTTTACTTGTAAGAGTACGTCTTGG
ATCTGTCGATTATGTTATGGCCGGAGCCCTACTCATGGCGACCTCGTCGAATTGGGAGAA
GCTGTAGGTATTATTGCGGGTCAATCTATTGGGGAACCCGGCACTCAATTAACATTAAGA
ACTTTTCATACCGGCGGAGTATTCACAGGGGGTACTGCAGAACATGTACGAGCCCCTTCT
AATGGAAAAATCAAATTCAATGAGGATTTGGTTCATCCCACACGTACACGTCACGGGCAT
CCCGCTTTTCTATGTTCTATAGACTTGTATGTAACTATTGAGAGTGAAGATATTATACAT
AACGTGACTATTCCGCCAAAAAGTTTTATTTTAGTTCAAAACGATCAATATGTAGAATCA
GAACAAGTGATTGCTGAGATTCGCGCGGGAACATACACTTTTCATTTTAAAGAGAGGGTT
CGAAAACATATTTATTCTGACTCAGAGGGGGAAATGCACTGGAGTACCGATGTATATCAT
GCACCCGATTTTACATATAGTAATGTACATCTCTTACCAAAAACAAGTCATTTATGGATA
TTATCAGGAGGCTCGTACAAATCCAGTGTAGTCCCTTTTTCAATCCATAAAGATCAAGAT
CAAACGAACGTTTATTTTCTTTCTGCAGCAAAAGGAAAAGCTAGAAATAGCTTTTCAGTA
AATAATGATCAAGATCAAGGGAAACACAAATTCTTTACTTCGGGTCTTTCTGGTAAAAAA
GAAAGCGGTATTCCTGATTATTCAGAATTTAATCGAATCTTAGATACGGATCATTCTAAT
CTCATATTTCCTTCTATTCTCCACAAGGATTCTGATTTATTTTTATTGGCAAAGAGGCGA
AGAAATCGATTCATCATTCCATTCCAATGGATTCAAGAACGAGAGAAAGAACTATGGCCT
CGTTCCAGTATTTCGATTGAAATACCGATAAATGGTATTTTTCGGAAAAATAGTATTCTT
GCTTATTTTGATGATCTTCAATACAGAAGAAAGGGTTCAGGAATTACTAAATATGGGGCT
ATAGGCTTGCATTCAATCCTCAAAAAAGAGGATTTAATTGAGTATGGAGGAGTCAAAGAA
TTTAAGCCAAAATACCAAACGAAAGTAGATCAATTTTTTTTCATTCCCGAGGAGGTGCAT
ATTTTACCTGAATCTTTTTCCATAATGGTACGAAACAATAGTATTATTGGAGTAGATACA
CGAATCACTTTAAATACAAGAAGCCGAGTAGGCGGATTGGTCCGAGTGGAGAAAAAAAAC
AAAAGGATTGAACTTAAAATCTTTTCTGGAGATATCCATTTTCCTGTAGAGATGGATAAG
ATATTCCGACATAGTGGCATCTTGATACCACCGGGAAGGGTAAAAAAAGAATTTAAGGAA
TCAAAAAAATGGAAAAATTGGATCTATGTCCAATCGATCACACCTACCAAGAAAAAATAT
TTTGTTTTGGTTCGGCCTGTAATCATATATGAAATAGCGGACGGTATAAATTTAGAAACA
CTTTTTCCCCAGGATCCGTTGCAGGAAAAAGATAATTTAGAACTTAGAGTTGTAAATTAT
ATTCTTTATGGAAATGGCAAACCCATTTTGGGAATTTCCGGAACCTGTATTCAATTAGTT
CGGACTTGTTTAGTGTTGAACTGGGACCAAGGCAACAAAAGTTCTTCTAGCGAAGAAACC
CACGCTTCCTTTGTTGAAGTAAGTACAAGAGATCTGATTCGAGATTTCCTAAGAATCAAC
TTAGTGAAATCCCATATTTCGTATATCAGAAAAAGAAATGATCCGTTAGGGTCCGTATTG
ATCTCTGATAATAGGTCAGATCGTACCAATCCATTTTATTCTATTTATTCCAAGGAAAAG
ATTCGACAATTACTTAAAGAAAATCAAGGAACTATTCATACGTTGTTGAATAGAAGTAAG
GAATCTCAATCTTTAATAATTTTGTCATCATCTAATTGTTTTGAAATGGGTCCATTCAAC
GATGTAAAACATTACAATGTGATAAAAGAATCAATTAAAAGAGATCCTCTAATTCCAATT
AGGAATTCCTTAGGCCCTTTAGGAACAGCCTGTCAAGTTGCAAATTTTTATTACATTTTA
AAAACTCATAATCAGATCTCGGTAACTAAAAATTTGCAACTTGAAAATTTAAAACAGACC
TTTCAAGTACTTAAATATTATTTAATGGACGAAAACGGGAGAATTTATAATTCCGATCCA
TGCAGTAACATCCTTTTTAATCCATTCAACTTGAATTGGCATTTTCTCCATCATAATTAT
TGTGAAAAAAAATCCACAATAATTAGCCTTGGGCAGTTTTTTTTCGAAAATGTATGTATA
ACCAAACATGGACCACACCTAAAATCAGGTCAAGTTATAATTGTTCAAATTGACTCTGTA
GTAATAAGATCGGCGAAGTCTTATTTGGCCACTCCAGGAGCAACTGTTCATGGACATTAT
GGCGAAATACTCTCCGAAGGAGATACATTAGTTACATTTATATATGAAAAATCGAGATCG
GGTGATATAACGCAGGGTCTTCCAAAAGTGGAACAAGTGTTAGAAGTGCGTTCAATTGAT
TCAATATCAATGAACCTAGAAAAGAGAGTTGAGGGTTGGAACGAACGTATAACAAGAATT
CTTGGAATTCCCTGGGGATTCTTGATTGGTGCTGAGCTAACTATAGTGCAAAGTCGTATC
TCTTTAGTTAATAAGATCCAAAAGGTTTATCGATCCCAGGGTGTGCAGATCCATAATAGA
CATATAGAAATTATTGTGCGTCAAATAACATCAAAAGTGTTGGTTTCAGAAGATGGAATG
TCTAATGTTTTTTTACCCGGAGAACTAATTGGATTGTTTCGAGCGGAACGAACGGGGCGT
GCTTTGAAAGAAGCGATTTGTTACCAAGCTATATTATTGGGAATAACGAAAGCATCTCTA
AATACTCAAAGTTTCATATCCGAAGCGAGTTTTCAAGAAACTGCTCGAGTTTTAGCAAAA
GCCGCTCTACGCGGTCGTATCGATTGGTTGAAGGGTCTGAAAGAGAATGTTGTTCTAGGG
GGGATGATACCCGTTGGTACCGGATTCAAAGGATTAGTGCACCGTTCAAAGCAGCATAAT
AACATTCCTTTGGAAACCAAAAAGAAGAATTTATTTGAGTGCGAAATGAGAGATATTTTG
TTCCACCACAAAGAATTATTTGATTTTTGCATTTCAACCAATATACATGATACATCAGAA
CACTTATTTCTAGGATTTAATGATTCTTAA
>notabilis
ATGGAGGTACTTATGGCAGAACGGGCCGATCTGGTCTTTCGCAATAAAGTGATAGATGGA
ACTGCCATTAAACGACTTATTAGTAGATTAATAGATCACTTCGGAATGGCATATACATCA
CACATCCTGGATCAAGTAAAGACTCTGGGGTTCCGGCAAGCCACTGCTACATCCATTTCA
TTAGGAATTGATGATCTTTTAACAATACCTTCTAAGGGATGGCTAGTCCAAGATGCTGAA
CAACAAAGGTTAATTTTGGAAAAACACCATCATTATGGAAATGTACACGCGGTAGAAAAA
TTACGACAATCTATTGAGATATGGTATGCTACAAGTGAATATTTGCGACAAGAAATGAAT
CCTAATTTTCGGATGACTGATCCTTTTAATCCAGTCCATATGATGTCCTTTTCGGGAGCT
AGAGGAAATGCATCTCAAGTACACCAATTAGTAGGTATGAGAGGATTAATGTCGGACCCA
CAAGGACAAATGATTGATTTACCTATTCAAAGCAATTTACGTGAGGGACTGTCTTTAACA
GAATATATCATTTCTTGTTACGGAGCCCGCAAAGGAGTTGTGGATACTGCTGTACGAACA
TCGGATGCTGGATATCTTACACGCAGACTTGTTGAAGTAGTTCAACACATTGTTGTACGG
AGAACAGACTGTGGCACCATCCAAGGGATTTCTGTCAGTCCTCCAAATGGGATGATGCCG
GAAAGAATTTTTATCCAAACATTGATTGGCCGTGTATTAGCGGATTCTATATATATAGGA
TCACGATGCATTGCCGTTCGAAATCAAGATATTGGTATTGGACTTGTCAATCGATTCATA
ACCTTTCAAACACAACCCATCTCTATTCGAACTCCCTTTACTTGTAAGAGTACGTCTTGG
ATCTGTCGATTATGTTATGGCCGGAGCCCTACTCATGGCGACCTCGTCGAATTGGGAGAA
GCTGTAGGTATTATTGCGGGTCAATCTATTGGGGAACCCGGCACTCAATTAACATTAAGA
ACTTTTCATACCGGCGGAGTATTCACAGGGGGTACTGCAGAACATGTACGAGCCCCTTCT
AATGGAAAAATCAAATTCAATGAGGATTTGGTTCATCCCACACGTACACGTCACGGGCAT
CCCGCTTTTCTATGTTCTATATACTTGTATGTAACTATTGAGAGTGAAGATATTATACAT
AACGTGACTATTCCGCCAAAAAGTTTTATTTTAGTTCAAAACGATCAATATGTAGAATCA
GAACAAGTGATTGCTGAGATTCGCGCGGGAACATACACTTTTCATTTTAAAGAGAGGGTT
CGAAAACATATTTATTCTGACTCAGAGGGGGAAATGCACTGGAGTACCGATGTATATCAT
GCACCCGATTTTACATATAGTAATGTACATCTCTTACCAAAAACAAGTCATTTATGGATA
TTATCAGGAGGCTCGTACAAATCCAGTGTAGTCCCTTTTTCAATCCATAAAGATCAAGAT
CAAACGAACGTTTATTTTCTTTCTGCAGCAAAAGGAAAAGCTAGAAATAGCTTTTCAGTA
AATAATGATCAAGATCAAGGGAAACACAAATTCTTTACTTCGGGTCTTTCTGGTAAAAAA
GAAAGCGGTATTCCTGATTATTCAGAATTTAATCGAATCTTAGATACGGATCATTCTAAT
CTCATATTTCCTTCTATTCTCCACAAGGATTCTGATTTATTTTTATTGGCAAAGAGGCGA
AGAAATCGATTCATCATTCCATTCCAATGGATTCAAGAACGAGAGAAAGAACTATGGCCT
CGTTCCAGTATTTCGATTGAAATACCGATAAATGGTATTTTTCGGAAAAATAGTATTCTT
GCTTATTTTGATGATCTTCAATACAGAAGAAAGGGTTCAGGAATTACTAAATATGGGGCT
ATAGGCTTGCATTCAATCCTCAAAAAAGAGGATTTAATTGAGTATGGAGGAGTCAAAGAA
TTTAAGCCAAAATACCAAACGAAAGTAGATCAATTTTTTTTCATTCCCGAGGAGGTGCAT
ATTTTACCTGAATCTTTTTCCATAATGGTACGAAACAATAGTATTATTGGAGTAGATACA
CGAATCACTTTAAATACAAGAAGCCGAGTAGGCGGATTGGTCCGAGTGGAGAAAAAAAAC
AAAAGGATTGAACTTAAAATCTTTTCTGGAGATATCCATTTTCCTGTAGAGATGGATAAG
ATATTCCGACATAGTGGCATCTTGATACCACCGGGAAGGGTAAAAAAAGAATTTAAGGAA
TCAAAAAAATGGAAAAATTGGATCTATGTCCAATCGATCACACCTACCAAGAAAAAATAT
TTTGTTTTGGTTCGGCCTGTAATCATATATGAAATAGCGGACGGTATAAATTTAGAAACA
CTTTTTCCCCAGGATCCGTTGCAGGAAAAAGAGAATTTAGAACTTAGAGTTGTAAATTAT
ATTCTTTATGGAAATGGCAAACCCATTTTGGGAATTTCCGGAACCTGTATTCAATTAGTT
CGGACTTGTTTAGTGTTGAACTGGGACCAAGGCAACAAAAGTTCTTCTAGCGAAGAAACC
CACGCTTCCTTTGTTGAAGTAAGTACAAGAGATCTGATTCGAGATTTCCTAAGAATCAAC
TTAGTGAAATCCCATATTTCGTATATCAGAAAAAGAAATGATCCGTTAGGGTCCGTATTG
ATCTCTGATAATAGGTCAGATCGTACCAATCCATTTTATTCTATTTATTCCAAGGAAAAG
ATTCGACAATTACTTAAAGAAAATCAAGGAACTATTCATACGTTGTTGAATAGAAGTAAG
GAATCTCAATCTTTAATAATTTTGTCATCATCTAATTGTTTTGAAATGGGTCCATTCAAC
GATGTAAAACATTACAATGTGATAAAAGAATCAATTAAAAGAGATCCTCTAATTCCAATT
AGGAATTCCTTAGGCCCTTTAGGAACAGCCTGTCAAGTTGCAAATTTTTATTACATTTTA
AAAACTCATAATCAGATCTCGGTAACTAAAAATTTGCAACTTGAAAATTTAAAACAGACC
TTTCAAGTACTTAAATATTATTTAATGGACGAAAACGGGAGAATTTATAATTCCGATCCA
TGCAGTAACATCCTTTTTAATCCATTCAACTTGAATTGGCATTTTCTCCATCATAATTAT
TGTGAAAAAAAATCCACAATAATTAGCCTTGGGCAGTTTTTTTTCGAAAATGTATGTATA
ACCAAACATGGACCACACCTAAAATCAGGTCAAGTTATAATTGTTCAAATTGACTCTGTA
GTAATAAGATCGGCGAAGTCTTATTTGGCCACTCCAGGAGCAACTGTTCATGGACATTAT
GGCGAAATACTCTCCGAAGGAGATACATTAGTTACATTTATATATGAAAAATCGAGATCG
GGTGATATAACGCAGGGTCTTCCAAAAGTGGAACAAGTGTTAGAAGTGCGTTCAATTGAT
TCAATATCAATGAACCTAGAAAAGAGAGTTGAGGGTTGGAACGAACGTATAACAAGAATT
CTTGGAATTCCCTGGGGATTCTTGATTGGTGCTGAGCTAACTATAGTGCAAAGTCGTATC
TCTTTAGTTAATAAGATCCAAAAGGTTTATCGATCCCAGGGTGTGCAGATCCATAATAGA
CATATAGAAATTATTGTGCGTCAAATAACATCAAAAGTGTTGGTTTCAGAAGATGGAATG
TCTAATGTTTTTTTACCCGGAGAACTAATTGGATTGTTTCGAGCGGAACGAACGGGGCGT
GCTTTGAAAGAAGCGATTTGTTACCAAGCTATATTATTGGGAATAACGAAAGCATCTCTA
AATACTCAAAGTTTCATATCCGAAGCGAGTTTTCAAGAAACTGCTCGAGTTTTAGCAAAA
GCCGCTCTACGCGGTCGTATCGATTGGTTGAAGGGTCTGAAAGAGAATGTTGTTCTAGGG
GGGATGATACCCGTTGGTACCGGATTCAAAGGATTAGTGCACCGTTCAAAGCAGCATAAT
AACATTCCTTTGGAAACCAAAAAGAAGAATTTATTTGAGTGCGAAATGAGAGATATTTTG
TTCCACCACAAAGAATTATTTGATTTTTGCATTTCAACCAATATACATGATACATCAGAA
CACTTATTTCTAGGATTTAATGATTCTTAA
