# Supplementary material for: The complete chloroplast genome sequence of Morus cathayana and Morus multicaulis, and comparative analysis within genus Morus L
Source: PeerJ. 2017 Mar 8;5:e3037. doi: 10.7717/peerj.3037 (PMC5345388; doi:10.7717/peerj.3037)
Supplement: Supplemental Information 1 [file peerj-05-3037-s002.zip › rps3.fasta]

>cathayana
ATGGGACAAAAAATAAATCCGCTTGGTTTCAGACTTGGTGCAACCCAAGGTCATCATTCC
CTTTGGTTTGCACAACCAAAAAATTATTCCGAGGATCTACAAGAAGATCAAAAAATACGA
GATTGTATCAAGAATTATATAAAAAAAAATATGAAAATTTTTTCTAGTGTCGAGGGAATT
GCATGTATAGAGATTCAAAAAAGAATCGACTTGATTCAAGTCATAATCTATATGGGATTC
CCAAAGTTATTAATAGAACATCAAAAAATCGAAGAATTACAGATGAATATACAAAAAGAA
CTTAATTCTGTGAACCGTAAACTAAACATGGCTATTACAAGAATTGCAAATCCTTACGGA
CACCCTAATATTCTTGCAGAATTTATAGCCGGACAATTAAAAAATAGAGTGTCATTCCGC
AAAGCAATGAAAAAAGCTATTGAATTAACTGAACAGGCAGGTACAAAAGGAATTCAAATA
CAAATTGCAGGGCGTATCGACGGAAAAGAAATTGCACGTGTCGAATGGATCAGAGAAGGT
AGGGTGCCTCTACAAACCATTAAGGCTAAAATTGATTACTGTTCCTATACAGTTCGAACT
ATCTATGGGGCTTTAGGTATCAAAATTTGGATATTTGTAGACGAGTAA
>indica
ATGGGACAAAAAATAAATCCGCTTGGTTTCAGACTTGGTGCAACCCAAGGTCATCATTCC
CTTTGGTTTGCACAACCAAAAAATTATTCCGAGGATCTACAAGAAGATCAAAAAATACGA
GATTGTATCAAGAATTATATAAAAAAAAATATGAAAATTTTTTCTAGTGTCGAGGGAATT
GCATGTATAGAGATTCAAAAAAGAATCGACTTGATTCAAGTCATAATCTATATGGGATTC
CCAAAGTTATTAATAGAACATCAAAAAATCGAAGAATTACAGATGAATATACAAAAAGAA
CTTAATTCTGTGAACCGTAAACTAAACATGGCTATTACAAGAATTGCAAATCCTTACGGA
CACCCTAATATTCTTGCAGAATTTATAGCCGGACAATTAAAAAATAGAGTGTCATTCCGC
AAAGCAATGAAAAAAGCTATTGAATTAACTGAACAGGCAGGTACAAAAGGAATTCAAATA
CAAATTGCAGGGCGTATCGACGGAAAAGAAATTGCACGTGTCGAATGGATCAGAGAAGGT
AGGGTGCCTCTACAAACCATTAAGGCTAAAATTGATTACTGTTCCTATACAGTTCGAACT
ATCTATGGGGCTTTAGGTATCAAAATTTGGATATTTGTAGACGAGTAA
>mongolica
ATGGGACAAAAAATAAATCCGCTTGGTTTCAGACTTGGTGCAACCCAAGGTCATCATTCC
CTTTGGTTTGCACAACCAAAAAATTATTCCGAGGATCTACAAGAAGATCAAAAAATACGA
GATTGTATCAAGAATTATATAAAAAAAAATATGAAAATTTTTTCTAGTGTCGAGGGAATT
GCATGTATAGAGATTCAAAAAAGAATCGACTTGATTCAAGTCATAATCTATATGGGATTC
CCAAAGTTATTAATAGAACATCAAAAAATCGAAGAATTACAGATGAATATACAAAAAGAA
CTTAATTCTGTGAACCGTAAACTAAACATGGCTATTACAAGAATTGCAAATCCTTACGGA
CACCCTAATATTCTTGCAGAATTTATAGCCGGACAATTAAAAAATAGAGTGTCATTCCGC
AAAGCAATGAAAAAAGCTATTGAATTAACTGAACAGGCAGGTACAAAAGGAATTCAAATA
CAAATTGCAGGGCGTATCGACGGAAAAGAAATTGCACGTGTCGAATGGATCAGAGAAGGT
AGGGTGCCTCTACAAACCATTAAGGCTAAAATTGATTACTGTTCCTATACAGTTCGAACT
ATCTATGGGGCTTTAGGTATCAAAATTTGGATATTTGTAGACGAGTAA
>multicaulis
ATGGGACAAAAAATAAATCCGCTTGGTTTCAGACTTGGTGCAACCCAAGGTCATCATTCC
CTTTGGTTTGCACAACCAAAAAATTATTCCGAGGATCTACAAGAAGATCAAAAAATACGA
GATTGTATCAAGAATTATATAAAAAAAAATATGAAAATTTTTTCTAGTGTCGAGGGAATT
GCATGTATAGAGATTCAAAAAAGAATCGACTTGATTCAAGTCATAATCTATATGGGATTC
CCAAAGTTATTAATAGAACATCAAAAAATCGAAGAATTACAGATGAATATACAAAAAGAA
CTTAATTCTGTGAACCGTAAACTAAACATGGCTATTACAAGAATTGCAAATCCTTACGGA
CACCCTAATATTCTTGCAGAATTTATAGCCGGACAATTAAAAAATAGAGTGTCATTCCGC
AAAGCAATGAAAAAAGCTATTGAATTAACTGAACAGGCAGGTACAAAAGGAATTCAAATA
CAAATTGCAGGGCGTATCGACGGAAAAGAAATTGCACGTGTCGAATGGATCAGAGAAGGT
AGGGTGCCTCTACAAACCATTAAGGCTAAAATTGATTACTGTTCCTATACAGTTCGAACT
ATCTATGGGGCTTTAGGTATCAAAATTTGGATATTTGTAGACGAGTAA
>notabilis
ATGGGACAAAAAATAAATCCGCTTGGTTTCAGACTTGGTGCAACCCAAGGTCATCATTCC
CTTTGGTTTGCACAACCAAAAAATTATTCCGAGGATCTACAAGAAGATCAAAAAATACGA
GATTGTATCAAGAATTATATAAAAAAAAATATGAAAATTTTTTCTAGTGTCGAGGGAATT
GCATGTATAGAGATTCAAAAAAGAATCGACTTGATTCAAGTCATAATCTATATGGGATTC
CCAAAGTTATTAATAGAACATCAAAAAATCGAAGAATTACAGATGAATATACAAAAAGAA
CTTAATTCTGTGAACCGTAAACTAAACATGGCTATTACAAGAATTGCAAATCCTTACGGA
CACCCTAATATTCTTGCAGAATTTATAGCCGGACAATTAAAAAATAGAGTGTCATTCCGC
AAAGCAATGAAAAAAGCTATTGAATTAACTGAACAGGCAGGTACAAAAGGAATTCAAATA
CAAATTGCAGGGCGTATCGACGGAAAAGAAATTGCACGTGTCGAATGGATCAGAGAAGGT
AGGGTGCCTCTACAAACCATTAAGGCTAAAATTGATTACTGTTCCTATACAGTTCGAACT
ATCTATGGGGCTTTAGGTATCAAAATTTGGATATTTGTAGACGAGTAA
