# Supplementary material for: The complete chloroplast genome sequence of Morus cathayana and Morus multicaulis, and comparative analysis within genus Morus L
Source: PeerJ. 2017 Mar 8;5:e3037. doi: 10.7717/peerj.3037 (PMC5345388; doi:10.7717/peerj.3037)
Supplement: Supplemental Information 1 [file peerj-05-3037-s002.zip › rps4.fasta]

>cathayana
ATGTCACGTTACAGAGGGCCTCGTTTCAAAAAAATACGTCGTCTGGGGGCTTTACCGGGA
CTAACTAGTAAAAAGCCTAGAGCTGGAAGCAATCTTAGAAACCAATTACGCCCCGGTAAA
AAATCTCAATATCGTATTCGTTTAGAAGAAAAACAAAAATTGCGCTTTCATTATGGTCTT
ACAGAACAACAATTACTTAAATACGTTCGTATAGCCGGAAAAGCAAAAGGGTCAACAGGT
CAAGTTTTACTACAATTACTTGAAATGCGGTTGGATAACATCCTTTTTCGATTAGGTATG
GCTTCAACTATTCCTCAAGCCCGGCAATTGGTTAACCATAGACATATTTTAGTTAATGGT
CGTATAGTAGATATACCAAGTTATCGCTGCAAACCCCGAGATATTATTAGAGTGAAAGAT
GAACAAAAATCTAAGTCTCTGGTTCAAAATTATCTTGATTCATCCTCCCGTGAGGAATTG
CCAAAACATTTGACTCTTCACCCATTCCAATATAAAGGATCAGTCAATCAAATAATAGAT
AGTAAATGCGTCGGTTTGAAAATAAATGAATTGCTAGTTGTAGAATATTATTCTCGTCAG
ACTTAA
>indica
ATGTCACGTTACCGAGGACCTCGTTTCAAAAAAATACGTCGTCTGGGGGCTTTACCGGGA
CTAACTAGTAAAAAGCCTAGAGCTGGAAGCAATCTTAGAAACCAATTACGCCCCGGTAAA
AAATCTCAATATCGTATTCGTTTAGAAGAAAAACAAAAATTGCGCTTTCATTATGGTCTT
ACAGAACAACAATTACTTAAATACGTTCGTATAGCCGGAAAAGCAAAAGGGTCAACAGGT
CAAGTTTTACTACAATTACTTGAAATGCGGTTGGATAACATCCTTTTTCGATTAGGTATG
GCTTCAACTATTCCTCAAGCCCGGCAATTGGTTAACCATAGACATATTTTAGTTAATGGT
CGTATAGTAGATATACCAAGTTATCGCTGCAAACCCCGAGATATTATTAGAGTGAAAGAT
GAACAAAAATCTAAGTCTCTGGTTCAAAATTATCTTGATTCATCCTCCCGTGAGGAATTG
CCAAAACATTTGACTCTTCACCCATTCCAATATAAAGGATCAGTCAATCAAATAATAGAT
AGTAAATGCGTCGGTTTGAAAATAAATGAATTGCTAGTTGTAGAATATTATTCTCGTCAG
ACTTAA
>mongolica
ATGTCACGTTACAGAGGGCCTCGTTTCAAAAAAATACGTCGTCTGGGGGCTTTACCGGGA
CTAACTAGTAAAAAGCCTAGAGCTGGAAGCAATCTTAGAAACCAATTACGCCCCGGTAAA
AAATCTCAATATCGTATTCGTTTAGAAGAAAAACAAAAATTGCGCTTTCATTATGGTCTT
ACAGAACAACAATTACTTAAATACGTTCGTATAGCCGGAAAAGCAAAAGGGTCAACAGGT
CAAGTTTTACTACAATTACTTGAAATGCGGTTGGATAACATCCTTTTTCGATTAGGTATG
GCTTCAACTATTCCTCAAGCCCGGCAATTGGTTAACCATAGACATATTTTAGTTAATGGT
CGTATAGTAGATATACCAAGTTATCGCTGCAAACCCCGAGATATTATTAGAGTGAAAGAT
GAACAAAAATCTAAGTCTCTGGTTCAAAATTATCTTGATTCATCCTCCCGTGAGGAATTG
CCAAAACATTTGACTCTTCACCCATTCCAATATAAAGGATCAGTCAATCAAATAATAGAT
AGTAAATGCGTCGGTTTGAAAATAAATGAATTGCTAGTTGTAGAATATTATTCTCGTCAG
ACTTAA
>multicaulis
ATGTCACGTTACAGAGGGCCTCGTTTCAAAAAAATACGTCGTCTGGGGGCTTTACCGGGA
CTAACTAGTAAAAAGCCTAGAGCTGGAAGCAATCTTAGAAACCAATTACGCCCCGGTAAA
AAATCTCAATATCGTATTCGTTTAGAAGAAAAACAAAAATTGCGCTTTCATTATGGTCTT
ACAGAACAACAATTACTTAAATACGTTCGTATAGCCGGAAAAGCAAAAGGGTCAACAGGT
CAAGTTTTACTACAATTACTTGAAATGCGGTTGGATAACATCCTTTTTCGATTAGGTATG
GCTTCAACTATTCCTCAAGCCCGGCAATTGGTTAACCATAGACATATTTTAGTTAATGGT
CGTATAGTAGATATACCAAGTTATCGCTGCAAACCCCGAGATATTATTAGAGTGAAAGAT
GAACAAAAATCTAAGTCTCTGGTTCAAAATTATCTTGATTCATCCTCCCGTGAGGAATTG
CCAAAACATTTGACTCTTCACCCATTCCAATATAAAGGATCAGTCAATCAAATAATAGAT
AGTAAATGCGTCGGTTTGAAAATAAATGAATTGCTAGTTGTAGAATATTATTCTCGTCAG
ACTTAA
>notabilis
ATGTCACGTTACAGAGGGCCTCGTTTCAAAAAAATACGTCGTCTGGGGGCTTTACCGGGA
CTAACTAGTAAAAAGCCTAGAGCTGGAAGCAATCTTAGAAACCAATTACGCCCCGGTAAA
AAATCTCAATATCGTATTCGTTTAGAAGAAAAACAAAAATTGCGCTTTCATTATGGTCTT
ACAGAACAACAATTACTTAAATACGTTCGTATAGCCGGAAAAGCAAAAGGGTCAACAGGT
CAAGTTTTACTACAATTACTTGAAATGCGGTTGGATAACATCCTTTTTCGATTAGGTATG
GCTTCAACTATTCCTCAAGCCCGGCAATTGGTTAACCATAGACATATTTTAGTTAATGGT
CGTATAGTAGATATACCAAGTTATCGCTGCAAACCCCGAGATATTATTAGAGTGAAAGAT
GAACAAAAATCTAAGTCTCTGGTTCAAAATTATCTTGATTCATCCTCCCGTGAGGAATTG
CCAAAACATTTGACTCTTCACCCATTCCAATATAAAGGATCAGTCAATCAAATAATAGAT
AGTAAATGCGTCGGTTTGAAAATAAATGAATTGCTAGTTGTAGAATATTATTCTCGTCAG
ACTTAA
