# Supplementary material for: The complete chloroplast genome sequence of Morus cathayana and Morus multicaulis, and comparative analysis within genus Morus L
Source: PeerJ. 2017 Mar 8;5:e3037. doi: 10.7717/peerj.3037 (PMC5345388; doi:10.7717/peerj.3037)
Supplement: Supplemental Information 1 [file peerj-05-3037-s002.zip › rps12.fasta]

>indica
ATGCCAACTATTAAACAACTTATTAGAAACACAAGACAGCCAATCAAAAATGTCACGAAA
TCCCCCGCTCTTCGG---GGATGTCCTCAGCGACGAGGAACATGTACTAGGGT--GTATA
CTATCACCCCCAAAAAACCAAACTCTGCCTTACGTAAAGTTGCCAGAGTACGCTTAACCT
CTGGATTTGAAATCACTGCTTATATACCTGGTATTGGCCATAATTTACAAGAACATTCTG
TAGTCTTAGTAAGAGGGGGAAGGGTTAAGGATTTACCCGGTGTGAGATATCACATTGTTC
GAGGAACCCTAGATGCTGTCGGAGTAAAGGATCGTCAACAAGGGCGTTCTAAATATGGGG
TCAAAAAGCCAAAATAA
>mongolica
ATGCCAACTATTAAACAACTTATTAGAAACACAAGACAGCCAATCAAAAATGTCACGAAA
TCCCCCGCTCTTCGG---GGATGTCCTCAGCGACGAGGAACATGTACTAGGGT--GTATA
CTATCACCCCCAAAAAACCAAACTCTGCCTTACGTAAAGTTGCCAGAGTACGCTTAACCT
CTGGATTTGAAATCACTGCTTATATACCTGGTATTGGCCATAATTTACAAGAACATTCTG
TAGTCTTAGTAAGAGGGGGAAGGGTTAAGGATTTACCCGGTGTGAGATATCACATTGTTC
GAGGAACCCTAGATGCTGTCGGAGTAAAGGATCGTCAACAAGGGCGTTCTAAATATGGGG
TCAAAAAGCCAAAATAA
>multicaulis
ATGCCAACTATTAAACAACTTATTAGAAACACAAGACAGCCAATCAAAAATGTCACGAAA
TCCCCCGCTCTTCGG---GGATGTCCTCAGCGACGAGGAACATGTACTAGGGT--GTATA
CTATCACCCCCAAAAAACCAAACTCTGCCTTACGTAAAGTTGCCAGAGTACGCTTAACCT
CTGGATTTGAAATCACTGCTTATATACCTGGTATTGGCCATAATTTACAAGAACATTCTG
TAGTCTTAGTAAGAGGGGGAAGGGTTAAGGATTTACCCGGTGTGAGATATCACATTGTTC
GAGGAACCCTAGATGCTGTCGGAGTAAAGGATCGTCAACAAGGGCGTTCTAAATATGGGG
TCAAAAAGCCAAAATAA
>cathayana
ATGCCAACTATTAAACAACTTATTAGAAACACAAGACAGCCAATCAAAAATGTCACGAAA
TCCCCCGCTCTTCGG---GGATGTCCTCAGCGACGAGGAACATGTACTAGGGT--GTATA
CTATCACCCCCAAAAAACCAAACTCTGCCTTACGTAAAGTTGCCAGAGTACGCTTAACCT
CTGGATTTGAAATCACTGCTTATATACCTGGTATTGGCCATAATTTACAAGAACATTCTG
TAGTCTTAGTAAGAGGGGGAAGGGTTAAGGATTTACCCGGTGTGAGATATCACATTGTTC
GAGGAACCCTAGATGCTGTCGGAGTAAAGGATCGTCAACAAGGGCGTTCTAAATATGGGG
TCAAAAAGCCAAAATAA
>notabilis
ATAC--ACCCTAGTACATGTTCCTCGTCGCTGAGGACATCC---CCGAAGAGCGGGGGAT
TTCGTGACATTTTTGATTGGCTGTCTTGTGTTTCTAATAAGTTGTTTAATAGTTGGCATA
CTATCACCCCCAAAAAACCAAACTCTGCCTTACGTAAAGTTGCCAGAGTACGCTTAACCT
CTGGATTTGAAATCACTGCTTATATACCTGGTATTGGCCATAATTTACAAGAACATTCTG
TAGTCTTAGTAAGAGGGGGAAGGGTTAAGGATTTACCCGGTGTGAGATATCACATTGTTC
GAGGAACCCTAGATGCTGTCGGAGTAAAGGATCGTCAACAAGGGCGTTCTAAATATGGGG
TCAAAAAGCCAAAATAA
