# Supplementary material for: The complete chloroplast genome sequence of Morus cathayana and Morus multicaulis, and comparative analysis within genus Morus L
Source: PeerJ. 2017 Mar 8;5:e3037. doi: 10.7717/peerj.3037 (PMC5345388; doi:10.7717/peerj.3037)
Supplement: Supplemental Information 1 [file peerj-05-3037-s002.zip › rps14.fasta]

>cathayana
ATGGCAAGAAAAAGTTTGATTCAGAGGGAGAAGAAGAGGCAAAAATTGGAACAAAAATAT
CATTTGATTCGTCGATCCTCAAAAAAAGAAATAAGCAAAGTTCCGTCGTTGAGTGAGAAA
TGGGAAATTCATGGAAAGTTACAATCCCCACCACGTAATAGTGCACCTATACGCCTTCAT
CGACGTTGTTTTTTGACTGGAAGACCGAGAGCTAACTATCGGGACTTTGGGCTATCCGGA
CACATACTTCGTGAAATGGTTCATGCCTGTTTGTTGCCCGGAGCAACAAGATCAAGTTGG
TAA
>indica
ATGGCAAGAAAAAGTTTGATTCAGAGGGAGAAGAAGAGGCAAAAATTGGAACAAAAATAT
CATTTGATTCGTCGATCCTCAAAAAAAGAAATAAGCAAAGTTCCGTCGTTGAATGAGAAA
TGGAAAATTCATGGAAAGCTACAATCCCTACCACGTAATAGTGCACCTATACGCCTTCAT
CGACGTTGTTTTTCGACTGGAAGACCGAGGGCTAACTATCGGGACTTTGGGCTATCCGGA
CACATACTTCGTGAAATGGTTCAGGCCTGTTTGTTGCCCGGAGCAACAAGATCCAGTTGG
TAA
>mongolica
ATGGCAAGAAAAAGTTTGATTCAGAGGGAGAAGAAGAGGCAAAAATTGGAACAAAAATAT
CATTTGATTCGTCGATCCTCAAAAAAAGAAATAAGCAAAGTTCCGTCGTTGAGTGAGAAA
TGGGAAATTCATGGAAAGTTACAATCCCCACCACGTAATAGTGCACCTATACGCCTTCAT
CGACGTTGTTTTTTGACTGGAAGACCGAGAGCTAACTATCGGGACTTTGGGCTATCCGGA
CACATACTTCGTGAAATGGTTCATGCCTGTTTGTTGCCCGGAGCAACAAGATCAAGTTGG
TAA
>multicaulis
ATGGCAAGAAAAAGTTTGATTCAGAGGGAGAAGAAGAGGCAAAAATTGGAACAAAAATAT
CATTTGATTCGTCGATCCTCAAAAAAAGAAATAAGCAAAGTTCCGTCGTTGAGTGAGAAA
TGGGAAATTCATGGAAAGTTACAATCCCCACCACGTAATAGTGCACCTATACGCCTTCAT
CGACGTTGTTTTTTGACTGGAAGACCGAGAGCTAACTATCGGGACTTTGGGCTATCCGGA
CACATACTTCGTGAAATGGTTCATGCCTGTTTGTTGCCCGGAGCAACAAGATCAAGTTGG
TAA
>notabilis
ATGGCAAGAAAAAGTTTGATTCAGAGGGAGAAGAAGAGGCAAAAATTGGAACAAAAATAT
CATTTGATTCGTCGATCCTCAAAAAAAGAAATAAGCAAAGTTCCGTCGTTGAGTGAGAAA
TGGGAAATTCATGGAAAGTTACAATCCCCACCACGTAATAGTGCACCTATACGCCTTCAT
CGACGTTGTTTTTTGACTGGAAGACCGAGAGCTAACTATCGGGACTTTGGGCTATCCGGA
CACATACTTCGTGAAATGGTTCATGCCTGTTTGTTGCCCGGAGCAACAAGATCAAGTTGG
TAA
