# Supplementary material for: The complete chloroplast genome sequence of Morus cathayana and Morus multicaulis, and comparative analysis within genus Morus L
Source: PeerJ. 2017 Mar 8;5:e3037. doi: 10.7717/peerj.3037 (PMC5345388; doi:10.7717/peerj.3037)
Supplement: Supplemental Information 1 [file peerj-05-3037-s002.zip › ycf1.fasta]

>cathayana
ATGATTTTTCAATCTTTTATACTAGGTAATCTAGTATCCTTATGCATGAAGATAATAAAT
TCGGTCGTTGTGGTCGGACTCTATTATGGATTTCTGACCACATTCTCCATAGGGCCCTCT
TATCTCTTCCTTCTCCGAGCTCGTGTTATGGAAGAAGGAGAAGAAGGAACCGAGAAGAAA
GTATCAGCAACAACCGGTTTTATTACGGGACAGCTCATGATGTTCATATCGATCTATTAT
GCGCCTCTGCATCTAGCATTGGGTAGACCTCATACAATAACTGTCCTAGCTCTACTGTAT
CTTTTGTTTCATTTCTTCTGGAACAATCACAAACACTTTTTTGATTATGGATCTACTAAC
AGAAATTCAATGCGTAATCTTAGCATTCAATGTGTATTCCTGAATAATCTCATTTTTCAA
TTATTCAACCATTTCATTTTACCAAGTTCAATGTTAGTCAGATTAGTCAACATTTATATG
TTTCGATGCAACAACAAGATGTTATTTGTAACAAGTAGTTTTGTTGGTTGGTTAATTGGT
CACATTTTATTCATGAAATGGGTTGGATTGGTATTAGTCTGGATACAGCAAAACAATTCT
ATTAGATCTAATAAGTACCTTATGTCAGAATTGAGAAATTTTATGGTTCGAATCTTTAGT
ATTCTATTATTTATTACCTGTGTCTACTATTTAGGCAGAATACCGTCACCCATTCTTACT
AAGAAACTGAAAGAAACGGAAGAAAGGGGGGAAAGTGAGGAAGAAAGAGATGTAGAAAAA
ACTTCAGAAACGAAGGGGACTAAACAGGAACAAGAGGGATCCACCGAAGAAGATCCTTCT
CCTTCCCTTTTTTCGGAAGAAAAGGAGGATCCGGAAAAAATCGATTTTAAAGAGACACGA
TATAAAAATAAACCCGTTTATGAAACTTATTATCTGGATGTGGATCGGAATCAAGAAAAT
TCGAAGTTAGAAATATTTAAAGAAAAAAAAGAACTCCTCTGGTTTGAAAAACCTCTTGTG
ACTATTCTTTTCGACTATAAACGCTGGAATCGTCCATTTCGTTATATCAAAAACGATAAA
TTTGAAAATGCTGTAAAAAATGAAATGTCACAATATTTTTTTCATACATGTGAAAGCGAT
GGAAAAAAAAGAATATCTTTTACGTACCCACCCAGTTTGTCAACTTTTTTCGAAATGATA
CAAAGAAAGATGTCTCTGTTCACAACAGATAAACTTTACTCTGATGAATTATATAATAAT
TGGAGTTATACTAATGAACAAAAAAGAAAAAACCTAAACAACAAATTGATAAATATAATC
AAGGATCTTGACAAAGCTCTAGATAGTAAATTCCTTATTTTGGATGTACTAGAAAAAAGA
CCTAGATTGTGTCATGATAATACGAAAAAAAAATACTTACCAAAAGTATATGATCCTTTC
TTGAATGGGGCATACCGTGGACAAATTAAAAAAAGGTTTTCACTTTCAATCAAAGATAAA
GTTTCCATACAAAATTACATAGAAAGAGGTTGGATAAATAAGATCCACGGTCTCTTTCTT
ATTATTAATTATTTAGAATTTGAAGAAAAAAAACCATTTCATAGAATTGATAAAAGATTA
TTATCAACAGAAATGAATTTTTTCTTGAACTTAATCAATGAATTTAATGGAAAACCAACA
TCAAGTTTAAATTTTAAAAAATTTTATTTACTTCCTGAACATAAACAATTACGAATTAAT
TTAGAAGGACGAGAAAAAAAAATAAGATTTCTATTTGAAAGATTTCTAACGGATCCTAAC
AATAAAACAATTAGAAAACAAGCTATTGGGATAAAAGAAATCAGAAAAAAAATTCCGCAA
TGGTCATACAAATTAATCGACGATTTGGAACAAGAGGAGGGAGAAAACGAAGAAGCTTTG
GGAACGGATTCTCAGATTCGTTCAAGAAAATGCAAACGTGTATTGATTTTTAATCATGAA
CTCGAAAATACCAATGGTTATAGTAATTCCCAAGATACTAATAATAATGATGAAAGGGAC
GACATTGCTTTGATACGTTATTCGCAACAATCGGATTTTCGTCGAGACATAATCAAAGGC
TCAATGCGCGCTCAAAGGCGTAAAACAGTTATTTGGAAAACCTTTCAAGCAAACGTACAC
TCCCTTCCTTTTTTGGACAGAATCGACAAAGATGTTTATTTTTCTTTTGATATGTTGAGG
CCGATAAAAAAAAAATTTCAACATTGGCTATGGAAAAAGCCAGAATTCAAAATTTCAGAC
TATAGAGAGAAAAAATCAAAAGATAAAAAAAAAGAAGAAGAAAAAAGAAGGGAGAATGCA
CGTATAGAAATAGCGGAAACCTGGGATAGCATTGTAGTTGCTCAAGTAATAAGAGGTTTT
GTATTAGTAATCCAATCAATTCTGAGAAAATATATTATATTACCCTCATTGATAATAGTT
AAAAATATTGGTCGTATACTATTATTTCAATTTCCTGAATGGTCGGAGGATGTAAAGGAT
TGGAAAAGAGAAGTGCATGTTAACTGCACTTATAATGGTGTTCAATTAGCAGAAAAAGAA
TTTCCGAAAAACTGGTTAATAGACGGTATTCAGATAAAGATCCTATTTCCTTTTCGTCTG
AAACCTTGGCACAAATCTAAGCTTAAGCTACGAAACAATTATAAGGATCCAATGAAAAAG
AAAGAACAACAAAATGATTTTTGTTTTTTAACAGTTTGGGGAATGGAAACTGAACTTCCT
TTTGGTTCGCCCAGAAAACAACTTTCGTTTTTTGAACCTATTTTTAAAGAACTCAAAAAA
AGACTTATAAAATTAAAAAAGAAATGTTTTAGAATTCTAATAATTTTAAAAGAAAGAACA
AAATTATTTCTAAATGTCTCAAAAGAAAGAAAAAAATGGGTTATTAAAAATATTGTATTT
CTAAAAAAAATAATAAAAGAACTTTCAAAAATGAACCCAATTCTATTAGTTGGATTAAGA
GAAATAGAACTATATGAATTGAGTGAAAGCAAAAAAGAAAAAAATTTGATAATCGATAAC
GAGCTAATTCATGAACCGTCCATTAACATTCAATCTACAAATTGGACAACTTTTTCATTA
ACAAAAAAAAAAATACAAGATCTAACTAATAGAACAAACACAACCATAAATCAAATACAA
AAAATTTCAAAAGACAACAAAAAAGGATTTCTAAGTCCACATATAAATATTAGTTCTAAT
AAAATGAGTTATAATGATAAAAGATTGGAATCACCAAAAAATATTTTGCAGCTATTAAAA
AGAAGAAATGTTCGACTAATCCGTAAATCAAATTATTTTATAAAATTTTTCATTGAAAGA
ATATATAGAAATATATTTTTATTTATCAGTAATATTCCTAAAATAAATGCACAACTTTTT
TTTTATTTTTTTGAATCATTAAAAAAAATTGTTAATAAAACCAGTTCCTATAATAACTAT
ATTTACAATAATGAAAGAAATCAAGAAAAAATTGATAAAACAAATCAAAAGATAACGCAG
TTTATTTCGACTATAAAAGAGTCACTTTCTAATATTAATAATAAGAACTTGGAAACTTTT
TGTAATTTATCTTATTTGTCACAAGCATATGTCTTTTACAAATTATCACAAAGCCGGGGT
TTTAACTTTTTTAATTTATATAAGTTAAGATTAAGATCTGTCTTTCAATATAATGGAGCT
TTTCTTTTTCTTAAGAATGAAATAAAGGATTATTTTCTTGGAACACAAAAAATATTTCAT
TCCGAATTAAGACATAAGAACATCCCCAATTATGAAATAAATCAATGGAAAAATTGCTTA
AGGGGTTATTATCAAAATAATTTATCTCAGTCTAGATTAGTACCACAAAAAGGTATAAAT
ATAGTAAATCAACACTCTATAGCTCAAAATAACCATTTAAACAAATATGATTCATATGAA
AAAAATCCATTAATTAACTCCGAAAAAAAAAATGTTAAAAAAAAATATAGATATGATCTT
TTATCATATAATTTTATTAATTATGAAGATAAGAAAAACTCATCTATTTATGGATTACCA
TTACAAGTAAATAATAACCAAGAGATTTTTTATAATTATACCGAACATAAACGAAAATTA
TTTAATATGCTGGTAGGTATCCCTATCAATAATTATCTAGTAGAAGATAATATTATAGAT
ATAAAGAACAATCCGGATAGAAAAAATTTCGATTGGATAATTCTCAATTTTTGTCTTAGA
AAGAAAATGGATATTAGGGCCTGGATCAATATGGATACTGACGCCAACAGTAATAAATAT
ACTAAACCTAGGGCTAATAATTATCAAATAATTGATAAAATCGACAAGAAAGATCTTTTT
TATCCCACGATTCATCAAAATCAAGAAATGAATCCATCCAAAAAAAAACTTTTTGATTGG
ATGAGAATGAATGAAGAAATACTAAGTTGTCCCATATCGAATCTCGAACTTTGGTTTTTC
CCAGAATTTTTGATACTTTATACTTCGTATAAGATTAAACCATGGTACATACCAATCAAA
TTTCTCCTTTTAAATCTTAATGTAAATGAAAATGCCAGTGGAAATAAAAATAAAAAAACG
ACTGGAAAGAAAAAAAGAGATATCTTTATATCAATATTTTCAAATGAAAAAAAATATCTT
GAATTAGAAAAACAAAATCAAGTAGAAAAAGAATACGGAATCAAAACAGATTTTGAATCA
ACTCTCTCAAACCAAGAAAAAGATATTGAAGAAAATTATGCGGTATCAAAGATGAAAAAA
AATAAAAAACAATCCAGGACCAACATGGAAGCGGAGTTTGATTTCTTACTAAAAAGGTAT
TTGCTTTTTCAATTGAGATGGGACGATTCTTTAAATAAAAAAATGATCGATAACATCAAA
GTATATTGTTCCCTGCTTAGACCGATAAACCTAAGAGAAATTACTATAGCCTCTATTCAA
AGGGGAGAAATAAATCTGGATCTTCTAATGATTCAGAAAAATTTCATTCTTACAGAATTG
ATTAAAAAGGGAATATTACTTATTGAACCAGTTCGTCTGTCTAGAAAAAATGAAGGACAA
TTTATTATGTATCAAACTATAGGTATTTCGTTGGTTCATAAAAGTAAACACACAATTAAT
CAAAGGTATCGAGAAAAGGGCCTTGTTGATACGAAGAATTTTGATGAATTCATTTCAAAA
CATCAAAAGATGACTGAAAATCGAGACAAAAATCATTATGATTTGTTTGTTCCTGAAACT
ATTTTATCCCCTAGACATCGTAGAGAATTGAGAATTCTAATTTGTTTCAATTCTAGGAAT
AGAAATGGTATACCTAGCAATGCATTTTTTTGTAATGAAAATAAGGTAAAGAGTCCGGTT
TTGAATAAAAACAAAATAAATCAAAATAATATAATTAGATTAAAGTTCTTTCTTTGGCCT
AATTATCGATTAGAAGATTTCGCTTGTATGAATCGCTATTGGTTTGATACCAATAATGGC
AGTCGTTTCAGTATGGTAAGGATACATATGTATCCGCAATTTAAAAATGAACTTAAGCGT
GTACTGAAAAAAAGTGAAATACGGATTGATTTTATTTCCCGTACTATATTGCATATATGA
>indica
ATGATTTTTCAATCTTTTATACTAGGTAATCTAGTATCCTTATGCATGAAGATAATAAAT
TCGGTCGTTGTGGTCGGACTCTATTATGGATTTCTGACCACATTCTCCATAGGGCCCTCT
TATCTCTTCCTTCTCCGAGCTCGTGTTATGGAAGAAGGAGAAGAAGGAACCGAGAAGAAA
GTATCAGCAACAACCGGTTTTATTACGGGACAGCTCATGATGTTCATATCGATCTATTAT
GCGCCTCTGCATCTAGCATTGGGTAGACCTCATACAATAACTGTCCTAGCTCTACCGTAT
CTTTTGTTTCATTTCTTCTGGAACAATCACAAACACTTTTTTGATTATGGATCTACTAAC
AGAAATTCAATGCGTAATCTTAGCATTCAATGTGTATTCCTGAATAATCTCATTTTTCAA
TTATTCAACCATTTCATTTTACCAAGTTCAATGTTAGTCAGATTAGTCAACATTTATATG
TTTCGATGCAACAACAAGATGTTATTTGTAACAAGTAGTTTTGTTGGTTGGTTAATTGGT
CACATTTTATTCATGAAATGGGTTGGATTGGTATTAGTCTGGATACAGCAAAACAATTCT
ATTAGATCTAATAAGTACCTTATGTCAGAATTGAGAAATTTTATGGTTCGAATCTTTAGT
ATTCTATTATTTATTACCTGTGTCTACTATTTAGGCAGAATACCGTCACCCATTCTTACT
AAGAAACTGAAAGAAACGGAAGAAAGGGGGGAAAGTGAGGAAGAAAGAGATGTAGAAAAA
ACTTCAGAAACGAAGGGGACTAAACAGGAACAAGAGGGATCCACCGAAGAAGATCCTTCT
CCTTCCCTTTTTTCGGAAGAAAAGGAGGATCCGGAAAAAATCGATTTTAAAGAGACACGA
TATAAAAATAAACCCGTTTATGAAACTTATTATCTGGATGTGGATCGGAATCAAGAAAAT
TCGAAGTTAGAAATATTTAAAGAAAAAAAAGAACTCCTCTGGTTTGAAAAACCTCTTGTG
ACTATTCTTTTCGACTATAAACGCTGGAATCGTCCATTTCGTTATATCAAAAACGATAAA
TTTGAAAATGCTGTAAAAAATGAAATGTCACAATATTTTTTTCATACATGTGAAAGCGAT
GGAAAAAAAAGAATATCTTTTACGTACCCACCCAGTTTGTCAACTTTTTTCGAAATGATA
CAAAGAAAGATGTCTCTGTTCACAACAGATAAACTTTACTCTGATGAATTATATAATAAT
TGGAGTTATACTAATGAACAAAAAAGAAAAAACCTAAACAACAAATTGATAAATATAATC
AAGGATCTTGACAAAGCTCTAGATAGTAAATTCCTTATTTTGGATGTACTAGAAAAAAGA
CCTAGATTGTGTCATGATAATACGAAAAAAAAATACTTACCAAAAGTATATGATCCTTTC
TTGAATGGGGCATACCGTGGACAAATTAAAAAAAGGTTTTCACTTTCAATCAAAGATAAA
GTTTCCATACAAAATTACATAGAAAGAGGTTGGATAAATAAGATCCACGGTCTCTTTCTT
ATTATTAATTATTTAGAATTTGAAGAAAAAAAACCATTTCATAGAATTGATAAAAGATTA
TTATCAACAGAAATGAATTTTTTCTTGAACTTAATCAATGAATTTAATGGAAAACCAACA
TCAAGTTTAAATTTTAAAAAATTTTATTTACTTCCTGAACATAAACAATTACGAATTAAT
TTAGAAGGACGAGAAAAAAAAATAAGATTTCTATTTGAAAGATTTCTAACGGATCCTAAC
AATAAAACAATTAGAAAACAAGCTATTGGGATAAAAGAAATCAGAAAAAAAATTCCGCAA
TGGTCATACAAATTAATCGACGATTTGGAACAAGAGGAGGGAGAAAACGAAGAAGCTTTG
GGAACGGATTCTCAGATTCGTTCAAGAAAATGCAAACGTGTATTGATTTTTAATCATGAA
CTCGAAAATACCAATGGTTATAGTAATTCCCAAGATACTAATAATAATGATGAAAGGGAC
GACATTGCTTTGATACGTTATTCGCAACAATCGGATTTTCGTCGAGACATAATCAAAGGC
TCAATGCGCGCTCAAAGGCGTAAAACAGTTATTTGGAAAACCTTTCAAGCAAACGTACAC
TCCCTTCCTTTTTTGGACAGAATCGACAAAGATGTTTATTTTTCTTTTGATATGTTGAGG
CCGATAAAAAAAAAATTTCAACATTGGCTATGGAAAAAGCCAGAATTCAAAATTTCAGAC
TATAGAGAGAAAAAATCAAAAGATAAAAAAAAAGAAGAAGAAAAAAGAAGGGAGAATGCA
CGTATAGAAATAGCGGAAACCTGGGATAGCATTGTAGTTGCTCAAGTAATAAGAGGTTTT
GTATTAGTAATCCAATCAATTCTGAGAAAATATATTATATTACCCTCATTGATAATAGTT
AAAAATATTGGTCGTATACTATTATTTCAATTTCCTGAATGGTCGGAGGATGTAAAGGAT
TGGAAAAGAGAAGTGCATGTTAACTGCACTTATAATGGTGTTCAATTAGCAGAAAAAGAA
TTTCCGAAAAACTGGTTAATAGACGGTATTCAGATAAAGATCCTATTTCCTTTTCGTCTG
AAACCTTGGCACAAATCTAAGCTTAAGCTACGAAACAATTATAAGGATCCAATGAAAAAG
AAAGAACAACAAAATGATTTTTGTTTTTTAACAGTTTGGGGAATGGAAACTGAACTTCCT
TTTGGTTCGCCCAGAAAACAACTTTCGTTTTTTGAACCTATTTTTAAAGAACTCAAAAAA
AGACTTATAAAATTAAAAAAGAAATGTTTTAGAATTCTAATAATTTTAAAAGAAAGAACA
AAATTATTTCTAAATGTCTCAAAAGAAAGAAAAAAATGGGTTATTAAAAATATTGTATTT
CTAAAAAAAATAATAAAAGAACTTTCAAAAATGAACCCAATTCTATTAGTTGGATTAAGA
GAAATAGAACTATATGAATTGAGTGAAAGCAAAAAAGAAAAAAATTTGATAATCGATAAC
GAGCTAATTCATGAACCGTCCATTAACATTCAATCTACAAATTGGACAACTTTTTCATTA
ACAAAAAAAAAAATACAAGATCTAACTAATAGAACAAACACAACCATAAATCAAATACAA
AAAATTTCAAAAGACAACAAAAAAGGATTTCTAAGTCCACATATAAATATTAGTTCTAAT
AAAATGAGTTATAATGATAAAAGATTGGAATTACCAAAAAATATTTTGCAGCTATTAAAA
AGAAGAAATGTTCGACTAATCCGTAAATCAAATTATTTTATAAAATTTTTCATTGAAAGA
ATATATAGAAATATATTTTTATTTATCAGTAATATTCCTAAAATAAATGCACAACTTTTT
TTTTATTTTTTTGAATCATTAAAAAAAATTGTTAATAAAACCAGTTCCTATAATAACTAT
ATTTACAATAATGAAAGAAATCAAGAAAAAATTGATAAAACAAATCAAAAGATAACGCAG
TTTATTTCGACTATAAAAGAGTCACTTTCTAATATTAATAATAAGAACTTGGAAACTTTT
TGTAATTTATCTTATTTGTCACAAGCATATGTCTTTTACAAATTATCACAAAGCCGGGGT
TTTAACTTTTTTAATTTATATAAGTTAAGATTAAGATCTGTCTTTCAATATAATGGAGCT
TTTCTTTTTCTTAAGAATGAAATAAAGGATTATTTTCTTGGAACACAAAAAATATTTCAT
TCCGAATTAAGACATAAGAACATCCCCAATTATGAAATAAATCAATGGAAAAATTGCTTA
AGGGGTTATTATCAAAATAATTTATCTCAGTCTAGATTAGTACCACAAAAAGGTATAAAT
ATAGTAAATCAACACTCTATAGCTCAAAATAACCATTTAAACAAATATGATTCATATGAA
AAAAATCCATTAATTAACTCCGAAAAAAAAAATGTTAAAAAAAAATATAGATATGATCTT
TTATCATATAATTTTATTAATTATGAAGATAAGAAAAACTCATCTATTTATGGATTACCA
TTACAAGTAAATAATAACCAAGAGATTTTTTATAATTATACCGAACATAAACGAAAATTA
TTTAATATGCTGGTAGGTATCCCTATCAATAATTATCTAGTAGAAGATAATATTATAGAT
ATAAAGAACAATCCGGATAGAAAAAATTTCGATTGGATAATTCTCAATTTTTGTCTTAGA
AAGAAAATGGATATTAGGGCCTGGATCAATATGGATACTGACGCCAACAGTAATAAATAT
ACTAAACCTAGGGCTAATAATTATCAAATAATTGATAAAATCGACAATAAAGATCTTTTT
TATCCCACGATTCATCAAAATCAAGAAATGAATCCATCCAAAAAAAAACTTTTTGATTGG
ATGAGAATGAATGAAGAAATACTAAGTTGTCCCATATCGAATCTCGAACTTTGGTTTTTC
CCAGAATTTTTGATACTTTATACTTCGTATAAGATTAAACCATGGTACATACCAATCAAA
TTTCTCCTTTTAAATCTTAATGTAAATGAAAATGCCAGTGGAAATAAAAATAAAAAAACG
ACTGGAAAGAAAAAAAGAGATATCTTTATATCAATATTTTCAAATGAAAAAAAATATCTT
GAATTAGAAAAACAAAATCAAGTAGAAAAAGAATACGGAATCAAAACAGATTTTGAATCA
ACTCTCTCAAACCAAGAAAAAGATATTGAAGAAAATTATGCGGTATCAAAGATGAAAAAA
AATAAAAAACAATCCAGGACCAACATGGAAGCGGAGTTTGATTTCTTACTAAAAAGGTAT
TTGCTTTTTCAATTGAGATGGGACGATTCTTTAAATAAAAAAATGATCGATAACATCAAA
GTATATTGTTCCCTGCTTAGACCGATAAACCTAAGAGAAATTACTATAGCCTCTATTCAA
AGGGGAGAAATAAATCTGGATCTTCTAATGATTCAGAAAAATTTCATTCTTACAGAATTG
ATTAAAAAGGGAATATTACTTATTGAACCAGTTCGTCTGTCTAGAAAAAATGAAGGACAA
TTTATTATGTATCAAACTATAGGTATTTCGTTGGTTCATAAAAGTAAACACACAATTAAT
CAAAGGTATCGAGAAAAGGGCCTTGTTGATACGAAGAATTTTGATGAATTCATTTCAAAA
CATCAAAAGATGACTGAAAATCGAGACAAAAATCATTATGATTTGTTTGTTCCTGAAACT
ATTTTATCCCCTAGACATCGTAGAGAATTGAGAATTCTAATTTGTTTCAATTCTAGGAAT
AGAAATGGTATACCTAGCAATGCATTTTTTTGTAATGAAAATAAGGTAAAGAGTCCGGTT
TTGAATAAAAGCAAAATAAATCAAAATAATATAATTAGATTAAAGTTCTTTCTTTGGCCT
AATTATCGATTAGAAGATTTCGCTTGTATGAATCGCTATTGGTTTGATACCAATAATGGC
AGTCGTTTCAGTATGGTAAGGATACATATGTATCCGCAATTTAAAAATGAACTTAAGCGT
GTACTGAAAAAAAGTGAAATACGGATTGATTTTATTTCCCGTACTATATTGCATATATGA
>mongolica
ATGATTTTTCAATCTTTTATACTAGGTAATCTAGTATCCTTATGCATGAAGATAATAAAT
TCGGTCGTTGTGGTCGGACTCTATTATGGATTTCTGACCACATTCTCCATAGGGCCCTCT
TATCTCTTCCTTCTCCGAGCTCGTGTTATGGAAGAAGGAGAAGAAGGAACCGAGAAGAAA
GTATCAGCAACAACCGGTTTTATTACGGGACAGCTCATGATGTTCATATCGATCTATTAT
GCGCCTCTGCATCTAGCATTGGGTAGACCTCATACAATAACTGTCCTAGCTCTACCGTAT
CTTTTGTTTCATTTCTTCTGGAACAATCACAAACACTTTTTTGATTATGGATCTACTAAC
AGAAATTCAATGCGTAATCTTAGCATTCAATGTGTATTCCTGAATAATCTCATTTTTCAA
TTATTCAACCATTTCATTTTACCAAGTTCAATGTTAGTCAGATTAGTCAACATTTATATG
TTTCGATGCAACAACAAGATGTTATTTGTAACAAGTAGTTTTGTTGGTTGGTTAATTGGT
CACATTTTATTCATGAAATGGGTTGGATTGGTATTAGTCTGGATACAGCAAAACAATTCT
ATTAGATCTAATAAGTACCTTATGTCAGAATTGAGAAATTTTATGGTTCGAATCTTTAGT
ATTCTATTATTTATTACCTGTGTCTACTATTTAGGCAGAATACCGTCACCCATTCTTACT
AAGAAACTGAAAGAAACGGAAGAAAGGGGGGAAAGTGAGGAAGAAAGAGATGTAGAAAAA
ACTTCAGAAACGAAGGGGACTAAACAGGAACAAGAGGGATCCACCGAAGAAGATCCTTCT
CCTTCCCTTTTTTCGGAAGAAAAGGAGGATCCGGAAAAAATCGATTTTAAAGAGACACGA
TATAAAAATAAACCCGTTTATGAAACTTATTATCTGGATGTGGATCGGAATCAAGAAAAT
TCGAAGTTAGAAATATTTAAAGAAAAAAAAGAACTCCTCTGGTTTGAAAAACCTCTTGTG
ACTATTCTTTTCGACTATAAACGCTGGAATCGTCCATTTCGTTATATCAAAAACGATAAA
TTTGAAAATGCTGTAAAAAATGAAATGTCACAATATTTTTTTCATACATGTGAAAGCGAT
GGAAAAAAAAGAATATCTTTTACGTACCCACCCAGTTTGTCAACTTTTTTCGAAATGATA
CAAAGAAAGATGTCTCTGTTCACAACAGATAAACTTTACTCTGATGAATTATATAATAAT
TGGAGTTATACTAATGAACAAAAAAGAAAAAACCTAAACAACAAATTGATAAATATAATC
AAGGATCTTGACAAAGCTCTAGATAGTAAATTCCTTATTTTGGATGTACTAGAAAAAAGA
CCTAGATTGTGTCATGATAATACGAAAAAAAAATACTTACCAAAAGTATATGATCCTTTC
TTGAATGGGGCATACCGTGGACAAATTAAAAAAAGGTTTTCACTTTCAATCAAAGATAAA
GTTTCCATACAAAATTACATAGAAAGAGGTTGGATAAATAAGATCCACGGTCTCTTTCTT
ATTATTAATTATTTAGAATTTGAAGAAAAAAAACCATTTCATAGAATTGATAAAAGATTA
TTATCAACAGAAATGAATTTTTTCTTGAACTTAATCAATGAATTTAATGGAAAACCAACA
TCAAGTTTAAATTTTAAAAAATTTTATTTACTTCCTGAACATAAACAATTACGAATTAAT
TTAGAAGGACGAGAAAAAAAAATAAGATTTCTATTTGAAAGATTTCTAACGGATCCTAAC
AATAAAACAATTAGAAAACAAGCTATTGGGATAAAAGAAATCAGAAAAAAAATTCCGCAA
TGGTCATACAAATTAATCGACGATTTGGAACAAGAGGAGGGAGAAAACGAAGAAGCTTTG
GGAACGGATTCTCAGATTCGTTCAAGAAAATGCAAACGTGTATTGATTTTTAATCATGAA
CTCGAAAATACCAATGGTTATAGTAATTCCCAAGATACTAATAATAATGATGAAAGGGAC
GACATTGCTTTGATACGTTATTCGCAACAATCGGATTTTCGTCGAGACATAATCAAAGGC
TCAATGCGCGCTCAAAGGCGTAAAACAGTTATTTGGAAAACCTTTCAAGCAAACGTACAC
TCCCTTCCTTTTTTGGACAGAATCGACAAAGATGTTTATTTTTCTTTTGATATGTTGAGG
CCGATAAAAAAAAAATTTCAACATTGGCTATGGAAAAAGCCAGAATTCAAAATTTCAGAC
TATAGAGAGAAAAAATCAAAAGATAAAAAAAAAGAAGAAGAAAAAAGAAGGGAGAATGCA
CGTATAGAAATAGCGGAAACCTGGGATAGCATTGTAGTTGCTCAAGTAATAAGAGGTTTT
GTATTAGTAATCCAATCAATTCTGAGAAAATATATTATATTACCCTCATTGATAATAGTT
AAAAATATTGGTCGTATACTATTATTTCAATTTCCTGAATGGTCGGAGGATGTAAAGGAT
TGGAAAAGAGAAGTGCATGTTAACTGCACTTATAATGGTGTTCAATTAGCAGAAAAAGAA
TTTCCGAAAAACTGGTTAATAGACGGTATTCAGATAAAGATCCTATTTCCTTTTCGTCTG
AAACCTTGGCACAAATCTAAGCTTAAGCTACGAAACAATTATAAGGATCCAATGAAAAAG
AAAGAACAACAAAATGATTTTTGTTTTTTAACAGTTTGGGGAATGGAAACTGAACTTCCT
TTTGGTTCGCCCAGAAAACAACTTTCGTTTTTTGAACCTATTTTTAAAGAACTCAAAAAA
AGACTTATAAAATTAAAAAAGAAATGTTTTAGAATTCTAATAATTTTAAAAGAAAGAACA
AAATTATTTCTAAATGTCTCAAAAGAAAGAAAAAAATGGGTTATTAAAAATATTGTATTT
CTAAAAAAAATAATAAAAGAACTTTCAAAAATGAACCCAATTCTATTAGTTGGATTAAGA
GAAATAGAACTATATGAATTGAGTGAAAGCAAAAAAGAAAAAAATTTGATAATCGATAAC
GAGCTAATTCATGAACCGTCCATTAACATTCAATCTACAAATTGGACAACTTTTTCATTA
ACAAAAAAAAAAATACAAGATCTAACTAATAGAACAAACACAACCATAAATCAAATACAA
AAAATTTCAAAAGACAACAAAAAAGGATTTCTAAGTCCACATATAAATATTAGTTCTAAT
AAAATGAGTTATAATGATAAAAGATTGGAATCACCAAAAAATATTTTGCAGCTATTAAAA
AGAAGAAATGTTCGACTAATCCGTAAATCAAATTATTTTATAAAATTTTTCATTGAAAGA
ATATATAGAAATATATTTTTATTTATCAGTAATATTCCTAAAATAAATGCACAACTTTTT
TTTTATTTTTTTGAATCATTAAAAAAAATTGTTAATAAAACCAGTTCCTATAATAACTAT
ATTTACAATAATGAAAGAAATCAAGAAAAAATTGATAAAACAAATCAAAAGATAACGCAG
TTTATTTCGACTATAAAAGAGTCACTTTCTAATATTAATAATAAGAACTTGGAAACTTTT
TGTAATTTATCTTATTTGTCACAAGCATATGTCTTTTACAAATTATCACAAAGCCGGGGT
TTTAACTTTTTTAATTTATATAAGTTAAGATTAAGATCTGTCTTTCAATATAATGGAGCT
TTTCTTTTTCTTAAGAATGAAATAAAGGATTATTTTCTTGGAACACAAAAAATATTTCAT
TCCGAATTAAGACATAAGAACATCCCCAATTATGAAATAAATCAATGGAAAAATTGCTTA
AGGGGTTATTATCAAAATAATTTATCTCAGTCTAGATTAGTACCACAAAAAGGTATAAAT
ATAGTAAATCAACACTCTATAGCTCAAAATAACCATTTAAACAAATATGATTCATATGAA
AAAAATCCATTAATTAACTCCGAAAAAAAAAATGTTAAAAAAAAATATAGATATGATCTT
TTATCATATAATTTTATTAATTATGAAGATAAGAAAAACTCATCTATTTATGGATTACCA
TTACAAGTAAATAATAACCAAGAGATTTTTTATAATTATACCGAACATAAACGAAAATTA
TTTAATATGCTGGTAGGTATCCCTATCAATAATTATCTAGTAGAAGATAATATTATAGAT
ATAAAGAACAATCCGGATAGAAAAAATTTCGATTGGATAATTCTCAATTTTTGTCTTAGA
AAGAAAATGGATATTAGGGCCTGGATCAATATGGATACTGACGCCAACAGTAATAAATAT
ACTAAACCTAGGGCTAATAATTATCAAATAATTGATAAAATCGACAAGAAAGATCTTTTT
TATCCCACGATTCATCAAAATCAAGAAATGAATCCATCCAAAAAAAAACTTTTTGATTGG
ATGAGAATGAATGAAGAAATACTAAGTTGTCCCATATCGAATCTCGAACTTTGGTTTTTC
CCAGAATTTTTGATACTTTATACTTCGTATAAGATTAAACCATGGTACATACCAATCAAA
TTTCTCCTTTTAAATCTTAATGTAAATGAAAATGCCAGTGGAAATAAAAATAAAAAAACG
ACTGGAAAGAAAAAAAGAGATATCTTTATATCAATATTTTCAAATGAAAAAAAATATCTT
GAATTAGAAAAACAAAATCAAGTAGAAAAAGAATACGGAATCAAAACAGATTTTGAATCA
ACTCTCTCAAACCAAGAAAAAGATATTGAAGAAAATTATGCGGTATCAAAGATGAAAAAA
AATAAAAAACAATCCAGGACCAACATGGAAGCGGAGTTTGATTTCTTACTAAAAAGGTAT
TTGCTTTTTCAATTGAGATGGGACGATTCTTTAAATAAAAAAATGATCGATAACATCAAA
GTATATTGTTCCCTGCTTAGACCGATAAACCTAAGAGAAATTACTATAGCCTCTATTCAA
AGGGGAGAAATAAATCTGGATCTTCTAATGATTCAGAAAAATTTCATTCTTACAGAATTG
ATTAAAAAGGGAATATTACTTATTGAACCAGTTCGTCTGTCTAGAAAAAATGAAGGACAA
TTTATTATGTATCAAACTATAGGTATTTCGTTGGTTCATAAAAGTAAACACACAATTAAT
CAAAGGTATCGAGAAAAGGGCCTTGTTGATACGAAGAATTTTGATGAATTCATTTCAAAA
CATCAAAAGATGACTGAAAATCGAGACAAAAATCATTATGATTTGTTTGTTCCTGAAACT
ATTTTATCCCCTAGACATCGTAGAGAATTGAGAATTCTAATTTGTTTCAATTCTAGGAAT
AGAAATGGTATACCTAGCAATGCATTTTTTTGTAATGAAAATAAGGTAAAGAGTCCGGTT
TTGAATAAAAGCAAAATAAATCAAAATAATATAATTAGATTAAAGTTCTTTCTTTGGCCT
AATTATCGATTAGAAGATTTCGCTTGTATGAATCGCTATTGGTTTGATACCAATAATGGC
AGTCGTTTCAGTATGGTAAGGATACATATGTATCCGCAATTTAAAAATGAACTTAAGCGT
GTACTGAAAAAAAGTGAAATACGGATTGATTTTATTTCCCGTACTATATTGCATATATGA
>multicaulis
ATGATTTTTCAATCTTTTATACTAGGTAATCTAGTATCCTTATGCATGAAGATAATAAAT
TCGGTCGTTGTGGTCGGACTCTATTATGGATTTCTGACCACATTCTCCATAGGGCCCTCT
TATCTCTTCCTTCTCCGAGCTCGTGTTATGGAAGAAGGAGAAGAAGGAACCGAGAAGAAA
GTATCAGCAACAACCGGTTTTATTACGGGACAGCTCATGATGTTCATATCGATCTATTAT
GCGCCTCTGCATCTAGCATTGGGTAGACCTCATACAATAACTGTCCTAGCTCTACCGTAT
CTTTTGTTTCATTTCTTCTGGAACAATCACAAACACTTTTTTGATTATGGATCTACTAAC
AGAAATTCAATGCGTAATCTTAGCATTCAATGTGTATTCCTGAATAATCTCATTTTTCAA
TTATTCAACCATTTCATTTTACCAAGTTCAATGTTAGTCAGATTAGTCAACATTTATATG
TTTCGATGCAACAACAAGATGTTATTTGTAACAAGTAGTTTTGTTGGTTGGTTAATTGGT
CACATTTTATTCATGAAATGGGTTGGATTGGTATTAGTCTGGATACAGCAAAACAATTCT
ATTAGATCTAATAAGTACCTTATGTCAGAATTGAGAAATTTTATGGTTCGAATCTTTAGT
ATTCTATTATTTATTACCTGTGTCTACTATTTAGGCAGAATACCGTCACCCATTCTTACT
AAGAAACTGAAAGAAACGGAAGAAAGGGGGGAAAGTGAGGAAGAAAGAGATGTAGAAAAA
ACTTCAGAAACGAAGGGGACTAAACAGGAACAAGAGGGATCCACCGAAGAAGATCCTTCT
CCTTCCCTTTTTTCGGAAGAAAAGGAGGATCCGGAAAAAATCGATTTTAAAGAGACACGA
TATAAAAATAAACCCGTTTATGAAACTTATTATCTGGATGTGGATCGGAATCAAGAAAAT
TCGAAGTTAGAAATATTTAAAGAAAAAAAAGAACTCCTCTGGTTTGAAAAACCTCTTGTG
ACTATTCTTTTCGACTATAAACGCTGGAATCGTCCATTTCGTTATATCAAAAACGATAAA
TTTGAAAATGCTGTAAAAAATGAAATGTCACAATATTTTTTTCATACATGTGAAAGCGAT
GGAAAAAAAAGAATATCTTTTACGTACCCACCCAGTTTGTCAACTTTTTTCGAAATGATA
CAAAGAAAGATGTCTCTGTTCACAACAGATAAACTTTACTCTGATGAATTATATAATAAT
TGGAGTTATACTAATGAACAAAAAAGAAAAAACCTAAACAACAAATTGATAAATATAATC
AAGGATCTTGACAAAGCTCTAGATAGTAAATTCCTTATTTTGGATGTACTAGAAAAAAGA
CCTAGATTGTGTCATGATAATACGAAAAAAAAATACTTACCAAAAGTATATGATCCTTTC
TTGAATGGGGCATACCGTGGACAAATTAAAAAAAGGTTTTCACTTTCAATCAAAGATAAA
GTTTCCATACAAAATTACATAGAAAGAGGTTGGATAAATAAGATCCACGGTCTCTTTCTT
ATTATTAATTATTTAGAATTTGAAGAAAAAAAACCATTTCATAGAATTGATAAAAGATTA
TTATCAACAGAAATGAATTTTTTCTTGAACTTAATCAATGAATTTAATGGAAAACCAACA
TCAAGTTTAAATTTTAAAAAATTTTATTTACTTCCTGAACATAAACAATTACGAATTAAT
TTAGAAGGACGAGAAAAAAAAATAAGATTTCTATTTGAAAGATTTCTAACGGATCCTAAC
AATAAAACAATTAGAAAACAAGCTATTGGGATAAAAGAAATCAGAAAAAAAATTCCGCAA
TGGTCATACAAATTAATCGACGATTTGGAACAAGAGGAGGGAGAAAACGAAGAAGCTTTG
GGAACGGATTCTCAGATTCGTTCAAGAAAATGCAAACGTGTATTGATTTTTAATCATGAA
CTCGAAAATACCAATGGTTATAGTAATTCCCAAGATACTAATAATAATGATGAAAGGGAC
GACATTGCTTTGATACGTTATTCGCAACAATCGGATTTTCGTCGAGACATAATCAAAGGC
TCAATGCGCGCTCAAAGGCGTAAAACAGTTATTTGGAAAACCTTTCAAGCAAACGTACAC
TCCCTTCCTTTTTTGGACAGAATCGACAAAGATGTTTATTTTTCTTTTGATATGTTGAGG
CCGATAAAAAAAAAATTTCAACATTGGCTATGGAAAAAGCCAGAATTCAAAATTTCAGAC
TATAGAGAGAAAAAATCAAAAGATAAAAAAAAAGAAGAAGAAAAAAGAAGGGAGAATGCA
CGTATAGAAATAGCGGAAACCTGGGATAGCATTGTAGTTGCTCAAGTAATAAGAGGTTTT
GTATTAGTAATCCAATCAATTCTGAGAAAATATATTATATTACCCTCATTGATAATAGTT
AAAAATATTGGTCGTATACTATTATTTCAATTTCCTGAATGGTCGGAGGATGTAAAGGAT
TGGAAAAGAGAAGTGCATGTTAACTGCACTTATAATGGTGTTCAATTAGCAGAAAAAGAA
TTTCCGAAAAACTGGTTAATAGACGGTATTCAGATAAAGATCCTATTTCCTTTTCGTCTG
AAACCTTGGCACAAATCTAAGCTTAAGCTACGAAACAATTATAAGGATCCAATGAAAAAG
AAAGAACAACAAAATGATTTTTGTTTTTTAACAGTTTGGGGAATGGAAACTGAACTTCCT
TTTGGTTCGCCCAGAAAACAACTTTCGTTTTTTGAACCTATTTTTAAAGAACTCAAAAAA
AGACTTATAAAATTAAAAAAGAAATGTTTTAGAATTCTAATAATTTTAAAAGAAAGAACA
AAATTATTTCTAAATGTCTCAAAAGAAAGAAAAAAATGGGTTATTAAAAATATTGTATTT
CTAAAAAAAATAATAAAAGAACTTTCAAAAATGAACCCAATTCTATTAGTTGGATTAAGA
GAAATAGAACTATATGAATTGAGTGAAAGCAAAAAAGAAAAAAATTTGATAATCGATAAC
GAGCTAATTCATGAACCGTCCATTAACATTCAATCTACAAATTGGACAACTTTTTCATTA
ACAAAAAAAAAAATACAAGATCTAACTAATAGAACAAACACAACCATAAATCAAATACAA
AAAATTTCAAAAGACAACAAAAAAGGATTTCTAAGTCCACATATAAATATTAGTTCTAAT
AAAATGAGTTATAATGATAAAAGATTGGAATTACCAAAAAATATTTTGCAGCTATTAAAA
AGAAGAAATGTTCGACTAATCCGTAAATCAAATTATTTTATAAAATTTTTCATTGAAAGA
ATATATAGAAATATATTTTTATTTATCAGTAATATTCCTAAAATAAATGCACAACTTTTT
TTTTATTTTTTTGAATCATTAAAAAAAATTGTTAATAAAACCAGTTCCTATAATAACTAT
ATTTACAATAATGAAAGAAATCAAGAAAAAATTGATAAAACAAATCAAAAGATAACGCAG
TTTATTTCGACTATAAAAGAGTCACTTTCTAATATTAATAATAAGAACTTGGAAACTTTT
TGTAATTTATCTTATTTGTCACAAGCATATGTCTTTTACAAATTATCACAAAGCCGGGGT
TTTAACTTTTTTAATTTATATAAGTTAAGATTAAGATCTGTCTTTCAATATAATGGAGCT
TTTCTTTTTCTTAAGAATGAAATAAAGGATTATTTTCTTGGAACACAAAAAATATTTCAT
TCCGAATTAAGACATAAGAACATCCCCAATTATGAAATAAATCAATGGAAAAATTGCTTA
AGGGGTTATTATCAAAATAATTTATCTCAGTCTAGATTAGTACCACAAAAAGGTATAAAT
ATAGTAAATCAACACTCTATAGCTCAAAATAACCATTTAAACAAATATGATTCATATGAA
AAAAATCCATTAATTAACTCCGAAAAAAAAAATGTTAAAAAAAAATATAGATATGATCTT
TTATCATATAATTTTATTAATTATGAAGATAAGAAAAACTCATCTATTTATGGATTACCA
TTACAAGTAAATAATAACCAAGAGATTTTTTATAATTATACCGAACATAAACGAAAATTA
TTTAATATGCTGGTAGGTATCCCTATCAATAATTATCTAGTAGAAGATAATATTATAGAT
ATAAAGAACAATCCGGATAGAAAAAATTTCGATTGGATAATTCTCAATTTTTGTCTTAGA
AAGAAAATGGATATTAGGGCCTGGATCAATATGGATACTGACGCCAACAGTAATAAATAT
ACTAAACCTAGGGCTAATAATTATCAAATAATTGATAAAATCGACAAGAAAGATCTTTTT
TATCCCACGATTCATCAAAATCAAGAAATGAATCCATCCAAAAAAAAACTTTTTGATTGG
ATGAGAATGAATGAAGAAATACTAAGTTGTCCCATATCGAATCTCGAACTTTGGTTTTTC
CCAGAATTTTTGATACTTTATACTTCGTATAAGATTAAACCATGGTACATACCAATCAAA
TTTCTCCTTTTAAATCTTAATGTAAATGAAAATGCCAGTGGAAATAAAAATAAAAAAACG
ACTGGAAAGAAAAAAAGAGATATCTTTATATCAATATTTTCAAATGAAAAAAAATATCTT
GAATTAGAAAAACAAAATCAAGTAGAAAAAGAATACGGAATCAAAACAGATTTTGAATCA
ACTCTCTCAAACCAAGAAAAAGATATTGAAGAAAATTATGCGGTATCAAAGATGAAAAAA
AATAAAAAACAATCCAGGACCAACATGGAAGCGGAGTTTGATTTCTTACTAAAAAGGTAT
TTGCTTTTTCAATTGAGATGGGACGATTCTTTAAATAAAAAAATGATCGATAACATCAAA
GTATATTGTTCCCTGCTTAGACCGATAAACCTAAGAGAAATTACTATAGCCTCTATTCAA
AGGGGAGAAATAAATCTGGATCTTCTAATGATTCAGAAAAATTTCATTCTTACAGAATTG
ATTAAAAAGGGAATATTACTTATTGAACCAGTTCGTCTGTCTAGAAAAAATGAAGGACAA
TTTATTATGTATCAAACTATAGGTATTTCGTTGGTTCATAAAAGTAAACACACAATTAAT
CAAAGGTATCGAGAAAAGGGCCTTGTTGATACGAAGAATTTTGATGAATTCATTTCAAAA
CATCAAAAGATGACTGAAAATCGAGACAAAAATCATTATGATTTGTTTGTTCCTGAAACT
ATTTTATCCCCTAGACATCGTAGAGAATTGAGAATTCTAATTTGTTTCAATTCTAGGAAT
AGAAATGGTATACCTAGCAATGCATTTTTTTGTAATGAAAATAAGGTAAAGAGTCCGGTT
TTGAATAAAAGCAAAATAAATCAAAATAATATAATTAGATTAAAGTTCTTTCTTTGGCCT
AATTATCGATTAGAAGATTTCGCTTGTATGAATCGCTATTGGTTTGATACCAATAATGGC
AGTCGTTTCAGTATGGTAAGGATACATATGTATCCGCAATTTAAAAATGAACTTAAGCGT
GTACTGAAAAAAAGTGAAATACGGATTGATTTTATTTCCCGTACTATATTGCATATATGA
>notabilis
ATGATTTTTCAATCTTTTATACTAGGTAATCTAGTATCCTTATGCATGAAGATAATAAAT
TCGGTCGTTGTGGTCGGACTCTATTATGGATTTCTGACCACATTCTCCATAGGGCCCTCT
TATCTCTTCCTTCTCCGAGCTCGTGTTATGGAAGAAGGAGAAGAAGGAACCGAGAAGAAA
GTATCAGCAACAACCGGTTTTATTACGGGACAGCTCATGATGTTCATATCGATCTATTAT
GCGCCTCTGCATCTAGCATTGGGTAGACCTCATACAATAACTGTCCTAGCTCTACCGTAT
CTTTTGTTTCATTTCTTCTGGAACAATCACAAACACTTTTTTGATTATGGATCTACTAAC
AGAAATTCAATGCGTAATCTTAGCATTCAATGTGTATTCCTGAATAATCTCATTTTTCAA
TTATTCAACCATTTCATTTTACCAAGTTCAATGTTAGTCAGATTAGTCAACATTTATATG
TTTCGATGCAACAACAAGATGTTATTTGTAACAAGTAGTTTTGTTGGTTGGTTAATTGGT
CACATTTTATTCATGAAATGGGTTGGATTGGTATTAGTCTGGATACAGCAAAACAATTCT
ATTAGATCTAATAAGTACCTTATGTCAGAATTGAGAAATTTTATGGTTCGAATCTTTAGT
ATTCTATTATTTATTACCTGTGTCTACTATTTAGGCAGAATACCGTCACCCATTCTTACT
AAGAAACTGAAAGAAACGGAAGAAAGGGGGGAAAGTGAGGAAGAAAGAGATGTAGAAAAA
ACTTCAGAAACGAAGGGGACTAAACAGGAACAAGAGGGATCCACCGAAGAAGATCCTTCT
CCTTCCCTTTTTTCGGAAGAAAAGGAGGATCCGGAAAAAATCGATTTTAAAGAGACACGA
TATAAAAATAAACCCGTTTATGAAACTTATTATCTGGATGTGGATCGGAATCAAGAAAAT
TCGAAGTTAGAAATATTTAAAGAAAAAAAAGAACTCCTCTGGTTTGAAAAACCTCTTGTG
ACTATTCTTTTCGACTATAAACGCTGGAATCGTCCATTTCGTTATATCAAAAACGATAAA
TTTGAAAATGCTGTAAAAAATGAAATGTCACAATATTTTTTTCATACATGTGAAAGCGAT
GGAAAAAAAAGAATATCTTTTACGTACCCACCCAGTTTGTCAACTTTTTTCGAAATGATA
CAAAGAAAGATGTCTCTGTTCACAACAGATAAACTTGACTCTGATGAATTATATAATAAT
TGGAGTTATACTAATGAACAAAAAAGAAAAAACCTAAACAACAAATTTATAAATATAATC
AAGGATCTTGACAAAGCTCTAGATAGTAAATTCCTTATTTTGGATGTACTAGAAAAAAGA
CCTAGATTGTGTCATGATAATACGAAAAAAAAATACTTACCAAAAGTATATGATCCTTTC
TTGAATGGGGCATACCGTGGACAAATTAAAAAAAGGTTTTCACTTTCAATCAAAGATAAA
GTTTCCATACAAAATTACATAGAAAGAGGTTGGATAAATAAGATCCACGGTCTCTTTCTT
ATTATTAATTATTTAGAATTTGAAGAAAAAAAACCATTTGATAGAATTGATAAAAGATTA
TTATCAACAGAAATGAATTTTTTCTTGAACTTAATCAATGAATTTAATGGAAAACCAACA
TCAAGTTTAAATTTTAAAAAATTTTATTTACTTCCTGAACATAAACAATTACGAATTAAT
TTAGAAGGACGAGAAAAAAAAATAAGATTTCTATTTGAAAGATTTCTAACGGATCCTAAC
AATAAAACAATTAGAAAACAAGCTATTGGGATAAAAGAAATCAGAAAAAAAATTCCGCAA
TGGTCATACAAATTAATCGACGATTTGGAACAAGAGGAGGGAGAAAACGAAGAAGCTTTG
GGAACGGATTCTCAGATTCGTTCAAGAAAATGCAAACGTGTATTGATTTTTAATCATGAA
CTCGAAAATACCAATGGTTATAGTAATTCCCAAGATACTAATAATAATGATGAAAGGGAC
GACATTGCTTTGATACGTTATTCGCAACAATCGGATTTTCGTCGAGACATAATCAAAGGC
TCAATGCGCGCTCAAAGGCGTAAAACAGTTATTTGGAAAACCTTTCAAGCAAACGTACAC
TCCCTTCCTTTTTTGGACAGAATCGACAAAGATGTTTATTTTTCTTTTGATATGTTGAGG
CCGATAAAAAAAAAATTTCAACATTGGCTATGGAAAAAGCCAGAATTCAAAATTTCAGAC
TATAGAGAGAAAAAATCAAAAGATAAAAAAAAAGAAAAAGAAAAAAGAAGGGAGAATGCA
CGTATAGAAATAGCGGAAACCTGGGATAGCATTGTAGTTGCTCAAGTAATAAGAGGTTTT
GTATTAGTAATCCAATCAATTCTGAGAAAATATATTATATTACCCTCATTGATAATAGTT
AAAAATATTGGTCGTATACTATTATTTCAATTTCCTGAATGGTCGGAGGATGTAAAGGAT
TGGAAAAGAGAAGTGCATGTTAACTGCACTTATAATGGTGTTCAATTAGCAGAAAAAGAA
TTTCCGAAAAACTGGTTAATAGACGGTATTCAGATAAAGATCCTATTTCCTTTTCGTCTG
AAACCTTGGCACAAATCTAAGCTTAAGCTACGAAACAATTATAAGGATCCAATGAAAAAG
AAAGAACAACAAAATGATTTTTGTTTTTTAACAGTTTGGGGAATGGAAACTGAACTTCCT
TTTGGTTCGCCCAGAAAACAACTTTCATTTTTTGAACCTATTTTTAAAGAACTCAAAAAA
AGACTTATAAAATTAAAAAAGAAATGTTTTAGAATTCTAATAATTTTAAAAGAAAGAACA
AAATTATTTCTAAATGTCTCAAAAGAAAGAAAAAAATGGGTTATTAAAAATATTGTATTT
CTAAAAAAAATAATAAAAGAACTTTCAAAAATGAACCCAATTCTATTAGTTGGATTAAGA
GAAATAGAACTATATGAATTGAGTGAAAGCAAAAAAGAAAAAAATTTGATAATCGATAAC
GAGCTAATTCATGAACCGTCCATTAACATTCAATCTACAAATTGGACAACTTTTTCATTA
ACAAAAAAAAAAATACAAGATCTAACTAATAGAACAAACACAACCATAAATCAAATACAA
AAAATTTCAAAAGACAACAAAAAAGGATTTATAAGTCCACATATAAATATTAGTTCTAAC
AAAATGAGTTATAATGATAAAAGATTGGAATCACCAAAAAATATTTTGCAGCTATTAAAA
AGAAGAAATGTTCGACTAATCCGTAAATCAAATTATTTTATAAAATTTTTCATTGAAAGA
ATATATAGAAATATCTTTTTATTTATCATTAATATTCCTAGAATAAATGCACAACTTTTT
TTTTATTTTTTTGAATCATTAAAAAAAATTGTTAATAAAACCAGTTCCTATAATAACTAT
ATTTACAATAATGAAAGAAATCAAGAAAAAATTGATAAAACAAATCAAAAGATAACGCAG
TTTATTTCGACTATAAAAGAGTCACTTTCTAATATTAATAATAAGAACTTGGAAACTTTT
TGTAATTTATCTTATTTGTCACAAGCATATGTCTTTTACAAATTATCACAAAGCCGGGGT
TTTAACTTTTTTAATTTATATAAGTTAAGATTAAGATCTGTCTTTCAATATAATGGAGCT
TTTCTTTTTCTTAAGAATGAAATAAAGGATTATTTTCTTGGAACACAAAAAATATTTCAT
TCCGAATTAAGACATAAGAACATCCCCAATTATGAAATAAATCAATGGAAAAATTGCTTA
AGGGGTTATTATCAAAATAATTTATCTCAGTCTAGATTAGTACCACAAAAAGGTATAAAT
ATAGTAAATCAACACTCTATAGCTCAAAATAACCATTTAAACAAATATGATTCATATGAA
AAAAAGCCATTAATTAACTCCGAAAAAAAAAATGTTAAAAAAAAATATAGATATGATCTT
TTATCATATAATTTTATTAATTATGAAGATAAGAAAAACTCATCTATTTATGGATTACCA
TTACAAGTAAATAATAACCAAGAGATTTTTTATAATTATACCGAACATAAACGAAAATTA
TTTAATATGCTGGTAGGTATCCCTATCAATAATTATCTAGTAGAAGATAATATTATAGAT
ATAAAGAACAATCCGGATAGAAAAAATTTCGATTGGATAATTCTCAATTTTTGTCTTAGA
AAGAAAATGGATATTAGGGCCTGGATCAATATGGATACTGACGCCAACAGTAATAAATAT
ACTAAACCTAGGGCTAATAATTATCAAATAATTGAGAAAATCGACAAGAAAGATCTTTTT
TATCCCACGATTCATCAAAATCAAGAAATGAATCCATCAAAAAAAAAACTTTTTGATTGG
ATGAGAATGAATGAAGAAATACTAAGTTGTCCCATATCGAATCTCGAACTTTGGTTTTTC
CCAGAATTTTTGATACTTTATACTTCGTATAAGATTAAACCATGGTACATACCAATCAAA
TTTCTCCTTTTAAATCTTAATGTAAATGAAAATGCCAGTGGAAATAAAAATAAAAAAACG
ACTGGAAAGAAAAAAAGAGATATCTTTATATCAATATTTTCAAATGAAAAAAAATATCTT
GAATTAGAAAAACAAAATCAAGTAGAAAAAGAATGCGGAATCAAAACAGATTTTGAATCA
ACTCTCTCAAATCAAGAAAAAGATATTGAAGAAAATTATGCGGTATCAAAGATGAAAAAA
AATAAAAAACAATCCAGGACCAACATGGAAGCGGAGTTTGATTTCTTACTAAAAAGGTAT
TTGCTTTTTCAATTGAGATGGGACGATTCTTTAAATAAAAAAATGATCGATAACATCAAA
GTATATTGTTCCCTGCTTAGACCGATAAACCTAAGAGAAATTACTATAGCCTCTATTCAA
AGGGGAGAAATAAATCTGGATCTTCTAATGATTCAGAAAAATTTCATTCTTACAGAATTG
ATTAAAAAGGGAATATTACTTATTGAACCAGTTCGTCTGTCTAGAAAAAATGAAGGACAA
TTTATTATGTATCAAACTATAGGTATTTCGTTGGTTCATAAAAGTAAACACACAATTAAT
CAAAGGTATCGAGAAAAGGGCCATGTTGATACGAAGAATTTTGATGAATTCATTTCAAAA
CATCAAAAGATGACTGAAAATCGAGACAAAAATCATTATGATTTGTTTGTTCCTGAAACT
ATTTTATCCCCTAGACATCGTAGAGAATTGAGAATTCTAATTTGTTTCAATTCTAGGAAT
AGAAATGGTATACCTAGCAATGCATTTTTTTGTAATGAAAATAAGGTAAAGAGTCCGGTT
TTGAATAAAAGCAAAATAAATCAAAATAATATAATTAGATTAAAGTTCTTTCTTTGGCCT
AATTATCGATTAGAAGATTTCGCTTGTATGAATCGCTATTGGTTTGATACCAATAATGGC
AGTCGTTTCAGTATGGTAAGGATACATATGTATCCGCAATTTAAAAATGAACTTAAGCGT
GTACTGAAAAAAAGTGAAATACGGATTGATTTTATTTCCCGTACTATATTGCATATATGA
