# Supplementary material for: The complete chloroplast genome sequence of Morus cathayana and Morus multicaulis, and comparative analysis within genus Morus L
Source: PeerJ. 2017 Mar 8;5:e3037. doi: 10.7717/peerj.3037 (PMC5345388; doi:10.7717/peerj.3037)
Supplement: Supplemental Information 1 [file peerj-05-3037-s002.zip › ycf2.fasta]

>cathayana
ATGAAAGGACATCAATTCAAATCCTGGATTTTCGAATTGAGAGAGATATTGAGAGAGATC
AAGAATTCTCACTATTTCTTAGATTCATGGACCCAATTGAATTCAGTGGTATCTTTCATT
CACATTTTTTTCCATCAAGAACGTTTTATAAAACTCTTGGACTCCCGAATTTGGAGTATC
CTACTTTCACGCAATTCACATTTACAGGGTTCAACAAGCAATCGATATTTAACGATCAAG
GGTGTAGTACTATTTGTAGTATCGGTCCTTATATATCGTATTAACAATCGAAAGATGGTC
GAAAGAAAAAATCTCTATTTGACAGGGCTTCTTCCTATACCTATGAATTTCATTGGACCC
AGAAATGATACATTGGAAGAATCTTTTGGGTCTTCCAATATCAATAGGTTGATTGTTTCG
CTCCTGTATCTTCCAAAAGGAAAAAAGATCTCTGAGAGCTGTTTCCTGGATCCAAAAGAG
AGTACTTGGGTTCTCCCAATAACTAAAAAGTGTATCATGCCTGAATCTAACTGGGGCTCG
CGATGGTGGAGGAACTGGCTCGGAAAAAAGAGGGATTCTAGTTGTAAGATATCTAACGAA
ACCGTCACTGGAATTGAGATCTCATTCAAAGAGAAAGATATCAAATATCTGGAGTTTCTT
TTTGTATATTATATGGATGATCCGATCCGCAAGGACCATGATTGGGAATTGTTTGATCGT
CTTTCTCCGAGGAAGAGGCGAAACATAATCAACTTGAATTCGGGACAGCTATTCGAAATC
TTAGTGAAAGACTGGATTTGTTATCTCATGTTTGCTTTTCGTGAAAAAATACCAATTGAA
GCGGAGGGTTTCTTCAAACAACAAGGAGCTGGGTCAACTATTCAATCAAATGATATTGAG
CATGTTTCCCATCTCTTCTCGAGAAACAAGTGGGCTATTTCTTTGCAAAATTGTGCTCAA
TTTCATATGTGGCAATTCCGCCAAGATCTCTTCTTTAGTTGGGGGAAGAATCCGCACGAA
TCGGATTTTTTGAGGAACATATCGAGAGAGAATTGGATTTGGTTAGACAATGTGTGGTTG
GAAAACAAGGATCGGTTTTTTAGCAAGGTACGGAATGTATCGTCAAATATTCAATATGAT
TCCACAAGATCTAGTTTCGTTCAAGTAACGGATTTTAGCCAATTGAAAGGATCTTCTGAT
CGATCCAGAGATCATTTTGATTCCATTAGGAATGAGGATTCAGAATATCACACATTGATC
AATCAAAGAGAGATTCAACAACTAAAAGAAAGATCGATTCTTTGGGATCCTTCCTTTCTT
CAAATGGAACGAACAGAGATAGAATCAGACCGATCCCCTAAATGTCTTTCTGGATATTCC
TCAATGTCCCGGCTATTCACGGAACGTGAGAAGCAGATGAATAATCATCTGCTTCCGGAA
GAAATCGAAGAATTTCTTGTTCTTGGGAATCGTACAAGATCCATTCGTTCTTTTTTCTCT
GACAGATGGTCAGAACTTCATCTGGGTTCGAATCCTACTGAGAGGTCCACTAGAGATCAT
AAATTGTTGAAGAAAGAACAAGATGTTTCTTTTGTCCCTTCCAGGCGATCGGAAAATAAG
GAAATAGTTAATATATTCAAGATAATTACGTATTTACAAAATACCGTCTCAATTCATCCT
ATTTCATCAGATCCGGGATGTGATATGGTTCCGAAGGATGAACTGGATATGGACAGTTCC
AATAAGATTTCATTCTTGAACAAAAATCCATTTTTTGATTTATTTCATCTATTCCATGAC
CGGAACAGGGGGGGATACACGTTACACCACGATTTTGAATCAGAAGAGAGATTTCAAGAA
ATGGCAGATCTATTCACTCTATCAATAACCGAGCCGGATCTGGTGTATCATAAGGGATTT
GCCCTTTCTATTGATTCCTACAGATTGGATCAAAAACAATTCTTGAATGAGGTATTCAAC
TCCAGGGATGAATCGAAAAAGAAATCTTTATTGGTTCTACCTCCTATTTTTTATGAAGAA
AATGAATCTTTTTATCGAAGGATCAGAAAAAAATGGGTCCGGACCTCCTGCGGGAATGAT
TTGGAAGATCCAAAACCAAAAATAGTCGTATTTGCTAGCAACAACATAATGGAGGCAGTC
AATCAATATAGATTGATCCGAAATCTGATTCAAATCCAATATAGCACCTATGGGTACATA
AGAAATGTATTGAATCGATTCCTTTTAATGAATAGATCCGATCGCAACTTCGAATATGGA
ATTCAAAGGGATCAAATAGGAAATGATACTCTGAATCATAGAACTATAATGAAATATACG
ATCAACCAACATTTATCAAATTTGAAAAAGAGTCAGAAGAAATGGTTCGATCCTCTTATT
TTTATTTCTCGAACCGAGAGATCCATGAATCGGGATCCTAATGCATATAGATACAAATGG
TCCAATGGGAGCAAGAATTTACAGGAACATTTGGAACATTTCATTTCTGAGCAGAAGAGC
CGTTTTCAAGTAGTGTTCGATCGATTACGTATTAATCAATATTCGATTGATTGGTCTGAG
GTTATCGACAAAAAAGATTTGTCTAAGTCACTTCCTTTCTTTTTGTCCAAGTTACTTCTT
TTTTTGTCCAAGTTTCTTCTCTTTTTGTCTAACTCACTTCCTTTTTTCTTTGTGAGTTTC
GGGAATATCCCCATTCATAGGTCAGAGATCCACATCTATGAATTGAAAGGCCCGAATGAT
CAACTCTGCAATCAGTTGTTAGAATCAATAGGTCTTCAAATCGTTCATTTGAAAAAATTG
AAACCCTTCTTATTGGATGATCATGATACTTCCCAAAAATCGAAATTCTTGATCAATGGA
GGAACAATATCACCATTTTTGTTCAATAAGATACCAAAGTGGATGATTGACTCATTCCAT
ACTAGAAAGAATCGCAGGAAATCTTTTGATAACACAGATTCCTATTTCTCAATGATATCC
CACGATCAAGACAATTGGCTGAATCCCGTGAAACCATTTCATAGAAGCTCATTGATATCC
TCTTTTTATAAAGCAAATCGACTTCGATTCTTGAATAATCCACATCACTTCTGCTTCTAT
TGTAACAAAAGATTCCCTTTTTATGTGGAAAAGGCCCGTATCAATAATTATGATTTTACG
TATGGACAATTCCTCAATATCTTGTTCATTCGCAACAAAATATTTTCTTTGCGCGGCGGT
AAAAAAAAATATGCTTTTTTGGAGAGAGATACTATTTCACCAATCGAGTTACAGGTGTCT
AACATATTCATACCTAACGATTTTCCACAAAATGGTGACGAAAGGTATAACTTTTACAAA
TCTTTCCATTTTCCAATTCGATCCGATCCATTCGTTCGTAGAGCTATTTACTCGATCGCA
GACATTTCTGGAACACTTCTAACAGAGGGACAAATAGTCAATTTTGAAAGAACTTATTGT
CAACCTCTTTCAGATATGAATCTGTCTGATTCAGAAGGGAAGAACTTGCATCAGTATCTC
AATTTCAATTCAAACATGGGTTTGATTCACACTCCATGTTCTGAGAAATATTTACCATCC
GAAAAGAGGAAAAAACGGGGTCTTTGTCTAAAGAAATGCCTTGAGAAAGGGCAGATGTAT
AGAACCTTTCAACGAGATAGTGCTTTTTCAACTCTCTCAAAATGGAATATATTCCAAACA
TATATGCCATGGTTCCTTACTTCGACAGGATACAACTATCTAAATTTGCTATTTTTAGAT
ACTTTTTCAGACCTATTGCCGATACTAAGTAGCAGCCAAAAATTTGTATCCATTTTTCAT
GATATTATGCATGGATTAGATATATCATGGCGAATTCTTCAGAAAAGATTGTGTCTTCCA
CAATGGAATCTGATAAGTGAGATTTCGAGTAAGTGTTTACATAATCTTCTTCTGTCCAAA
GAAATGATTCATCGAAATAATGAGTCACCATTGATATCGACACATCTGAGATCGCCAAAT
GTTCGGGAGTTCCTCTATTCAATCCTTTTCCTTCTTCTTGTTGCTGGATATCTCGTTCGT
ACACATCTTCTTTTTGTTTCTCGAACCTATAGTGAGTTACAGACAGAGTTCGAAAGGGTC
AAATCTTTGATGATTCCATCATACATGATTGAGTTGCGAAAACTTCTGGATAGGTATCCT
ACATCTGAACTGAATTCTTTCTGGTTAAAGAATCTCTTTCTAGTTGCTCGAGAACAATTA
GGAGATTCTCTAGAAGAAATACGGGGTTCTGCTTCTGGCGGCAACATGCTATGGGGTGGC
GGTCCCACTTATGGGGTCAAATCAATACGTTCTAAGAAGAAATATTTGAATATCAATCTC
ATCGATATCATCGATTTCATAAGTATCATACCAAATCCCATCAATCGAATCGCTTTTTCC
AGAAATACGAGACATCTAAGTCATATAAGTAAAGAGACCTATTCATTGATAAGAAAAAGA
AAAAAGGTGAACGGTGATTGGATTGATGATAAAATAGAATCCTGGGTCTCGAACAGTGAT
TCGGTTGATGATAAAGAAAGAGAATTCTTGGTTCAGTTCTCCACCTTAACGACAGAAAAA
AGGATTGATCAAATTCTATTGAGTCTGACTCAGAGTGATCATTTATCAAAGAATGACTCT
GGTTATCAAATGATTGAACAACCGGGAGCAATTTACTTACGATACTTAGTTGACATTCAT
AAAAAGTATCTAATGAATTATGAGTTCAATACATCCTGTTTAGCAGAAAGACGGATATTC
CTTGCTCATTATCAGACAATCACTTATTCACAAACCTCCTGTGGGGCTAATAGTTTTCAT
TTCCCATCTCATGGAAAACCTTTTTCGCTCCGCTTAGCCCTATCCCTCTCTAGGGGTATT
TTAGTGATAGGTTCTATAGGAACTGGACGATCCTATTTGGTCAAATACCTAGCGACAAAC
TCCTATGTTCCTTTCATTACAGTATTTCTGAACAAGTTCCTGGATAACAAGCCTAAGGGT
TTTCTTATTGATGATAGTGACGATATTGATGATAGTGACGATATCGACCGCGACCTTGAT
ACGGAGCTGGAGCTTCTAACTATGATGAATGCGCTAACTATGGATATGATGCCGGAAATA
GACCGGTTTTATATCACCCTTCAATTCGAATTAGCAAAAGCAATGTCTCCTTGCATAATA
TGGATTCCAAACATTCATGATCTGGATGTGAATGAGTCGAATTACTTATCCCTCGGTCTA
TTAGTGAACTATCTCTCCAGGGATTGTGAAAGATGTTCCACTAGAAATATTCTTGTTATT
GCTTCGACTCATATTCCCCAAAAAGTGGATCCCGCTCTAATAGCTCCGAATAAATTAAAT
ACATGCATTAAGATACGAAGGCTTCTTATTCCACAACAACGAAAGCACTTTTTCACTCTT
TCATATACTAGGGGATTTCACTTGGAAAAGAAAATGTTCCATACTAATGGATTCGGGTCC
ATAACCATGGGTTCCAATGTACGAGATCTTGTAGCACTTACCAATGAGGCCCTATCGATT
AGTATTACACAGAAGAAATCAATTATAGACACTAATATAATTAGATCCGCTTTTCATAGA
CAAACTTGGGATTTGCGATCCCAGGTAAGATCCGTTCAGGATCATGGGATCCTTTTCTAT
CAGATAGGAAGGGCTGTTGCACAAAATGTACTTCTAAGTAATTGCTCCATAGATCCTATA
TCTATCTATATGAAGAAGAAATCATGTAACGAAGGGGATTCTTATTTGTACAAATGGTAC
TTCGAACTTGGAACGAGCATGAAGAAATTAACGATACTTCTTTATCTTTTGAGTTGTTCT
GCCGGATCGGTCGCTCAAGACCTTTGGTCTCTACCCGAACTCGATGAAAAAAATGGGATC
ACTTCTTATGGACTCGTTGAGAATGATTCTGATCTAGTTCATGGCCTATTAGAAGTAGAA
GGCACTCTGGTGGGATCCTCGCGGACAGAAAAAGATTGCAGCCAGTTTGATAATGATCGA
GCGACATTGCTTCTTCGGCCCGAACCAAGGAATCCCTTAGATATGATGCAAAATGGATCT
TGTTCTATCGTTGATCAGAGATTTCTCTATGAACAATACAAATCGGAGTTTGAAGAAGGG
GAAGGAGAAGGAGTCCTCGACCCGCAACGGATAGAGGAGGATTTATTCAATCACATAGTT
TGGGCTCCTAGAATATGGCGCCCTTGGGGCTTTCTATTTGATTGTATCGAAAGCCCCAAT
GAATTGGGATTTCCCTATTGGGCCAGGTCATTTCGGGGCAAGCGGATCATTTATGATGAA
GAGGATGGACTTCAAGAGAATGATTCGGAGTTCTTGCAGAGTGGAACCATGCAGTACCAG
ACACGAGATAGATCTTCCAAAGAACAAGGCTTTTTTCGAATAAGCCAATTCATTTGGGAC
CCTGCAGATCCACTCTTTTTCCTATTCAAAGATCAGCCCTTTGTCTCTGTGTTTTCACAT
CGAGAATTCTTTGCAGATGAAGAGATGTCAAAGGGGCTTCTTACTTCCCAAACAGATCTT
CCTACATCTATATATAAACGCTGGTTTATCAAGAATACTCAAGAAAAGTACTTCGAATTG
TTGATTTATCGCCAGAGATGGCTTAGAACCAATAGTTCATTATCTAATGGATTTTTCCGT
TCTAATACTCCATCTGAGAGTTATCAGTATTTATCAAAGCTGTTCCTATCTAACGGAACG
CTATTGGATCAAATGACAAAGACATTGTTGAGAAAAAGATGGCTTTTCCCGGATGAAATG
GTTCTTGCTATCTGCTACAATAACGAATCATTGGTTTAA
>indica
ATGAAAGGACATCAATTCAAATCCTGGATTTTCGAATTGAGAGAGATATTGAGAGAGATC
AAGAATTCTCACTATTTCTTAGATTCATGGACCCAATTGAATTCAGTGGTATCTTTCATT
CACATTTTTTTCCATCAAGAACGTTTTATAAAACTCTTGGACTCCCGAATTTGGAGTATC
CTACTTTCACGCAATTCACATTTACAGGGTTCAACAAGCAATCGATATTTAACGATCAAG
GGTGTAGTACTATTTGTAGTATCGGTCCTTATATATCGTATTAACAATCGAAAGATGGTC
GAAAGAAAAAATCTCTATTTGACAGGGCTTCTTCCTATACCTATGAATTTCATTGGACCC
AGAAATGATACATTGGAAGAATCTTTTGGGTCTTCCAATATCAATAGGTTGATTGTTTCG
CTCCTGTATCTTCCAAAAGGAAAAAAGATCTCTGAGAGCTGTTTCCTGGATCCAAAAGAG
AGTACTTGGGTTCTCCCAATAACTAAAAAGTGTATCATGCCTGAATCTAACTGGGGCTCG
CGATGGTGGAGGAACTGGCTCGGAAAAAAGAGGGATTCTAGTTGTAAGATATCTAACGAA
ACCGTCACTGGAATTGAGATCTCATTCAAAGAGAAAGATATCAAATATCTGGAGTTTCTT
TTTGTATATTATATGGATGATCCGATCCGCAAGGACCATGATTGGGAATTGTTTGATCGT
CTTTCTCCGAGGAAGAGGCGAAACATAATCAACTTGAATTCGGGACAGCTATTCGAAATC
TTAGTGAAAGACTGGATTTGTTATCTCATGTTTGCTTTTCGTGAAAAAATACCAATTGAA
GCGGAGGGTTTCTTCAAACAACAAGGAGCTGGGTCAACTATTCAATCAAATGATATTGAG
CATGTTTCCCATCTCTTCTCGAGAAACAAGTGGGCTATTTCTTTGCAAAATTGTGCTCAA
TTTCATATGTGGCAATTCCGCCAAGATCTCTTCTTTAGTTGGGGGAAGAATCCGCACGAA
TCGGATTTTTTGAGGAACATATCGAGAGAGAATTGGATTTGGTTAGACAATGTGTGGTTG
GAAAACAAGGATCGGTTTTTTAGCAAGGTACGGAATGTATCGTCAAATATTCAATATGAT
TCCACAAGATCTAGTTTCGTTCAAGTAACGGATTTTAGCCAATTGAAAGGATCTTCTGAT
CGATCCAGAGATCATTTTGATTCCATTAGGAATGAGGATTCAGAATATCACACATTGATC
AATCAAAGAGAGATTCAACAACTAAAAGAAAGATCGATTCTTTGGGATCCTTCCTTTCTT
CAAATGGAACGAACAGAGATAGAATCAGACCGATCCCCTAAATGTCTTTCTGGATATTCC
TCAATGTCCCGGCTATTCACGGAACGTGAGAAGCAGATGAATAATCATCTGCTTCCGGAA
GAAATCGAAGAATTTCTTGTTCTTGGGAATCGTACAAGATCCATTCGTTCTTTTTTCTCT
GACAGATGGTCAGAACTTCATCTGGGTTCGAATCCTACTGAGAGGTCCACTAGAGATCAT
AAATTGTTGAAGAAAGAACAAGATGTTTCTTTTGTCCCTTCCAGGCGATCGGAAAATAAG
GAAATAGTTAATATATTCAAGATAATTACGTATTTACAAAATACCGTCTCAATTCATCCT
ATTTCATCAGATCCGGGATGTGATATGGTTCCGAAGGATGAACTGGATATGGACAGTTCC
AATAAGATTTCATTCTTGAACAAAAATCCATTTTTTGATTTATTTCATCTATTCCATGAC
CGGAACAGGGGGGGATACACGTTACACCACGATTTTGAATCAGAAGAGAGATTTCAAGAA
ATGGCAGATCTATTCACTCTATCAATAACCGAGCCGGATCTGGTGTATCATAAGGGATTT
GCCCTTTCTATTGATTCCTACAGATTGGATCAAAAACAATTCTTGAATGAGGTATTCAAC
TCCAGGGATGAATCGAAAAAGAAATCTTTATTGGTTCTACCTCCTATTTTTTATGAAGAA
AATGAATCTTTTTATCGAAGGATCAGAAAAAAATGGGTCCGGACCTCCTGCGGGAATGAT
TTGGAAGATCCAAAACCAAAAATAGTCGTATTTGCTAGCAACAACATAATGGAGGCAGTC
AATCAATATAGATTGATCCGAAATCTGATTCAAATCCAATATAGCACCTATGGGTACATA
AGAAATGTATTGAATCGATTCCTTTTAATGAATAGATCCGATCGCAACTTCGAATATGGA
ATTCAAAGGGATCAAATAGGAAATGATACTCTGAATCATAGAACTATAATGAAATATACG
ATCAACCAACATTTATCAAATTTGAAAAAGAGTCAGAAGAAATGGTTCGATCCTCTTATT
TTTATTTCTCGAACCGAGAGATCCATGAATCGGGATCCTAATGCATATAGATACAAATGG
TCCAATGGGAGCAAGAATTTACAGGAACATTTGGAACATTTCATTTCTGAGCAGAAGAGC
CGTTTTCAAGTAGTGTTCGATCGATTACGTATTAATCAATATTCGATTGATTGGTCTGAG
GTTATCGACAAAAAAGATTTGTCTAAGTCACTTCCTTTCTTTTTGTCCAAGTTACTTCTT
TTTTTGTCCAAGTTTCTTCTCTTTTTGTCTAACTCACTTCCTTTTTTCTTTGTGAGTTTC
GGGAATATCCCCATTCATAGGTCAGAGATCCACATCTATGAATTGAAAGGCCCGAATGAT
CAACTCTGCAATCAGTTGTTAGAATCAATAGGTCTTCAAATCGTTCATTTGAAAAAATTG
AAACCCTTCTTATTGGATGATCATGATACTTCCCAAAAATCGAAATTCTTGATCAATGGA
GGAACAATATCACCATTTTTGTTCAATAAGATACCAAAGTGGATGATTGACTCATTCCAT
ACTAGAAAGAATCGCAGGAAATCTTTTGATAACACAGATTCCTATTTCTCAATGATATCC
CACGATCAAGACAATTGGCTGAATCCCGTGAAACCATTTCATAGAAGCTCATTGATATCC
TCTTTTTATAAAGCAAATCGACTTCGATTCTTGAATAATCCACATCACTTCTGCTTCTAT
TGTAACAAAAGATTCCCTTTTTATGTGGAAAAGGCCCGTATCAATAATTATGATTTTACG
TATGGACAATTCCTCAATATCTTGTTCATTCGCAACAAAATATTTTCTTTGCGCGGCGGT
AAAAAAAAATATGCTTTTTTGGAGAGAGATACTATTTCACCAATCGAGTTACAGGTGTCT
AACATATTCATACCTAACGATTTTCCACAAAATGGTGACGAAAGGTATAACTTTTACAAA
TCTTTCCATTTTCCAATTCGATCCGATCCATTCGTTCGTAGAGCTATTTACTCGATCGCA
GACATTTCTGGAACACTTCTAACAGAGGGACAAATAGTCAATTTTGAAAGAACTTATTGT
CAACCTCTTTCAGATATGAATCTGTCTGATTCAGAAGGGAAGAACTTGCATCAGTATCTC
AATTTCAATTCAAACATGGGTTTGATTCACACTCCATGTTCTGAGAAATATTTACCATCC
GAAAAGAGGAAAAAACGGGGTCTTTGTCTAAAGAAATGCCTTGAGAAAGGGCAGATGTAT
AGAACCTTTCAACGAGATAGTGCTTTTTCAACTCTCTCAAAATGGAATATATTCCAAACA
TATATGCCATGGTTCCTTACTTCGACAGGATACAACTATCTAAATTTGCTATTTTTAGAT
ACTTTTTCAGACCTATTGCCGATACTAAGTAGCAGCCAAAAATTTGTATCCATTTTTCAT
GATATTATGCATGGATTAGATATATCATGGCGAATTCTTCAGAAAAGATTGTGTCTTCCA
CAATGGAATCTGATAAGTGAGATTTCGAGTAAGTGTTTACATAATCTTCTTCTGTCCAAA
GAAATGATTCATCGAAATAATGAGTCACCATTGATATCGACACATCTGAGATCGCCAAAT
GTTCGGGAGTTCCTCTATTCAATCCTTTTCCTTCTTCTTGTTGCTGGATATCTCGTTCGT
ACACATCTTCTTTTTGTTTCTCGAACCTATAGTGAGTTACAGACAGAGTTCGAAAGGGTC
AAATCTTTGATGATTCCATCATACATGATTGAGTTGCGAAAACTTCTGGATAGGTATCCT
ACATCTGAACTGAATTCTTTCTGGTTAAAGAATCTCTTTCTAGTTGCTCGAGAACAATTA
GGAGATTCTCTAGAAGAAATACGGGGTTCTGCTTCTGGCGGCAACATGCTATGGGGTGGC
GGTCCCACTTATGGGGTCAAATCAATACGTTCTAAGAAGAAATATTTGAATATCAATCTC
ATCGATATCATCGATTTCATAAGTATCATACCAAATCCCATCAATCGAATCGCTTTTTCC
AGAAATACGAGACATCTAAGTCATATAAGTAAAGAGACCTATTCATTGATAAGAAAAAGA
AAAAAGGTGAACGGTGATTGGATTGATGATAAAATAGAATCCTGGGTCTCGAACAGTGAT
TCGGTTGATGATAAAGAAAGAGAATTCTTGGTTCAGTTCTCCACCTTAACGACAGAAAAA
AGGATTGATCAAATTCTATTGAGTCTGACTCAGAGTGATCATTTATCAAAGAATGACTCT
GGTTATCAAATGATTGAACAACCGGGAGCAATTTACTTACGATACTTAGTTGACATTCAT
AAAAAGTATCTAATGAATTATGAGTTCAATACATCCTGTTTAGCAGAAAGACGGATATTC
CTTGCTCATTATCAGACAATCACTTATTCACAAACCTCCTGTGGGGCTAATAGTTTTCAT
TTCCCATCTCATGGAAAACCTTTTTCGCTCCGCTTAGCCCTATCCCTCTCTAGGGGTATT
TTAGTGATAGGTTCTATAGGAACTGGACGATCCTATTTGGTCAAATACCTAGCGACAAAC
TCCTATGTTCCTTTCATTACAGTATTTCTGAACAAGTTCCTGGATAACAAGCCTAAGGGT
TTTCTTATTGATGATAGTGACGATATTGATGATAGTGACGATATCGACCGCGACCTTGAT
ACGGAGCTGGAGCTTCTAACTATGATGAATGCGCTAACTATGGATATGATGCCGGAAATA
GACCGGTTTTATATCACCCTTCAATTCGAATTAGCAAAAGCAATGTCTCCTTGCATAATA
TGGATTCCAAACATTCATGATCTGGATGTGAATGAGTCGAATTACTTATCCCTCGGTCTA
TTAGTGAACTATCTCTCCAGGGATTGTGAAAGATGTTCCACTAGAAATATTCTTGTTATT
GCTTCGACTCATATTCCCCAAAAAGTGGATCCCGCTCTAATAGCTCCGAATAAATTAAAT
ACATGCATTAAGATACGAAGGCTTCTTATTCCACAACAACGAAAGCACTTTTTCACTCTT
TCATATACTAGGGGATTTCACTTGGAAAAGAAAATGTTCCATACTAATGGATTCGGGTCC
ATAACCATGGGTTCCAATGTACGAGATCTTGTAGCACTTACCAATGAGGCCCTATCGATT
AGTATTACACAGAAGAAATCAATTATAGACACTAATATAATTAGATCCGCTTTTCATAGA
CAAACTTGGGATTTGCGATCCCAGGTAAGATCCGTTCAGGATCATGGGATCCTTTTCTAT
CAGATAGGAAGGGCTGTTGCACAAAATGTACTTCTAAGTAATTGCTCCATAGATCCTATA
TCTATCTATATGAAGAAGAAATCATGTAACGAAGGGGATTCTTATTTGTACAAATGGTAC
TTCGAACTTGGAACGAGCATGAAGAAATTAACGATACTTCTTTATCTTTTGAGTTGTTCT
GCCGGATCGGTCGCTCAAGACCTTTGGTCTCTACCCGAACTCGATGAAAAAAATGGGATC
ACTTCTTATGGACTCGTTGAGAATGATTCTGATCTAGTTCATGGCCTATTAGAAGTAGAA
GGCACTCTGGTGGGATCCTCGCGGACAGAAAAAGATTGCAGCCAGTTTGATAATGATCGA
GCGACATTGCTTCTTCGGCCCGAACCAAGGAATCCCTTAGATATGATGCAAAATGGATCT
TGTTCTATCGTTGATCAGAGATTTCTCTATGAACAATACAAATCGGAGTTTGAAGAAGGG
GAAGGAGAAGGAGTCCTCGACCCGCAACGGATAGAGGAGGATTTATTCAATCACATAGTT
TGGGCTCCTAGAATATGGCGCCCTTGGGGCTTTCTATTTGATTGTATCGAAAGCCCCAAT
GAATTGGGATTTCCCTATTGGGCCAGGTCATTTCGGGGCAAGCGGATCATTTATGATGAA
GAGGATGGACTTCAAGAGAATGATTCGGAGTTCTTGCAGAGTGGAACCATGCAGTACCAG
ACACGAGATAGATCTTCCAAAGAACAAGGCTTTTTTCGAATAAGCCAATTCATTTGGGAC
CCTGCAGATCCACTCTTTTTCCTATTCAAAGATCAGCCCTTTGTCTCTGTGTTTTCACAT
CGAGAATTCTTTGCAGATGAAGAGATGTCAAAGGGGCTTCTTACTTCCCAAACAGATCTT
CCTACATCTATATATAAACGCTGGTTTATCAAGAATACTCAAGAAAAGTACTTCGAATTG
TTGATTTATCGCCAGAGATGGCTTAGAACCAATAGTTCATTATCTAATGGATTTTTCCGT
TCTAATACTCCATCTGAGAGTTATCAGTATTTATCAAAGCTGTTCCTATCTAACGGAACG
CTATTGGATCAAATGACAAAGACATTGTTGAGAAAAAGATGGCTTTTCCCGGATGAAATG
GTTCTTGCTATCTGCTACAATAACGAATCATTGGTTTAA
>mongolica
ATGAAAGGACATCAATTCAAATCCTGGATTTTCGAATTGAGAGAGATATTGAGAGAGATC
AAGAATTCTCACTATTTCTTAGATTCATGGACCCAATTGAATTCAGTGGTATCTTTCATT
CACATTTTTTTCCATCAAGAACGTTTTATAAAACTCTTGGACTCCCGAATTTGGAGTATC
CTACTTTCACGCAATTCACATTTACAGGGTTCAACAAGCAATCGATATTTAACGATCAAG
GGTGTAGTACTATTTGTAGTATCGGTCCTTATATATCGTATTAACAATCGAAAGATGGTC
GAAAGAAAAAATCTCTATTTGACAGGGCTTCTTCCTATACCTATGAATTTCATTGGACCC
AGAAATGATACATTGGAAGAATCTTTTGGGTCTTCCAATATCAATAGGTTGATTGTTTCG
CTCCTGTATCTTCCAAAAGGAAAAAAGATCTCTGAGAGCTGTTTCCTGGATCCAAAAGAG
AGTACTTGGGTTCTCCCAATAACTAAAAAGTGTATCATGCCTGAATCTAACTGGGGCTCG
CGATGGTGGAGGAACTGGCTCGGAAAAAAGAGGGATTCTAGTTGTAAGATATCTAACGAA
ACCGTCACTGGAATTGAGATCTCATTCAAAGAGAAAGATATCAAATATCTGGAGTTTCTT
TTTGTATATTATATGGATGATCCGATCCGCAAGGACCATGATTGGGAATTGTTTGATCGT
CTTTCTCCGAGGAAGAGGCGAAACATAATCAACTTGAATTCGGGACAGCTATTCGAAATC
TTAGTGAAAGACTGGATTTGTTATCTCATGTTTGCTTTTCGTGAAAAAATACCAATTGAA
GCGGAGGGTTTCTTCAAACAACAAGGAGCTGGGTCAACTATTCAATCAAATGATATTGAG
CATGTTTCCCATCTCTTCTCGAGAAACAAGTGGGCTATTTCTTTGCAAAATTGTGCTCAA
TTTCATATGTGGCAATTCCGCCAAGATCTCTTCTTTAGTTGGGGGAAGAATCCGCACGAA
TCGGATTTTTTGAGGAACATATCGAGAGAGAATTGGATTTGGTTAGACAATGTGTGGTTG
GAAAACAAGGATCGGTTTTTTAGCAAGGTACGGAATGTATCGTCAAATATTCAATATGAT
TCCACAAGATCTAGTTTCGTTCAAGTAACGGATTTTAGCCAATTGAAAGGATCTTCTGAT
CGATCCAGAGATCATTTTGATTCCATTAGGAATGAGGATTCAGAATATCACACATTGATC
AATCAAAGAGAGATTCAACAACTAAAAGAAAGATCGATTCTTTGGGATCCTTCCTTTCTT
CAAATGGAACGAACAGAGATAGAATCAGACCGATCCCCTAAATGTCTTTCTGGATATTCC
TCAATGTCCCGGCTATTCACGGAACGTGAGAAGCAGATGAATAATCATCTGCTTCCGGAA
GAAATCGAAGAATTTCTTGTTCTTGGGAATCGTACAAGATCCATTCGTTCTTTTTTCTCT
GACAGATGGTCAGAACTTCATCTGGGTTCGAATCCTACTGAGAGGTCCACTAGAGATCAT
AAATTGTTGAAGAAAGAACAAGATGTTTCTTTTGTCCCTTCCAGGCGATCGGAAAATAAG
GAAATAGTTAATATATTCAAGATAATTACGTATTTACAAAATACCGTCTCAATTCATCCT
ATTTCATCAGATCCGGGATGTGATATGGTTCCGAAGGATGAACTGGATATGGACAGTTCC
AATAAGATTTCATTCTTGAACAAAAATCCATTTTTTGATTTATTTCATCTATTCCATGAC
CGGAACAGGGGGGGATACACGTTACACCACGATTTTGAATCAGAAGAGAGATTTCAAGAA
ATGGCAGATCTATTCACTCTATCAATAACCGAGCCGGATCTGGTGTATCATAAGGGATTT
GCCCTTTCTATTGATTCCTACAGATTGGATCAAAAACAATTCTTGAATGAGGTATTCAAC
TCCAGGGATGAATCGAAAAAGAAATCTTTATTGGTTCTACCTCCTATTTTTTATGAAGAA
AATGAATCTTTTTATCGAAGGATCAGAAAAAAATGGGTCCGGACCTCCTGCGGGAATGAT
TTGGAAGATCCAAAACCAAAAATAGTCGTATTTGCTAGCAACAACATAATGGAGGCAGTC
AATCAATATAGATTGATCCGAAATCTGATTCAAATCCAATATAGCACCTATGGGTACATA
AGAAATGTATTGAATCGATTCCTTTTAATGAATAGATCCGATCGCAACTTCGAATATGGA
ATTCAAAGGGATCAAATAGGAAATGATACTCTGAATCATAGAACTATAATGAAATATACG
ATCAACCAACATTTATCAAATTTGAAAAAGAGTCAGAAGAAATGGTTCGATCCTCTTATT
TTTATTTCTCGAACCGAGAGATCCATGAATCGGGATCCTAATGCATATAGATACAAATGG
TCCAATGGGAGCAAGAATTTACAGGAACATTTGGAACATTTCATTTCTGAGCAGAAGAGC
CGTTTTCAAGTAGTGTTCGATCGATTACGTATTAATCAATATTCGATTGATTGGTCTGAG
GTTATCGACAAAAAAGATTTGTCTAAGTCACTTCCTTTCTTTTTGTCCAAGTTACTTCTT
TTTTTGTCCAAGTTTCTTCTCTTTTTGTCTAACTCACTTCCTTTTTTCTTTGTGAGTTTC
GGGAATATCCCCATTCATAGGTCAGAGATCCACATCTATGAATTGAAAGGCCCGAATGAT
CAACTCTGCAATCAGTTGTTAGAATCAATAGGTCTTCAAATCGTTCATTTGAAAAAATTG
AAACCCTTCTTATTGGATGATCATGATACTTCCCAAAAATCGAAATTCTTGATCAATGGA
GGAACAATATCACCATTTTTGTTCAATAAGATACCAAAGTGGATGATTGACTCATTCCAT
ACTAGAAAGAATCGCAGGAAATCTTTTGATAACACAGATTCCTATTTCTCAATGATATCC
CACGATCAAGACAATTGGCTGAATCCCGTGAAACCATTTCATAGAAGCTCATTGATATCC
TCTTTTTATAAAGCAAATCGACTTCGATTCTTGAATAATCCACATCACTTCTGCTTCTAT
TGTAACAAAAGATTCCCTTTTTATGTGGAAAAGGCCCGTATCAATAATTATGATTTTACG
TATGGACAATTCCTCAATATCTTGTTCATTCGCAACAAAATATTTTCTTTGCGCGGCGGT
AAAAAAAAATATGCTTTTTTGGAGAGAGATACTATTTCACCAATCGAGTTACAGGTGTCT
AACATATTCATACCTAACGATTTTCCACAAAATGGTGACGAAAGGTATAACTTTTACAAA
TCTTTCCATTTTCCAATTCGATCCGATCCATTCGTTCGTAGAGCTATTTACTCGATCGCA
GACATTTCTGGAACACTTCTAACAGAGGGACAAATAGTCAATTTTGAAAGAACTTATTGT
CAACCTCTTTCAGATATGAATCTGTCTGATTCAGAAGGGAAGAACTTGCATCAGTATCTC
AATTTCAATTCAAACATGGGTTTGATTCACACTCCATGTTCTGAGAAATATTTACCATCC
GAAAAGAGGAAAAAACGGGGTCTTTGTCTAAAGAAATGCCTTGAGAAAGGGCAGATGTAT
AGAACCTTTCAACGAGATAGTGCTTTTTCAACTCTCTCAAAATGGAATATATTCCAAACA
TATATGCCATGGTTCCTTACTTCGACAGGATACAACTATCTAAATTTGCTATTTTTAGAT
ACTTTTTCAGACCTATTGCCGATACTAAGTAGCAGCCAAAAATTTGTATCCATTTTTCAT
GATATTATGCATGGATTAGATATATCATGGCGAATTCTTCAGAAAAGATTGTGTCTTCCA
CAATGGAATCTGATAAGTGAGATTTCGAGTAAGTGTTTACATAATCTTCTTCTGTCCAAA
GAAATGATTCATCGAAATAATGAGTCACCATTGATATCGACACATCTGAGATCGCCAAAT
GTTCGGGAGTTCCTCTATTCAATCCTTTTCCTTCTTCTTGTTGCTGGATATCTCGTTCGT
ACACATCTTCTTTTTGTTTCTCGAACCTATAGTGAGTTACAGACAGAGTTCGAAAGGGTC
AAATCTTTGATGATTCCATCATACATGATTGAGTTGCGAAAACTTCTGGATAGGTATCCT
ACATCTGAACTGAATTCTTTCTGGTTAAAGAATCTCTTTCTAGTTGCTCGAGAACAATTA
GGAGATTCTCTAGAAGAAATACGGGGTTCTGCTTCTGGCGGCAACATGCTATGGGGTGGC
GGTCCCACTTATGGGGTCAAATCAATACGTTCTAAGAAGAAATATTTGAATATCAATCTC
ATCGATATCATCGATTTCATAAGTATCATACCAAATCCCATCAATCGAATCGCTTTTTCC
AGAAATACGAGACATCTAAGTCATATAAGTAAAGAGACCTATTCATTGATAAGAAAAAGA
AAAAAGGTGAACGGTGATTGGATTGATGATAAAATAGAATCCTGGGTCTCGAACAGTGAT
TCGGTTGATGATAAAGAAAGAGAATTCTTGGTTCAGTTCTCCACCTTAACGACAGAAAAA
AGGATTGATCAAATTCTATTGAGTCTGACTCAGAGTGATCATTTATCAAAGAATGACTCT
GGTTATCAAATGATTGAACAACCGGGAGCAATTTACTTACGATACTTAGTTGACATTCAT
AAAAAGTATCTAATGAATTATGAGTTCAATACATCCTGTTTAGCAGAAAGACGGATATTC
CTTGCTCATTATCAGACAATCACTTATTCACAAACCTCCTGTGGGGCTAATAGTTTTCAT
TTCCCATCTCATGGAAAACCTTTTTCGCTCCGCTTAGCCCTATCCCTCTCTAGGGGTATT
TTAGTGATAGGTTCTATAGGAACTGGACGATCCTATTTGGTCAAATACCTAGCGACAAAC
TCCTATGTTCCTTTCATTACAGTATTTCTGAACAAGTTCCTGGATAACAAGCCTAAGGGT
TTTCTTATTGATGATAGTGACGATATTGATGATAGTGACGATATCGACCGCGACCTTGAT
ACGGAGCTGGAGCTTCTAACTATGATGAATGCGCTAACTATGGATATGATGCCGGAAATA
GACCGGTTTTATATCACCCTTCAATTCGAATTAGCAAAAGCAATGTCTCCTTGCATAATA
TGGATTCCAAACATTCATGATCTGGATGTGAATGAGTCGAATTACTTATCCCTCGGTCTA
TTAGTGAACTATCTCTCCAGGGATTGTGAAAGATGTTCCACTAGAAATATTCTTGTTATT
GCTTCGACTCATATTCCCCAAAAAGTGGATCCCGCTCTAATAGCTCCGAATAAATTAAAT
ACATGCATTAAGATACGAAGGCTTCTTATTCCACAACAACGAAAGCACTTTTTCACTCTT
TCATATACTAGGGGATTTCACTTGGAAAAGAAAATGTTCCATACTAATGGATTCGGGTCC
ATAACCATGGGTTCCAATGTACGAGATCTTGTAGCACTTACCAATGAGGCCCTATCGATT
AGTATTACACAGAAGAAATCAATTATAGACACTAATATAATTAGATCCGCTTTTCATAGA
CAAACTTGGGATTTGCGATCCCAGGTAAGATCCGTTCAGGATCATGGGATCCTTTTCTAT
CAGATAGGAAGGGCTGTTGCACAAAATGTACTTCTAAGTAATTGCTCCATAGATCCTATA
TCTATCTATATGAAGAAGAAATCATGTAACGAAGGGGATTCTTATTTGTACAAATGGTAC
TTCGAACTTGGAACGAGCATGAAGAAATTAACGATACTTCTTTATCTTTTGAGTTGTTCT
GCCGGATCGGTCGCTCAAGACCTTTGGTCTCTACCCGAACTCGATGAAAAAAATGGGATC
ACTTCTTATGGACTCGTTGAGAATGATTCTGATCTAGTTCATGGCCTATTAGAAGTAGAA
GGCACTCTGGTGGGATCCTCGCGGACAGAAAAAGATTGCAGCCAGTTTGATAATGATCGA
GCGACATTGCTTCTTCGGCCCGAACCAAGGAATCCCTTAGATATGATGCAAAATGGATCT
TGTTCTATCGTTGATCAGAGATTTCTCTATGAACAATACAAATCGGAGTTTGAAGAAGGG
GAAGGAGAAGGAGTCCTCGACCCGCAACGGATAGAGGAGGATTTATTCAATCACATAGTT
TGGGCTCCTAGAATATGGCGCCCTTGGGGCTTTCTATTTGATTGTATCGAAAGCCCCAAT
GAATTGGGATTTCCCTATTGGGCCAGGTCATTTCGGGGCAAGCGGATCATTTATGATGAA
GAGGATGGACTTCAAGAGAATGATTCGGAGTTCTTGCAGAGTGGAACCATGCAGTACCAG
ACACGAGATAGATCTTCCAAAGAACAAGGCTTTTTTCGAATAAGCCAATTCATTTGGGAC
CCTGCAGATCCACTCTTTTTCCTATTCAAAGATCAGCCCTTTGTCTCTGTGTTTTCACAT
CGAGAATTCTTTGCAGATGAAGAGATGTCAAAGGGGCTTCTTACTTCCCAAACAGATCTT
CCTACATCTATATATAAACGCTGGTTTATCAAGAATACTCAAGAAAAGTACTTCGAATTG
TTGATTTATCGCCAGAGATGGCTTAGAACCAATAGTTCATTATCTAATGGATTTTTCCGT
TCTAATACTCCATCTGAGAGTTATCAGTATTTATCAAAGCTGTTCCTATCTAACGGAACG
CTATTGGATCAAATGACAAAGACATTGTTGAGAAAAAGATGGCTTTTCCCGGATGAAATG
GTTCTTGCTATCTGCTACAATAACGAATCATTGGTTTAA
>multicaulis
ATGAAAGGACATCAATTCAAATCCTGGATTTTCGAATTGAGAGAGATATTGAGAGAGATC
AAGAATTCTCACTATTTCTTAGATTCATGGACCCAATTGAATTCAGTGGTATCTTTCATT
CACATTTTTTTCCATCAAGAACGTTTTATAAAACTCTTGGACTCCCGAATTTGGAGTATC
CTACTTTCACGCAATTCACATTTACAGGGTTCAACAAGCAATCGATATTTAACGATCAAG
GGTGTAGTACTATTTGTAGTATCGGTCCTTATATATCGTATTAACAATCGAAAGATGGTC
GAAAGAAAAAATCTCTATTTGACAGGGCTTCTTCCTATACCTATGAATTTCATTGGACCC
AGAAATGATACATTGGAAGAATCTTTTGGGTCTTCCAATATCAATAGGTTGATTGTTTCG
CTCCTGTATCTTCCAAAAGGAAAAAAGATCTCTGAGAGCTGTTTCCTGGATCCAAAAGAG
AGTACTTGGGTTCTCCCAATAACTAAAAAGTGTATCATGCCTGAATCTAACTGGGGCTCG
CGATGGTGGAGGAACTGGCTCGGAAAAAAGAGGGATTCTAGTTGTAAGATATCTAACGAA
ACCGTCACTGGAATTGAGATCTCATTCAAAGAGAAAGATATCAAATATCTGGAGTTTCTT
TTTGTATATTATATGGATGATCCGATCCGCAAGGACCATGATTGGGAATTGTTTGATCGT
CTTTCTCCGAGGAAGAGGCGAAACATAATCAACTTGAATTCGGGACAGCTATTCGAAATC
TTAGTGAAAGACTGGATTTGTTATCTCATGTTTGCTTTTCGTGAAAAAATACCAATTGAA
GCGGAGGGTTTCTTCAAACAACAAGGAGCTGGGTCAACTATTCAATCAAATGATATTGAG
CATGTTTCCCATCTCTTCTCGAGAAACAAGTGGGCTATTTCTTTGCAAAATTGTGCTCAA
TTTCATATGTGGCAATTCCGCCAAGATCTCTTCTTTAGTTGGGGGAAGAATCCGCACGAA
TCGGATTTTTTGAGGAACATATCGAGAGAGAATTGGATTTGGTTAGACAATGTGTGGTTG
GAAAACAAGGATCGGTTTTTTAGCAAGGTACGGAATGTATCGTCAAATATTCAATATGAT
TCCACAAGATCTAGTTTCGTTCAAGTAACGGATTTTAGCCAATTGAAAGGATCTTCTGAT
CGATCCAGAGATCATTTTGATTCCATTAGGAATGAGGATTCAGAATATCACACATTGATC
AATCAAAGAGAGATTCAACAACTAAAAGAAAGATCGATTCTTTGGGATCCTTCCTTTCTT
CAAATGGAACGAACAGAGATAGAATCAGACCGATCCCCTAAATGTCTTTCTGGATATTCC
TCAATGTCCCGGCTATTCACGGAACGTGAGAAGCAGATGAATAATCATCTGCTTCCGGAA
GAAATCGAAGAATTTCTTGTTCTTGGGAATCGTACAAGATCCATTCGTTCTTTTTTCTCT
GACAGATGGTCAGAACTTCATCTGGGTTCGAATCCTACTGAGAGGTCCACTAGAGATCAT
AAATTGTTGAAGAAAGAACAAGATGTTTCTTTTGTCCCTTCCAGGCGATCGGAAAATAAG
GAAATAGTTAATATATTCAAGATAATTACGTATTTACAAAATACCGTCTCAATTCATCCT
ATTTCATCAGATCCGGGATGTGATATGGTTCCGAAGGATGAACTGGATATGGACAGTTCC
AATAAGATTTCATTCTTGAACAAAAATCCATTTTTTGATTTATTTCATCTATTCCATGAC
CGGAACAGGGGGGGATACACGTTACACCACGATTTTGAATCAGAAGAGAGATTTCAAGAA
ATGGCAGATCTATTCACTCTATCAATAACCGAGCCGGATCTGGTGTATCATAAGGGATTT
GCCCTTTCTATTGATTCCTACAGATTGGATCAAAAACAATTCTTGAATGAGGTATTCAAC
TCCAGGGATGAATCGAAAAAGAAATCTTTATTGGTTCTACCTCCTATTTTTTATGAAGAA
AATGAATCTTTTTATCGAAGGATCAGAAAAAAATGGGTCCGGACCTCCTGCGGGAATGAT
TTGGAAGATCCAAAACCAAAAATAGTCGTATTTGCTAGCAACAACATAATGGAGGCAGTC
AATCAATATAGATTGATCCGAAATCTGATTCAAATCCAATATAGCACCTATGGGTACATA
AGAAATGTATTGAATCGATTCCTTTTAATGAATAGATCCGATCGCAACTTCGAATATGGA
ATTCAAAGGGATCAAATAGGAAATGATACTCTGAATCATAGAACTATAATGAAATATACG
ATCAACCAACATTTATCAAATTTGAAAAAGAGTCAGAAGAAATGGTTCGATCCTCTTATT
TTTATTTCTCGAACCGAGAGATCCATGAATCGGGATCCTAATGCATATAGATACAAATGG
TCCAATGGGAGCAAGAATTTACAGGAACATTTGGAACATTTCATTTCTGAGCAGAAGAGC
CGTTTTCAAGTAGTGTTCGATCGATTACGTATTAATCAATATTCGATTGATTGGTCTGAG
GTTATCGACAAAAAAGATTTGTCTAAGTCACTTCCTTTCTTTTTGTCCAAGTTACTTCTT
TTTTTGTCCAAGTTTCTTCTCTTTTTGTCTAACTCACTTCCTTTTTTCTTTGTGAGTTTC
GGGAATATCCCCATTCATAGGTCAGAGATCCACATCTATGAATTGAAAGGCCCGAATGAT
CAACTCTGCAATCAGTTGTTAGAATCAATAGGTCTTCAAATCGTTCATTTGAAAAAATTG
AAACCCTTCTTATTGGATGATCATGATACTTCCCAAAAATCGAAATTCTTGATCAATGGA
GGAACAATATCACCATTTTTGTTCAATAAGATACCAAAGTGGATGATTGACTCATTCCAT
ACTAGAAAGAATCGCAGGAAATCTTTTGATAACACAGATTCCTATTTCTCAATGATATCC
CACGATCAAGACAATTGGCTGAATCCCGTGAAACCATTTCATAGAAGCTCATTGATATCC
TCTTTTTATAAAGCAAATCGACTTCGATTCTTGAATAATCCACATCACTTCTGCTTCTAT
TGTAACAAAAGATTCCCTTTTTATGTGGAAAAGGCCCGTATCAATAATTATGATTTTACG
TATGGACAATTCCTCAATATCTTGTTCATTCGCAACAAAATATTTTCTTTGCGCGGCGGT
AAAAAAAAATATGCTTTTTTGGAGAGAGATACTATTTCACCAATCGAGTTACAGGTGTCT
AACATATTCATACCTAACGATTTTCCACAAAATGGTGACGAAAGGTATAACTTTTACAAA
TCTTTCCATTTTCCAATTCGATCCGATCCATTCGTTCGTAGAGCTATTTACTCGATCGCA
GACATTTCTGGAACACTTCTAACAGAGGGACAAATAGTCAATTTTGAAAGAACTTATTGT
CAACCTCTTTCAGATATGAATCTGTCTGATTCAGAAGGGAAGAACTTGCATCAGTATCTC
AATTTCAATTCAAACATGGGTTTGATTCACACTCCATGTTCTGAGAAATATTTACCATCC
GAAAAGAGGAAAAAACGGGGTCTTTGTCTAAAGAAATGCCTTGAGAAAGGGCAGATGTAT
AGAACCTTTCAACGAGATAGTGCTTTTTCAACTCTCTCAAAATGGAATATATTCCAAACA
TATATGCCATGGTTCCTTACTTCGACAGGATACAACTATCTAAATTTGCTATTTTTAGAT
ACTTTTTCAGACCTATTGCCGATACTAAGTAGCAGCCAAAAATTTGTATCCATTTTTCAT
GATATTATGCATGGATTAGATATATCATGGCGAATTCTTCAGAAAAGATTGTGTCTTCCA
CAATGGAATCTGATAAGTGAGATTTCGAGTAAGTGTTTACATAATCTTCTTCTGTCCAAA
GAAATGATTCATCGAAATAATGAGTCACCATTGATATCGACACATCTGAGATCGCCAAAT
GTTCGGGAGTTCCTCTATTCAATCCTTTTCCTTCTTCTTGTTGCTGGATATCTCGTTCGT
ACACATCTTCTTTTTGTTTCTCGAACCTATAGTGAGTTACAGACAGAGTTCGAAAGGGTC
AAATCTTTGATGATTCCATCATACATGATTGAGTTGCGAAAACTTCTGGATAGGTATCCT
ACATCTGAACTGAATTCTTTCTGGTTAAAGAATCTCTTTCTAGTTGCTCGAGAACAATTA
GGAGATTCTCTAGAAGAAATACGGGGTTCTGCTTCTGGCGGCAACATGCTATGGGGTGGC
GGTCCCACTTATGGGGTCAAATCAATACGTTCTAAGAAGAAATATTTGAATATCAATCTC
ATCGATATCATCGATTTCATAAGTATCATACCAAATCCCATCAATCGAATCGCTTTTTCC
AGAAATACGAGACATCTAAGTCATATAAGTAAAGAGACCTATTCATTGATAAGAAAAAGA
AAAAAGGTGAACGGTGATTGGATTGATGATAAAATAGAATCCTGGGTCTCGAACAGTGAT
TCGGTTGATGATAAAGAAAGAGAATTCTTGGTTCAGTTCTCCACCTTAACGACAGAAAAA
AGGATTGATCAAATTCTATTGAGTCTGACTCAGAGTGATCATTTATCAAAGAATGACTCT
GGTTATCAAATGATTGAACAACCGGGAGCAATTTACTTACGATACTTAGTTGACATTCAT
AAAAAGTATCTAATGAATTATGAGTTCAATACATCCTGTTTAGCAGAAAGACGGATATTC
CTTGCTCATTATCAGACAATCACTTATTCACAAACCTCCTGTGGGGCTAATAGTTTTCAT
TTCCCATCTCATGGAAAACCTTTTTCGCTCCGCTTAGCCCTATCCCTCTCTAGGGGTATT
TTAGTGATAGGTTCTATAGGAACTGGACGATCCTATTTGGTCAAATACCTAGCGACAAAC
TCCTATGTTCCTTTCATTACAGTATTTCTGAACAAGTTCCTGGATAACAAGCCTAAGGGT
TTTCTTATTGATGATAGTGACGATATTGATGATAGTGACGATATCGACCGCGACCTTGAT
ACGGAGCTGGAGCTTCTAACTATGATGAATGCGCTAACTATGGATATGATGCCGGAAATA
GACCGGTTTTATATCACCCTTCAATTCGAATTAGCAAAAGCAATGTCTCCTTGCATAATA
TGGATTCCAAACATTCATGATCTGGATGTGAATGAGTCGAATTACTTATCCCTCGGTCTA
TTAGTGAACTATCTCTCCAGGGATTGTGAAAGATGTTCCACTAGAAATATTCTTGTTATT
GCTTCGACTCATATTCCCCAAAAAGTGGATCCCGCTCTAATAGCTCCGAATAAATTAAAT
ACATGCATTAAGATACGAAGGCTTCTTATTCCACAACAACGAAAGCACTTTTTCACTCTT
TCATATACTAGGGGATTTCACTTGGAAAAGAAAATGTTCCATACTAATGGATTCGGGTCC
ATAACCATGGGTTCCAATGTACGAGATCTTGTAGCACTTACCAATGAGGCCCTATCGATT
AGTATTACACAGAAGAAATCAATTATAGACACTAATATAATTAGATCCGCTTTTCATAGA
CAAACTTGGGATTTGCGATCCCAGGTAAGATCCGTTCAGGATCATGGGATCCTTTTCTAT
CAGATAGGAAGGGCTGTTGCACAAAATGTACTTCTAAGTAATTGCTCCATAGATCCTATA
TCTATCTATATGAAGAAGAAATCATGTAACGAAGGGGATTCTTATTTGTACAAATGGTAC
TTCGAACTTGGAACGAGCATGAAGAAATTAACGATACTTCTTTATCTTTTGAGTTGTTCT
GCCGGATCGGTCGCTCAAGACCTTTGGTCTCTACCCGAACTCGATGAAAAAAATGGGATC
ACTTCTTATGGACTCGTTGAGAATGATTCTGATCTAGTTCATGGCCTATTAGAAGTAGAA
GGCACTCTGGTGGGATCCTCGCGGACAGAAAAAGATTGCAGCCAGTTTGATAATGATCGA
GCGACATTGCTTCTTCGGCCCGAACCAAGGAATCCCTTAGATATGATGCAAAATGGATCT
TGTTCTATCGTTGATCAGAGATTTCTCTATGAACAATACAAATCGGAGTTTGAAGAAGGG
GAAGGAGAAGGAGTCCTCGACCCGCAACGGATAGAGGAGGATTTATTCAATCACATAGTT
TGGGCTCCTAGAATATGGCGCCCTTGGGGCTTTCTATTTGATTGTATCGAAAGCCCCAAT
GAATTGGGATTTCCCTATTGGGCCAGGTCATTTCGGGGCAAGCGGATCATTTATGATGAA
GAGGATGGACTTCAAGAGAATGATTCGGAGTTCTTGCAGAGTGGAACCATGCAGTACCAG
ACACGAGATAGATCTTCCAAAGAACAAGGCTTTTTTCGAATAAGCCAATTCATTTGGGAC
CCTGCAGATCCACTCTTTTTCCTATTCAAAGATCAGCCCTTTGTCTCTGTGTTTTCACAT
CGAGAATTCTTTGCAGATGAAGAGATGTCAAAGGGGCTTCTTACTTCCCAAACAGATCTT
CCTACATCTATATATAAACGCTGGTTTATCAAGAATACTCAAGAAAAGTACTTCGAATTG
TTGATTTATCGCCAGAGATGGCTTAGAACCAATAGTTCATTATCTAATGGATTTTTCCGT
TCTAATACTCCATCTGAGAGTTATCAGTATTTATCAAAGCTGTTCCTATCTAACGGAACG
CTATTGGATCAAATGACAAAGACATTGTTGAGAAAAAGATGGCTTTTCCCGGATGAAATG
GTTCTTGCTATCTGCTACAATAACGAATCATTGGTTTAA
>notabilis
ATGAAAGGACATCAATTCAAATCCTGGATTTTCGAATTGAGAGAGATATTGAGAGAGATC
AAGAATTCTCACTATTTCTTAGATTCATGGACCCAATTGAATTCAGTGGTATCTTTCATT
CACATTTTTTTCCATCAAGAACGTTTTATAAAACTCTTGGACTCCCGAATTTGGAGTATC
CTACTTTCACGCAATTCACATTTACAGGGTTCAACAAGCAATCGATATTTAACGATCAAG
GGTGTAGTACTATTTGTAGTATCGGTCCTTATATATCGTATTAACAATCGAAAGATGGTC
GAAAGAAAAAATCTCTATTTGACAGGGCTTCTTCCTATACCTATGAATTTCATTGGACCC
AGAAATGATACATTGGAAGAATCTTTTGGGTCTTCCAATATCAATAGGTTGATTGTTTCG
CTCCTGTATCTTCCAAAAGGAAAAAAGATCTCTGAGAGCTGTTTCCTGGATCCAAAAGAG
AGTACTTGGGTTCTCCCAATAACTAAAAAGTGTATCATGCCTGAATCTAACTGGGGCTCG
CGATGGTGGAGGAACTGGCTCGGAAAAAAGAGGGATTCTAGTTGTAAGATATCTAACGAA
ACCGTCACTGGAATTGAGATCTCATTCAAAGAGAAAGATATCAAATATCTGGAGTTTCTT
TTTGTATATTATATGGATGATCCGATCCGCAAGGACCATGATTGGGAATTGTTTGATCGT
CTTTCTCCGAGGAAGAGGCGAAACATAATCAACTTGAATTCGGGACAGCTATTCGAAATC
TTAGTGAAAGACTGGATTTGTTATCTCATGTTTGCTTTTCGTGAAAAAATACCAATTGAA
GCGGAGGGTTTCTTCAAACAACAAGGAGCTGGGTCAACTATTCAATCAAATGATATTGAG
TATGTTTCCCATCTCTTCTCGAGAAACAAGTGGGCTATTTCTTTGCAAAATTGTGCTCAA
TTTCATATGTGGCAATTCCGCCAAGATCTCTTCTTTAGTTGGGGGAAGAATCCGCACGAA
TCGGATTTTTTGAGGAACATATCGAGAGAGAATTGGATTTGGTTAGACAATGTGTGGTTG
GAAAACAAGGATCGGTTTTTTAGCAAGGTACGGAATGTATCGTCAAATATTCAATATGAT
TCCACAAGATCTAGTTTCGTTCAAGTAACGGATTTTAGCCAATTGAAAGGATCTTCTGAT
CGATCCAGAGATCATTTTGATTCCATTAGGAATGAGGATTCAGAATATCACACATTGATC
AATCAAAGAGAGATTCAACAACTAAAAGAAAGATCGATTCTTTGGGATCCTTCCTTTCTT
CAAATGGAACGAACAGAGATAGAATCAGACCGATCCCCTAAATGTCTTTCTGGATATTCC
TCAATGTCCCGGCTATTCACGGAACGTGAGAAGCAGATGAATAATCATCTGCTTCCGGAA
GAAATCGAAGAATTTCTTGTTCTTGGGAATCGTACAAGATCCATTCGTTCTTTTTTCTCT
GACAGATGGTCAGAACTTCATCTGGGTTCGAATCCTACTGAGAGGTCCACTAGAGATCAT
AAATTGTTGAAGAAAGAACAAGATGTTTCTTTTGTCCCTTCCAGGCGATCGGAAAATAAG
GAAATAGTTAATATATTCAAGATAATTACGTATTTACAAAATACCGTCTCAATTCATCCT
ATTTCATCAGATCCGGGATGTGATATGGTTCCGAAGGATGAACTGGATATGGACAGTTCC
AATAAGATTTCATTCTTGAACAAAAATCCATTTTTTGATTTATTTCATCTATTCCATGAC
CGGAACAGGGGGGGATACACGTTACACCACGATTTTGAATCAGAAGAGAGATTTCAAGAA
ATGGCAGATCTATTCACTCTATCAATAACCGAGCCGGATCTGGTGTATCATAAGGGATTT
GCCCTTTCTATTGATTCCTACAGATTGGATCAAAAACAATTCTTGAATGAGGTATTCAAC
TCCAGGGATGAATCGAAAAAGAAATCTTTATTGGTTCTACCTCCTATTTTTTATGAAGAA
AATGAATCTTTTTATCGAAGGATCAGAAAAAAATGGGTCCGGACCTCCTGCGGGAATGAT
TTGGAAGATCCAAAACCAAAAATAGTCGTATTTGCTAGCAACAACATAATGGAGGCAGTC
AATCAATATAGATTGATCCGAAATCTGATTCAAATCCAATATAGCACCTATGGGTACATA
AGAAATGTATTGAATCGATTCCTTTTAATGAATAGATCCGATCGCAACTTCGAATATGGA
ATTCAAAGGGATCAAATAGGAAATGATACTCTGAATCATAGAACTATAATGAAATATACG
ATCAACCAACATTTATCAAATTTGAAAAAGAGTCAGAAGAAATGGTTCGATCCTCTTATT
TTTATTTCTCGAACCGAGAGATCCATGAATCGGGATCCTAATGCATATAGATACAAATGG
TCCAATGGGAGCAAGAATTTACAGGAACATTTGGAACATTTCATTTCTGAGCAGAAGAGC
CGTTTTCAAGTAGTGTTCGATCGATTACGTATTAATCAATATTCGATTGATTGGTCTGAG
GTTATCGACAAAAAAGATTTGTCTAAGTCACTTCCTTTCTTTTTGTCCAAGTTACTTCTT
TTTTTGTCCAAGTTTCTTCTCTTTTTGTCTAACTCACTTCCTTTTTTCTTTGTGAGTTTC
GGGAATATCCCCATTCATAGGTCAGAGATCCACATCTATGAATTGAAAGGCCCGAATGAT
CAACTCTGCAATCAGTTGTTAGAATCAATAGGTCTTCAAATCGTTCATTTGAAAAAATTG
AAACCCTTCTTATTGGATGATCATGATACTTCCCAAAAATCGAAATTCTTGATCAATGGA
GGAACAATATCACCATTTTTGTTCAATAAGATACCAAAGTGGATGATTGACTCATTCCAT
ACTAGAAAGAATCGCAGGAAATCTTTTGATAACACAGATTCCTATTTCTCAATGATATCC
CACGATCAAGACAATTGGCTGAATCCCGTGAAACCATTTCATAGAAGCTCATTGATATCC
TCTTTTTATAAAGCAAATCGACTTCGATTCTTGAATAATCCACATCACTTCTGCTTCTAT
TGTAACAAAAGATTCCCTTTTTATGTGGAAAAGGCCCGTATCAATAATTATGATTTTACG
TATGGACAATTCCTCAATATCTTGTTCATTCGCAACAAAATATTTTCTTTGCGCGGCGGT
AAAAAAAAATATGCTTTTTTGGAGAGAGATACTATTTCACCAATCGAGTTACAGGTGTCT
AACATATTCATACCTAACGATTTTCCACAAAATGGTGACGAAAGGTATAACTTTTACAAA
TCTTTCCATTTTCCAATTCGATCCGATCCATTCGTTCGTAGAGCTATTTACTCGATCGCA
GACATTTCTGGAACACTTCTAACAGAGGGACAAATAGTCAATTTTGAAAGAACTTATTGT
CAACCTCTTTCAGATATGAATCTGTCTGATTCAGAAGGGAAGAACTTGCATCAGTATCTC
AATTTCAATTCAAACATGGGTTTGATTCACACTCCATGTTCTGAGAAATATTTACCATCC
GAAAAGAGGAAAAAACGGGGTCTTTGTCTAAAGAAATGCCTTGAGAAAGGGCAGATGTAT
AGAACCTTTCAACGAGATAGTGCTTTTTCAACTCTCTCAAAATGGAATATATTCCAAACA
TATATGCCATGGTTCCTTACTTCGACAGGATACAACTATCTAAATTTGCTATTTTTAGAT
ACTTTTTCAGACCTATTGCCGATACTAAGTAGCAGCCAAAAATTTGTATCCATTTTTCAT
GATATTATGCATGGATTAGATATATCATGGCGAATTCTTCAGAAAAGATTGTGTCTTCCA
CAATGGAATCTGATAAGTGAGATTTCGAGTAAGTGTTTACATAATCTTCTTCTGTCCAAA
GAAATGATTCATCGAAATAATGAGTCACCATTGATATCGACACATCTGAGATCGCCAAAT
GTTCGGGAGTTCCTCTATTCAATCCTTTTCCTTCTTCTTGTTGCTGGATATCTCGTTCGT
ACACATCTTCTTTTTGTTTCTCGAACCTATAGTGAGTTACAGACAGAGTTCGAAAGGGTC
AAATCTTTGATGATTCCATCATACATGATTGAGTTGCGAAAACTTCTGGATAGGTATCCT
ACATCTGAACTGAATTCTTTCTGGTTAAAGAATCTCTTTCTAGTTGCTCGAGAACAATTA
GGAGATTCTCTAGAAGAAATACGGGGTTCTGCTTCTGGCGGCAACATGCTATGGGGTGGC
GGTCCCACTTATGGGGTCAAATCAATACGTTCTAAGAAGAAATATTTGAATATCAATCTC
ATCGATATCATCGATTTCATAAGTATCATACCAAATCCCATCAATCGAATCGCTTTTTCC
AGAAATACGAGACATCTAAGTCATATAAGTAAAGAGACCTATTCATTGATAAGAAAAAGA
AAAAAGGTGAACGGTGATTGGATTGATGATAAAATAGAATCCTGGGTCTCGAACAGTGAT
TCGGTTGATGATAAAGAAAGAGAATTCTTGGTTCAGTTCTCCACCTTAACGACAGAAAAA
AGGATTGATCAAATTCTATTGAGTCTGACTCAGAGTGATCATTTATCAAAGAATGACTCT
GGTTATCAAATGATTGAACAACCGGGAGCAATTTACTTACGATACTTAGTTGACATTCAT
AAAAAGTATCTAATGAATTATGAGTTCAATACATCCTGTTTAGCAGAAAGACGGATATTC
CTTGCTCATTATCAGACAATCACTTATTCACAAACCTCCTGTGGGGCTAATAGTTTTCAT
TTCCCATCTCATGGAAAACCTTTTTCGCTCCGCTTAGCCCTATCCCTCTCTAGGGGTATT
TTAGTGATAGGTTCTATAGGAACTGGACGATCCTATTTGGTCAAATACCTAGCGACAAAC
TCCTATGTTCCTTTCATTACAGTATTTCTGAACAAGTTCCTGGATAACAAGCCTAAGGGT
TTTCTTATTGATGATAGTGACGATATTGATGATAGTGACGATATCGACCGCGACCTTGAT
ACGGAGCTGGAGCTTCTAACTATGATGAATGCGCTAACTATGGATATGATGCCGGAAATA
GACCGGTTTTATATCACCCTTCAATTCGAATTAGCAAAAGCAATGTCTCCTTGCATAATA
TGGATTCCAAACATTCATGATCTGGATGTGAATGAGTCGAATTACTTATCCCTCGGTCTA
TTAGTGAACTATCTCTCCAGGGATTGTGAAAGATGTTCCACTAGAAATATTCTTGTTATT
GCTTCGACTCATATTCCCCAAAAAGTGGATCCCGCTCTAATAGCTCCGAATAAATTAAAT
ACATGCATTAAGATACGAAGGCTTCTTATTCCACAACAACGAAAGCACTTTTTCACTCTT
TCATATACTAGGGGATTTCACTTGGAAAAGAAAATGTTCCATACTAATGGATTCGGGTCC
ATAACCATGGGTTCCAATGTACGAGATCTTGTAGCACTTACCAATGAGGCCCTATCGATT
AGTATTACACAGAAGAAATCAATTATAGACACTAATATAATTAGATCCGCTTTTCATAGA
CAAACTTGGGATTTGCGATCCCAGGTAAGATCCGTTCAGGATCATGGGATCCTTTTCTAT
CAGATAGGAAGGGCTGTTGCACAAAATGTACTTCTAAGTAATTGCTCCATAGATCCTATA
TCTATCTATATGAAGAAGAAATCATGTAACGAAGGGGATTCTTATTTGTACAAATGGTAC
TTCGAACTTGGAACGAGCATGAAGAAATTAACGATACTTCTTTATCTTTTGAGTTGTTCT
GCCGGATCGGTCGCTCAAGACCTTTGGTCTCTACCCGAACTCGATGAAAAAAATGGGATC
ACTTCTTATGGACTCGTTGAGAATGATTCTGATCTAGTTCATGGCCTATTAGAAGTAGAA
GGCACTCTGGTGGGATCCTCGCGGACAGAAAAAGATTGCAGCCAGTTTGATAATGATCGA
GCGACATTGCTTCTTCGGCCCGAACCAAGGAATCCCTTAGATATGATGCAAAATGGATCT
TGTTCTATCGTTGATCAGAGATTTCTCTATGAACAATACAAATCGGAGTTTGAAGAAGGG
GAAGGAGAAGGAGTCCTCGACCCGCAACGGATAGAGGAGGATTTATTCAATCACATAGTT
TGGGCTCCTAGAATATGGCGCCCTTGGGGCTTTCTATTTGATTGTATCGAAAGCCCCAAT
GAATTGGGATTTCCCTATTGGGCCAGGTCATTTCGGGGCAAGCGGATCATTTATGATGAA
GAGGATGGACTTCAAGAGAATGATTCGGAGTTCTTGCAGAGTGGAACCATGCAGTACCAG
ACACGAGATAGATCTTCCAAAGAACAAGGCTTTTTTCGAATAAGCCAATTCATTTGGGAC
CCTGCAGATCCACTCTTTTTCCTATTCAAAGATCAGCCCTTTGTCTCTGTGTTTTCACAT
CGAGAATTCTTTGCAGATGAAGAGATGTCAAAGGGGCTTCTTACTTCCCAAACAGATCTT
CCTACATCTATATATAAACGCTGGTTTATCAAGAATACTCAAGAAAAGTACTTCGAATTG
TTGATTTATCGCCAGAGATGGCTTAGAACCAATAGTTCATTATCTAATGGATTTTTCCGT
TCTAATACTCCATCTGAGAGTTATCAGTATTTATCAAAGCTGTTCCTATCTAACGGAACG
CTATTGGATCAAATGACAAAGACATTGTTGAGAAAAAGATGGCTTTTCCCGGATGAAATG
GTTCTTGCTATCTGCTACAATAACGAATCATTGGTTTAA
