# Supplementary material for: The complete chloroplast genome sequence of Morus cathayana and Morus multicaulis, and comparative analysis within genus Morus L
Source: PeerJ. 2017 Mar 8;5:e3037. doi: 10.7717/peerj.3037 (PMC5345388; doi:10.7717/peerj.3037)
Supplement: Supplemental Information 1 [file peerj-05-3037-s002.zip › ycf3.fasta]

>cathayana
ATGTCTAGATCTCGAATAAATGGAAATTTTATTGATAAGACCTTTTCAATTGTAGCCAAT
ATCTTATTACGAATAATTCCGACAACTTCGGGCGAGAAAGAGGCATTCGCCTATTACAGA
GATGGTATGTCCGCTCAATCCGAAGGAAATTATGCAGAAGCTTTACAGAATTATTATGAA
GCTATGCGACTAGAAATTGATCCCTATGATCGAAGTTATATACTCTATAACATAGGCCTT
ATCCACACAAGAAACGGAGAACATACGAAAGCTTTGGAATATTATTTTCGTGCACTAGAG
CGAAACCCATTCTTACCACAAGCTTTTAATAATATGGCCGTGATCTGTCATTACCGGGGA
GAACAGGCCATTCGACAAGGAGATTCTGAAATTGCGGAAGCTTGGTTCGATCAAGCTGCC
GAATATTGGAAACAAGCTCTAGCGCTTACTCCTGGTAATTATATTGAAGCGCAGAATTGG
TTGAAGATCACAGGGCGTTTCGAATAA
>indica
ATGTCTAGATCTCGAATAAATGGAAATTTTATTGATAAGACCTTTTCAATTGTAGCCAAT
ATCTTATTACGAATAATTCCGACAACTTCGGGCGAGAAAGAGGCATTCGCCTATTACAGA
GATGGTATGTCCGCTCAATCCGAAGGAAATTATGCAGAAGCTTTACAGAATTATTATGAA
GCTATGCGACTAGAAATTGATCCCTATGATCGAAGTTATATACTCTATAACATAGGCCTT
ATCCACACAAGAAACGGAGAACATACGAAAGCTTTGGAATATTATTTTCGTGCACTAGAG
CGAAACCCATTCTTACCACAAGCTTTTAATAATATGGCCGTGATCTGTCATTACCGGGGA
GAACAGGCCATTCGACAAGGAGATTCTGAAATTGCGGAAGCTTGGTTCGATCAAGCTGCC
GAATATTGGAAACAAGCTCTAGCGCTTACTCCTGGTAATTATATTGAAGCGCAGAATTGG
TTGAAGATCACAGGGCGTTTCGAATAA
>mongolica
ATGTCTAGATCTCGAATAAATGGAAATTTTATTGATAAGACCTTTTCAATTGTAGCCAAT
ATCTTATTACGAATAATTCCGACAACTTCGGGCGAGAAAGAGGCATTCGCCTATTACAGA
GATGGTATGTCCGCTCAATCCGAAGGAAATTATGCAGAAGCTTTACAGAATTATTATGAA
GCTATGCGACTAGAAATTGATCCCTATGATCGAAGTTATATACTCTATAACATAGGCCTT
ATCCACACAAGAAACGGAGAACATACGAAAGCTTTGGAATATTATTTTCGTGCACTAGAG
CGAAACCCATTCTTACCACAAGCTTTTAATAATATGGCCGTGATCTGTCATTACCGGGGA
GAACAGGCCATTCGACAAGGAGATTCTGAAATTGCGGAAGCTTGGTTCGATCAAGCTGCC
GAATATTGGAAACAAGCTCTAGCGCTTACTCCTGGTAATTATATTGAAGCGCAGAATTGG
TTGAAGATCACAGGGCGTTTCGAATAA
>multicaulis
ATGTCTAGATCTCGAATAAATGGAAATTTTATTGATAAGACCTTTTCAATTGTAGCCAAT
ATCTTATTACGAATAATTCCGACAACTTCGGGCGAGAAAGAGGCATTCGCCTATTACAGA
GATGGTATGTCCGCTCAATCCGAAGGAAATTATGCAGAAGCTTTACAGAATTATTATGAA
GCTATGCGACTAGAAATTGATCCCTATGATCGAAGTTATATACTCTATAACATAGGCCTT
ATCCACACAAGAAACGGAGAACATACGAAAGCTTTGGAATATTATTTTCGTGCACTAGAG
CGAAACCCATTCTTACCACAAGCTTTTAATAATATGGCCGTGATCTGTCATTACCGGGGA
GAACAGGCCATTCGACAAGGAGATTCTGAAATTGCGGAAGCTTGGTTCGATCAAGCTGCC
GAATATTGGAAACAAGCTCTAGCGCTTACTCCTGGTAATTATATTGAAGCGCAGAATTGG
TTGAAGATCACAGGGCGTTTCGAATAA
>notabilis
ATGTCTAGATCTCGAATAAATGGAAATTTTATTGATAAGACCTTTTCAATTGTAGCCAAT
ATCTTATTACGAATAATTCCGACAACTTCGGGCGAGAAAGAGGCATTCGCCTATTACAGA
GATGGTATGTCCGCTCAATCCGAAGGAAATTATGCAGAAGCTTTACAGAATTATTATGAA
GCTATGCGACTAGAAATTGATCCCTATGATCGAAGTTATATACTCTATAACATAGGCCTT
ATCCACACAAGAAACGGAGAACATACGAAAGCTTTGGAATATTATTTTCGTGCACTAGAG
CGAAACCCATTCTTACCACAAGCTTTTAATAATATGGCCGTGATCTGTCATTACCGGGGA
GAACAGGCCATTCGACAAGGAGATTCTGAAATTGCGGAAGCTTGGTTCGATCAAGCTGCC
GAATATTGGAAACAAGCTCTAGCGCTTACTCCTGGTAATTATATTGAAGCGCAGAATTGG
TTGAAGATCACAGGGCGTTTCGAATAA
