# Supplementary material for: The complete chloroplast genome sequence of Morus cathayana and Morus multicaulis, and comparative analysis within genus Morus L
Source: PeerJ. 2017 Mar 8;5:e3037. doi: 10.7717/peerj.3037 (PMC5345388; doi:10.7717/peerj.3037)
Supplement: Supplemental Information 1 [file peerj-05-3037-s002.zip › ycf4.fasta]

>cathayana
ATGAGTTGGCGATCAGACCATATATGTATAGAACTTATAGCGGGGTCTCGAAAACCGAGT
AATGTCTGCTGGGCTTTTATCCTTTTTTTAGGTTCATTAGGGTTTTTATTGGTTGGAACT
TCTAGTTATCTTGGTAGGAATTTTATACCGTTCTTTCCCTCTCAGCAAATAATTTTTTTT
CCACAAGGAATCGTGATGTCTTTCTATGGAATCGCGGGTCTTTTTATTAGTTCATATTTG
TGGTGCACAATTTCGTGGAATGTGGGTAGTGGTTATGATCGATTCGATATAAAAGAAGGA
ATAGTGTGTATTTTTCGTTGGGGATTTCCTGGAAAAAATCGTCGCATCTTCCTCCGATTC
CTTATGAAAGACATTCAATCCATCAGAATAGAAGTTAAAGAGGGTATTTATGCTCGTCGT
GTCCTTTATATGGAAATCAGAGGCCAGGGGTCCATTCCCTTGACTCGTACCGATGAGAAT
TTGACTCTACGAGAAATTGAACAGAAAGCTGCTGAATTGGCCTATTTCTTGCGTGTACCA
ATTGAAGTATTTTGA
>indica
ATGAGTTGGCGATCAGACCATATATGTATAGAACTTATAGCGGGGTCTCGAAAACCGAGT
AATGTCTGCTGGGCTTTTATCCTTTTTTTAGGTTCATTAGGGTTTTTATTGGTTGGAACT
TCTAGTTATCTTGGTAGGAATTTTATACCGTTCTTTCCCTCTCAGCAAATAATTTTTTTT
CCACAAGGAATCGTGATGTCTTTCTATGGAATCGCGGGTCTTTTTATTAGTTCATATTTG
TGGTGCACAATTTCGTGGAATGTGGGTAGTGGTTATGATCGATTCGATATAAAAGAAGGA
ATAGTGTGTATTTTTCGTTGGGGATTTCCTGGAAAAAATCGTCGCATCTTCCTCCGATTC
CTTATGAAAGACATTCAATCCATCAGAATAGAAGTTAAAGAGGGTATTTATGCTCGTCGT
GTCCTTTATATGGAAATCAGAGGCCAGGGGTCCATTCCCTTGACTCGTACCGATGAGAAT
TTGACTCTACGAGAAATTGAACAGAAAGCTGCTGAATTGGCCTATTTCTTGCGTGTACCA
ATTGAAGTATTTTGA
>mongolica
ATGAGTTGGCGATCAGACCATATATGTATAGAACTTATAGCGGGGTCTCGAAAACCGAGT
AATGTCTGCTGGGCTTTTATCCTTTTTTTAGGTTCATTAGGGTTTTTATTGGTTGGAACT
TCTAGTTATCTTGGTAGGAATTTTATACCGTTCTTTCCCTCTCAGCAAATAATTTTTTTT
CCACAAGGAATCGTGATGTCTTTCTATGGAATCGCGGGTCTTTTTATTAGTTCATATTTG
TGGTGCACAATTTCGTGGAATGTGGGTAGTGGTTATGATCGATTCGATATAAAAGAAGGA
ATAGTGTGTATTTTTCGTTGGGGATTTCCTGGAAAAAATCGTCGCATCTTCCTCCGATTC
CTTATGAAAGACATTCAATCCATCAGAATAGAAGTTAAAGAGGGTATTTATGCTCGTCGT
GTCCTTTATATGGAAATCAGAGGCCAGGGGTCCATTCCCTTGACTCGTACCGATGAGAAT
TTGACTCTACGAGAAATTGAACAGAAAGCTGCTGAATTGGCCTATTTCTTGCGTGTACCA
ATTGAAGTATTTTGA
>multicaulis
ATGAGTTGGCGATCAGACCATATATGTATAGAACTTATAGCGGGGTCTCGAAAACCGAGT
AATGTCTGCTGGGCTTTTATCCTTTTTTTAGGTTCATTAGGGTTTTTATTGGTTGGAACT
TCTAGTTATCTTGGTAGGAATTTTATACCGTTCTTTCCCTCTCAGCAAATAATTTTTTTT
CCACAAGGAATCGTGATGTCTTTCTATGGAATCGCGGGTCTTTTTATTAGTTCATATTTG
TGGTGCACAATTTCGTGGAATGTGGGTAGTGGTTATGATCGATTCGATATAAAAGAAGGA
ATAGTGTGTATTTTTCGTTGGGGATTTCCTGGAAAAAATCGTCGCATCTTCCTCCGATTC
CTTATGAAAGACATTCAATCCATCAGAATAGAAGTTAAAGAGGGTATTTATGCTCGTCGT
GTCCTTTATATGGAAATCAGAGGCCAGGGGTCCATTCCCTTGACTCGTACCGATGAGAAT
TTGACTCTACGAGAAATTGAACAGAAAGCTGCTGAATTGGCCTATTTCTTGCGTGTACCA
ATTGAAGTATTTTGA
>notabilis
ATGAGTTGGCGATCAGACCATATATGTATAGAACTTATAGCGGGGTCTCGAAAACCGAGT
AATGTCTGCTGGGCTTTTATCCTTTTTTTAGGTTCATTAGGGTTTTTATTGGTTGGAACT
TCTAGTTATCTTGGTAGGAATTTTATACCGTTCTTTCCCTCTCAGCAAATAATTTTTTTT
CCACAAGGAATCGTGATGTCTTTCTATGGAATCGCGGGTCTTTTTATTAGTTCATATTTG
TGGTGCACAATTTCGTGGAATGTGGGTAGTGGTTATGATCGATTCGATATAAAAGAAGGA
ATAGTGTGTATTTTTCGTTGGGGATTTCCTGGAAAAAATCGTCGCATCTTCCTCCGATTC
CTTATGAAAGACATTCAATCCATCAGAATAGAAGTTAAAGAGGGTATTTATGCTCGTCGT
GTCCTTTATATGGAAATCAGAGGCCAGGGGTCCATTCCCTTGACTCGTACCGATGAGAAT
TTGACTCTACGAGAAATTGAACAGAAAGCTGCTGAATTGGCCTATTTCTTGCATGTACCA
ATTGAAGTATTTTGA
